# Supplementary material for: The draft genome sequence of the spider Dysdera silvatica (Araneae, Dysderidae): A valuable resource for functional and evolutionary genomic studies in chelicerates
Source: Gigascience. 2019 Aug 20;8(8):giz099. doi: 10.1093/gigascience/giz099 (PMC6701490; doi:10.1093/gigascience/giz099)
Supplement: giz099_Supplemental_Files [file giz099_supplemental_files.zip]

Archive with 15 entries (15 files):
- 20190506_Supplementary_Table_2.xlsx
- 20190625_Supplementary_Table_1.xlsx
- 20190625_Supplementary_Table_3.xlsx
- Figure_S1.png
- Figure_S10.pdf
- Figure_S2.pdf
- Figure_S3.pdf
- Figure_S4.pdf
- Figure_S5a.pdf
- Figure_S5b.pdf
- Figure_S6.pdf
- Figure_S7.pdf
- Figure_S8.pdf
- Figure_S9.pdf
- SanchezHerrero_Dsilvatica_SupMaterial_Summary.pdf
