# Supplementary material for: The draft genome sequence of the spider Dysdera silvatica (Araneae, Dysderidae): A valuable resource for functional and evolutionary genomic studies in chelicerates
Source: Gigascience. 2019 Aug 20;8(8):giz099. doi: 10.1093/gigascience/giz099 (PMC6701490; doi:10.1093/gigascience/giz099)
Supplement: giz099_Supplemental_Files [file giz099_supplemental_files.zip › 20190506_Supplementary_Table_2.xlsx]

## Sheet: Table S2-1
Table S2-1: Example of results for the HCR analysis
a) Example data file including the high coverage regions (HCRs) dataa
Scaffold ID	Min Intra lengthb	Scaffold Length	# HCRc	HCR Idd	Inter Starte	Intert Ende	Inter Lengthf	Intra Startg	Intra Endg	Intra Lengthh
sequence_10003	150	24752	4	repeat_1	-	-	-	6338	6508	170
sequence_10003	150	24752	4	repeat_2	6509	11083	4574	11084	11776	692
sequence_10003	150	24752	4	repeat_3	11777	20259	8482	20260	21098	838
sequence_10003	150	24752	4	repeat_4	21099	22039	940	22040	22497	457
sequence_10005	150	13790	3	repeat_1	-	-	-	9668	10197	529
sequence_10005	150	13790	3	repeat_2	10198	10335	137	10336	11212	876
sequence_10005	150	13790	3	repeat_3	11213	11250	37	11251	11749	498
sequence_10011	150	14044	1	repeat_1	-	-	-	8016	8201	185
sequence_10010	150	12713	2	repeat_1	-	-	-	449	1347	898
sequence_10010	150	12713	2	repeat_2	1348	1484	136	1485	1715	230
sequence_10008	150	78454	2	repeat_1	-	-	-	56694	56874	180
sequence_10008	150	78454	2	repeat_2	56875	74155	17280	74156	74466	310
…	…	…	…	…	…	…	…	…	…	…
a Example of the first entries of the data file (subset_10kb-2.5x_coverage.HCR_150.txt). This data file contains full information and is provided as Supplementary Files.
b Minimum intra-repeat length cutoff
c Number of High Coverage regions (HCR) in this scaffold
d HCR identifier within scaffold
e Inter-repeat start and end coordinates within the scaffold
f Inter-repeat length
g Intra-repeat start and end coordinates within the scaffold
h Intra-repeat length
b) Example in BED format of the intersection of the annotation between RepeatMasker and HCR dataa
Scaffold ID	Intra HCR Start	Intra HCR End	HCR ID	HCR Scoreb	HCR Strandc	Scaffold ID	Repeat Start	Repeat End	Repeat (Family == Type)	Repeat Score	Repeat Strand	Overlapping Base Pairsd
sequence_10003	11084	11776	repeat_2	1	.	sequence_10003	10627	11807	rnd-4_family-152==LINE/RTE-RTE	10056	+	692
sequence_10003	20260	21098	repeat_3	1	.	sequence_10003	19683	22063	rnd-1_family-685==LINE/L2	13611	+	838
sequence_10003	22040	22497	repeat_4	1	.	sequence_10003	19683	22063	rnd-1_family-685==LINE/L2	13611	+	23
sequence_10005	10336	11212	repeat_2	1	.	sequence_10005	9655	10691	rnd-1_family-678==Unknown	8946	+	355
sequence_10005	10336	11212	repeat_2	1	.	sequence_10005	10283	11237	rnd-1_family-10==Unknown	8156	+	876
sequence_10005	10336	11212	repeat_2	1	.	sequence_10005	10828	11768	rnd-1_family-364==Unknown	7436	+	384
sequence_10005	11251	11749	repeat_3	1	.	sequence_10005	10828	11768	rnd-1_family-364==Unknown	7436	+	498
sequence_10010	1485	1715	repeat_2	1	.	sequence_10010	1	1804	rnd-1_family-84==LINE/Dong-R4	15595	+	230
sequence_10008	74156	74466	repeat_2	1	.	sequence_10008	74123	74520	rnd-1_family-84==LINE/Dong-R4	3457	+	310
…	…	…	…	…	…	…	…	…	…	…	…	…
a Example of the firsts entries of the data file (HCR_annotation_2.5_150-intersection.bed). This data file was generated using Bedtools (intersectBed -wao option) to calculate the intersection of the annotation by repeatmasker and the HCR annotation previously generated. The whole data file is provided as Supplementary Files
b HCR Score: BED format attribute. Check for further details https://genome.ucsc.edu/FAQ/FAQformat.html#format1
c HCR Strand: No information available.
d Overlapping base pairs among both features (Repeatmasker annotation and HCR element)

## Sheet: Table S2-2
Table S2-2: High coverage regions (HCRs) analysis
a) Descriptive statistics in the subset (34,937 contigs)
		Length	Number HCRa	Contigs containing HCR (%)	HCR/Contigb	HCR/Total Contigc	Number HCR/Total Mb
	2.5x	150	86641	21,614 (61.87)	4.01	2.48	77.7
		500	18375	7,764 (22.22)	2.37	0.53	16.48
		1000	5637	2,605 (7.45)	2.16	0.16	5
		5000	251	183 (0.52)	1.37	0.01	0.23
	5x	150	28512	10,604 (30.35)	2.69	0.81	25.57
		500	4,690	2,277 (6.51)	2.06	0.12	4.21
		1000	1,248	628 (1.79)	1.98	0.03	1.12
		5000	31	26 (0.07)	1.19	0	0.03
a High Coverage Regions
b Median number of HCR per contig containing ≥1 HCR
c Median number of HCR per contig.
b) Inter and Intra HCR lengths distribution
Intra-HCR
		Length	Min.	1st Quartile	Median	Mean	3rd Quartile	Max.
	2.5x	150	150	195	274	433.6	450	21901
		500	500	597	755	1079	1120	21901
		1000	1000	1170	1467	1985	2195	21901
		5000	5016	5447	6243	7119	8200	21901
	5x	150	150	192	261	377.7	398	11598
		500	500	580	712.5	980.9	1029.8	11598
		1000	1000	1162	1436	1850	2048	11598
		5000	5013	5770	7170	7060	7826	11598
Inter-HCR
		Length	Min.	1st Quartile	Median	Mean	3rd Quartile	Max.
	2.5x	150	10	149	523	4081	2691	144900
		500	10	161	666	3817	2483	150879
		1000	10	163	855.5	2782.3	2577.5	82821
		5000	20	272	3375	7389	12348	31256
	5x	150	10	161	504	3901	1896	146087
		500	10	189.2	768.5	2882.2	2462.8	81329
		1000	10	197.8	1037	2762.3	3035	41244
		5000	232	476.5	892.5	1938.5	2354.5	5737

## Sheet: Table S2-3
Table S2-3: Enrichment analysis of the intersection of High Coverage regions (HCRs) with RepeatMasker annotation (main repeats)a
a) 2.5x Mean Coverage
Type	Average Length (bp)	Genomeb	> 150 bp	> 500 bp	> 1000 bp	> 5000 bp
SINEsd	157.13	187240 ( 5.87 % )a	3552 ( 4.07 % ) [0/1]c	1820 ( 4.93 % ) [0/1]	1238 ( 5.75 % ) [0.389/0.622]	218 ( 6.14 % ) [0.769/0.253]
LINEse	541.12	274771 ( 8.62 % )	31478 ( 36.12 % ) [1/0]	7651 ( 20.74 % ) [1/0]	2601 ( 12.08 % ) [1/0]	355 ( 10.01 % ) [0.998/0.002]
LTR elementsf	388.72	22969 ( 0.72 % )	1288 ( 1.48 % ) [1/0]	493 ( 1.34 % ) [1/0]	238 ( 1.11 % ) [1/0]	34 ( 0.96 % ) [0.957/0.062]
DNA elements	283.14	824501 ( 25.86 % )	18126 ( 20.8 % ) [0/1]	8466 ( 22.94 % ) [0/1]	5297 ( 24.61 % ) [0/1]	881 ( 24.84 % ) [0.085/0.921]
Unclassified	176.24	1840236 ( 57.72 % )	31928 ( 36.63 % ) [0/1]	18022 ( 48.84 % ) [0/1]	11847 ( 55.04 % ) [0/1]	2004 ( 56.5 % ) [0.073/0.931]
Small RNAg	1128.62	851 ( 0.03 % )	261 ( 0.3 % ) [1/0]	92 ( 0.25 % ) [1/0]	56 ( 0.26 % ) [1/0]	0 ( 0 % ) [0.388/1]
Satellites	307.13	4890 ( 0.15 % )	166 ( 0.19 % ) [0.9974/0.0034]	76 ( 0.21 % ) [0.995/0.008]	39 ( 0.18 % ) [0.87/0.168]	6 ( 0.17 % ) [0.696/0.461]
Low complexity	51.2	41405 ( 1.3 % )	422 ( 0.48 % ) [0/1]	314 ( 0.85 % ) [0/1]	229 ( 1.06 % ) [0.001/0.999]	54 ( 1.52 % ) [0.893/0.136]
	Total	3,188,449h	87159	36898	21526	3547
b) 5x Mean Coverage
Type	Average Length (bp)	Genomeb	> 150 bp	> 500 bp	> 1000 bp	> 5000 bp
SINEsd	157.13	187240 ( 5.87 % )	948 ( 4.29 % ) [0/1]	471 ( 5.72 % ) [0.282/0.734]	251 ( 6.11 % ) [0.756/0.265]	21 ( 5.36 % ) [0.383/0.698]
LINEse	541.12	274771 ( 8.62 % )	8305 ( 37.6 % ) [1/0]	1434 ( 17.4 % ) [1/0]	466 ( 11.35 % ) [1/0]	42 ( 10.71 % ) [0.938/0.085]
LTR elementsf	388.72	22969 ( 0.72 % )	255 ( 1.15 % ) [1/0]	72 ( 0.87 % ) [0.953/0.06]	35 ( 0.85 % ) [0.862/0.18]	0 ( 0 % ) [0.059/1]
DNA elements	283.14	824501 ( 25.86 % )	3939 ( 17.83 % ) [0/1]	1835 ( 22.27 % ) [0/1]	1020 ( 24.84 % ) [0.07/0.935]	105 ( 26.79 % ) [0.686/0.356]
Unclassified	176.24	1840236 ( 57.72 % )	8191 ( 37.08 % ) [0/1]	4212 ( 51.12 % ) [0/1]	2226 ( 54.21 % ) [0/1]	216 ( 55.1 % ) [0.16/0.864]
Small RNAg	1128.62	851 ( 0.03 % )	243 ( 1.1 % ) [1/0]	95 ( 1.15 % ) [1/0]	44 ( 1.07 % ) [1/0]	0 ( 0 % ) [0.901/1]
Satellites	307.13	4890 ( 0.15 % )	107 ( 0.48 % ) [1/0]	47 ( 0.57 % ) [1/0]	19 ( 0.46 % ) [1/0]	1 ( 0.26 % ) [0.878/0.452]
Low complexity	51.2	41405 ( 1.3 % )	123 ( 0.56 % ) [0/1]	81 ( 0.98 % ) [0.005/0.996]	47 ( 1.14 % ) [0.213/0.826]	7 ( 1.79 % ) [0.858/0.25]
	Total	3,188,449h	22089	8240	4106	392
aResults generated using Bedtools (analysis of the intersection of the annotation by repeatmasker and the HCR annotations). The number of hits for each element could slightly differ from those results reported in Table S1-9a, as in this analysis we have not take into account overlapping annotations, or multiple annotations in the same region.
bCount -number of elements- and percentage across repeat elements (%)
cCount (%) [CDF/SF]; where CDF and SF are the P-values
CDF = P-value of observing (obtaining by random) a number of repeat elements less than or equal to the observed
SF = P-value of observing (obtaining by random) a number of repeat elements greater than or equal to the observed
dSINEs: short interspersed nuclear element
eLINEs: long interspersed nuclear element
fLTR: long terminal repeat
gSmall RNA referes to rRNA
hTotal amount of identified repeats could slightly differ from those reported by RepeatMasker. In the current analysis we have not take into account overlapping annotations, or multiple annotations in the same region.

## Sheet: Table S2-4
Table S2-4: Enrichment analysis of the intersection of High Coverage regions (HCRs) (2.5 x mean coverage) with RepeatMasker annotation (subtypes of main repeats)a
				> 150 bp					> 500 bp					> 1000 bp					> 5000 bp
	Total Genomeb	Total Genome typec	%	Total Count Subsetd	Total Subset Typee	%	CDFf	SFg	Total Count Subset	Total Subset Type	%	CDF	SF	Total Count Subset	Total Subset Type	%	CDF	SF	Total Count Subset	Total Subset Type	%	CDF	SF
DNA/CMC-Chapaev-3	3188449	5416	0.169863	87159	127	0.145711	0.0408006	0.966306	36898	67	0.181582	0.734435	0.307854	21526	38	0.176531	0.635219	0.427848	3547	10	0.281928	0.956571	0.0853673
DNA/CMC-EnSpm	3188449	10378	0.325487	87159	198	0.227171	3.08514e-08	1	36898	100	0.271017	0.033011	0.973556	21526	48	0.222986	0.00326079	0.997855	3547	7	0.19735	0.110826	0.941566
DNA/CMC-Transib	3188449	1359	0.0426226	87159	40	0.0458931	0.717534	0.33973	36898	17	0.046073	0.685316	0.406796	21526	12	0.0557465	0.863459	0.213624	3547	1	0.0281928	0.553745	0.779749
DNA/Crypton-H	3188449	1430	0.0448494	87159	27	0.0309779	0.0251949	0.983785	36898	15	0.0406526	0.412506	0.682983	21526	12	0.0557465	0.823886	0.264128	3547	2	0.0563857	0.785814	0.472244
DNA/Ginger	3188449	9241	0.289827	87159	159	0.182425	9.98519e-11	1	36898	81	0.219524	0.00509229	0.996276	21526	40	0.185822	0.00157319	0.999032	3547	11	0.310121	0.664674	0.452038
DNA/hAT	3188449	364071	11.4184	87159	5891	6.75891	0	1	36898	3216	8.71592	2.40773e-65	1	21526	2113	9.81604	1.96349e-14	1	3547	380	10.7133	0.0968632	0.912043
DNA/hAT-Ac	3188449	7724	0.242249	87159	153	0.175541	1.23604e-05	0.999991	36898	80	0.216814	0.172335	0.854378	21526	47	0.218341	0.263323	0.781423	3547	6	0.169157	0.245969	0.857696
DNA/hAT-Blackjack	3188449	14738	0.462231	87159	282	0.323547	6.60647e-11	1	36898	103	0.279148	1.29213e-08	1	21526	57	0.264796	2.32585e-06	0.999999	3547	19	0.535664	0.784182	0.290828
DNA/hAT-Charlie	3188449	127020	3.98376	87159	1899	2.17878	7.24703e-199	1	36898	1058	2.86736	3.05293e-31	1	21526	682	3.16826	1.20285e-10	1	3547	118	3.32676	0.0227782	0.98171
DNA/hAT-hAT19	3188449	3988	0.125076	87159	52	0.0596611	6.03549e-10	1	36898	31	0.0840154	0.0114057	0.992757	21526	21	0.0975564	0.145786	0.896943	3547	5	0.140964	0.713857	0.455894
DNA/hAT-hAT5	3188449	21404	0.671298	87159	243	0.278801	1.92729e-59	1	36898	150	0.406526	9.96181e-12	1	21526	116	0.538883	0.0079156	0.993838	3547	30	0.845785	0.911687	0.122833
DNA/hAT-hATm	3188449	10907	0.342079	87159	222	0.254707	1.69768e-06	0.999999	36898	111	0.300829	0.0914458	0.922981	21526	75	0.348416	0.593487	0.452184	3547	17	0.479278	0.93222	0.108204
DNA/hAT-Tag1	3188449	11250	0.352836	87159	124	0.142269	1.70112e-33	1	36898	56	0.15177	1.3255e-13	1	21526	32	0.148657	8.80132e-09	1	3547	4	0.112771	0.00521473	0.99849
DNA/hAT-Tip100	3188449	145979	4.57837	87159	2489	2.8557	1.0694e-153	1	36898	1393	3.77527	1.19641e-14	1	21526	953	4.4272	0.147119	0.86036	3547	159	4.48266	0.41249	0.618692
DNA/Kolobok-Hydra	3188449	2865	0.0898556	87159	409	0.469257	1	1.80026e-161	36898	96	0.260177	1	2.70211e-19	21526	37	0.171885	0.999894	0.000215543	3547	1	0.0281928	0.172592	0.958844
DNA/Maverick	3188449	8167	0.256143	87159	197	0.226024	0.0380969	0.967404	36898	88	0.238495	0.270107	0.763777	21526	58	0.269442	0.681697	0.367132	3547	11	0.310121	0.794993	0.303984
DNA/Merlin	3188449	2046	0.0641691	87159	37	0.0424512	0.00423663	0.997342	36898	13	0.0352323	0.0121658	0.993828	21526	5	0.0232277	0.0061362	0.997983	3547	1	0.0281928	0.336146	0.897519
DNA/MuLE-MuDR	3188449	917	0.0287601	87159	54	0.0619557	1	2.26243e-07	36898	17	0.046073	0.976801	0.0419418	21526	10	0.0464554	0.949612	0.0969431	3547	0	0	0.360294	1
DNA/P	3188449	6726	0.210949	87159	152	0.174394	0.00807958	0.99352	36898	60	0.16261	0.0207075	0.984749	21526	37	0.171885	0.116969	0.911423	3547	4	0.112771	0.132941	0.940449
DNA/PIF-ISL2EU	3188449	1382	0.043344	87159	28	0.0321252	0.0580066	0.960216	36898	5	0.0135509	0.00132638	0.999619	21526	1	0.00464554	0.000891768	0.999914	3547	0	0	0.214682	1
DNA/PIF-Spy	3188449	14582	0.457338	87159	230	0.263886	9.58493e-21	1	36898	132	0.357743	0.00181104	0.99862	21526	79	0.366998	0.0244371	0.981172	3547	9	0.253736	0.0383988	0.980779
DNA/PiggyBac	3188449	5290	0.165911	87159	122	0.139974	0.0286337	0.976725	36898	51	0.138219	0.10315	0.919289	21526	33	0.153303	0.363907	0.698596	3547	9	0.253736	0.924053	0.140815
DNA/Sola	3188449	7995	0.250749	87159	179	0.205372	0.00293964	0.997655	36898	65	0.176161	0.00150445	0.998979	21526	45	0.20905	0.121357	0.905458	3547	6	0.169157	0.216107	0.878172
DNA/Sola-2	3188449	2932	0.0919569	87159	58	0.066545	0.00529747	0.996334	36898	21	0.0569137	0.0115552	0.993303	21526	17	0.0789743	0.312022	0.766377	3547	3	0.0845785	0.588752	0.633088
DNA/TcMar-Fot1	3188449	3291	0.103216	87159	107	0.122764	0.966917	0.0412613	36898	46	0.124668	0.911835	0.115252	21526	29	0.134721	0.93447	0.0942035	3547	10	0.281928	0.998572	0.00446547
DNA/TcMar-m44	3188449	788	0.0247142	87159	52	0.0596611	1	1.06035e-08	36898	18	0.0487831	0.997376	0.00574981	21526	8	0.0371644	0.909739	0.168163	3547	0	0	0.415942	1
DNA/TcMar-Mariner	3188449	20902	0.655554	87159	1078	1.23682	1	6.39151e-83	36898	335	0.907908	1	6.25389e-09	21526	204	0.947691	1	3.30026e-07	3547	35	0.986749	0.991745	0.0133407
DNA/TcMar-Pogo	3188449	53692	1.68395	87159	788	0.904095	1.05159e-87	1	36898	448	1.21416	7.45388e-14	1	21526	291	1.35185	4.89743e-05	0.999961	3547	48	1.35326	0.0676477	0.948833
DNA/TcMar-Tc1	3188449	139366	4.37097	87159	5164	5.9248	1	2.82271e-104	36898	1980	5.36614	1	5.01505e-20	21526	1122	5.2123	1	2.09508e-09	3547	157	4.42628	0.584818	0.447332
DNA/TcMar-Tc2	3188449	1325	0.0415563	87159	17	0.0195046	0.000259446	0.999885	36898	8	0.0216814	0.0307179	0.985594	21526	6	0.0278733	0.210818	0.881834	3547	0	0	0.22875	1
DNA/TcMar-Tc4	3188449	21816	0.68422	87159	659	0.756089	0.995258	0.0053283	36898	262	0.710066	0.74008	0.280672	21526	155	0.720059	0.754511	0.271862	3547	18	0.507471	0.116606	0.921688
DNA/TcMar-Tigger	3188449	71621	2.24626	87159	1065	1.2219	5.36396e-113	1	36898	634	1.71825	4.34921e-13	1	21526	423	1.96507	0.00238713	0.997948	3547	70	1.9735	0.148642	0.877069
DNA/Zator	3188449	16524	0.518246	87159	220	0.252412	9.18066e-35	1	36898	128	0.346902	6.2061e-07	1	21526	93	0.432036	0.0397841	0.968149	3547	16	0.451085	0.341378	0.743193
DNA/Zisupton	3188449	1953	0.0612524	87159	40	0.0458931	0.032589	0.977045	36898	15	0.0406526	0.0598386	0.963868	21526	10	0.0464554	0.235154	0.847037	3547	2	0.0563857	0.630024	0.638956
LINE/CR1	3188449	3223	0.101084	87159	164	0.188162	1	1.28837e-13	36898	56	0.15177	0.998492	0.00238326	21526	23	0.106848	0.657209	0.423155	3547	3	0.0845785	0.518182	0.694966
LINE/CR1-Zenon	3188449	378	0.0118553	87159	45	0.0516298	1	2.91168e-16	36898	17	0.046073	0.999999	2.98011e-06	21526	5	0.0232277	0.955009	0.115184	3547	0	0	0.656544	1
LINE/Dong-R4	3188449	21921	0.687513	87159	4158	4.77059	1	0	36898	980	2.65597	1	8.83482e-271	21526	222	1.03131	1	6.6984e-09	3547	20	0.563857	0.218308	0.840039
LINE/I	3188449	34972	1.09683	87159	1779	2.0411	1	6.0568e-131	36898	645	1.74806	1	5.08839e-29	21526	357	1.65846	1	8.79876e-14	3547	66	1.86073	0.999976	4.20972e-05
LINE/I-Nimb	3188449	2695	0.0845239	87159	499	0.572517	1	1.46265e-248	36898	144	0.390265	1	6.73837e-50	21526	58	0.269442	1	6.59559e-14	3547	4	0.112771	0.815754	0.352333
LINE/Jockey	3188449	5625	0.176418	87159	373	0.427954	1	1.42228e-52	36898	135	0.365873	1	1.5433e-14	21526	59	0.274087	0.99945	0.000894702	3547	6	0.169157	0.56495	0.59503
LINE/L1	3188449	1028	0.0322414	87159	42	0.0481878	0.995236	0.00765548	36898	27	0.0731747	0.999958	0.000103898	21526	15	0.0696832	0.997872	0.00514039	3547	4	0.112771	0.993674	0.0289774
LINE/L1-Tx1	3188449	374	0.0117298	87159	6	0.00688397	0.113299	0.943339	36898	5	0.0135509	0.732649	0.435354	21526	2	0.00929109	0.536964	0.718849	3547	1	0.0281928	0.93419	0.340526
LINE/L2	3188449	42322	1.32735	87159	1520	1.74394	1	1.21026e-25	36898	569	1.54209	0.999818	0.000214819	21526	322	1.49587	0.984731	0.0176203	3547	63	1.77615	0.989602	0.014685
LINE/Penelope	3188449	62053	1.94618	87159	3029	3.47526	1	1.57113e-197	36898	1083	2.93512	1	3.07011e-38	21526	581	2.69906	1	1.8315e-14	3547	82	2.31181	0.946146	0.0676284
LINE/R1	3188449	1976	0.0619737	87159	69	0.0791657	0.980719	0.0261	36898	28	0.0758849	0.879912	0.16403	21526	13	0.0603921	0.535532	0.574319	3547	1	0.0281928	0.354754	0.889209
LINE/R1-LOA	3188449	714	0.0223933	87159	25	0.0286832	0.91102	0.12806	36898	8	0.0216814	0.555715	0.584077	21526	4	0.0185822	0.472033	0.70981	3547	0	0	0.451661	1
LINE/RTE-BovB	3188449	20952	0.657122	87159	707	0.811161	1	1.93026e-08	36898	290	0.78595	0.998777	0.00149515	21526	176	0.817616	0.997948	0.00262511	3547	25	0.704821	0.685343	0.389825
LINE/RTE-RTE	3188449	78216	2.4531	87159	19574	22.4578	1	0	36898	3810	10.3258	1	0	21526	816	3.79076	1	2.0539e-32	3547	82	2.31181	0.316739	0.72157
LINE/RTE-X	3188449	690	0.0216406	87159	14	0.0160626	0.153376	0.899467	36898	8	0.0216814	0.594662	0.545754	21526	6	0.0278733	0.810875	0.324125	3547	3	0.0845785	0.99216	0.0427648
Low_complexity	3188449	41405	1.29859	87159	422	0.484173	1.04126e-133	1	36898	314	0.850995	2.54411e-16	1	21526	229	1.06383	0.000941023	0.999245	3547	54	1.52241	0.892621	0.135695
LTR	3188449	22969	0.720382	87159	1288	1.47776	1	5.13114e-123	36898	493	1.33612	1	1.54457e-36	21526	238	1.10564	1	2.88484e-10	3547	34	0.958557	0.957131	0.0620338
LTR/Copia	3188449	1775	0.0556697	87159	77	0.0883443	0.999954	7.68684e-05	36898	22	0.0596238	0.678689	0.402338	21526	11	0.051101	0.463077	0.651799	3547	0	0	0.138587	1
LTR/ERV1	3188449	211	0.00661764	87159	17	0.0195046	0.999976	8.23419e-05	36898	6	0.016261	0.987896	0.0373043	21526	2	0.00929109	0.828026	0.417097	3547	0	0	0.790677	1
LTR/ERVK	3188449	7990	0.250592	87159	147	0.168657	1.2467e-07	1	36898	81	0.219524	0.124159	0.896845	21526	60	0.278733	0.816427	0.220694	3547	6	0.169157	0.216633	0.877818
LTR/Gypsy	3188449	7031	0.220515	87159	467	0.535802	1	1.44192e-65	36898	184	0.498672	1	4.94273e-23	21526	86	0.399517	1	2.7899e-07	3547	16	0.451085	0.997069	0.00665115
LTR/Pao	3188449	3390	0.106321	87159	530	0.608084	1	1.5949e-227	36898	170	0.46073	1	8.17136e-55	21526	56	0.260151	1	3.04683e-09	3547	12	0.338314	0.999847	0.000544515
RC/Helitron	3188449	2444	0.0766517	87159	66	0.0757237	0.492507	0.556981	36898	42	0.113827	0.994343	0.00896176	21526	34	0.157949	0.999955	9.9251e-05	3547	4	0.112771	0.860273	0.290006
rRNA	3188449	851	0.0266901	87159	261	0.299453	1	1.16287e-189	36898	92	0.249336	1	1.75145e-57	21526	56	0.260151	1	3.50901e-36	3547	0	0	0.387767	1
Satellite	3188449	4890	0.153366	87159	166	0.190457	0.997368	0.00337815	36898	76	0.205973	0.994611	0.00757973	21526	39	0.181176	0.870207	0.167986	3547	6	0.169157	0.695569	0.460852
SINE?	3188449	12984	0.40722	87159	401	0.460079	0.993233	0.00781206	36898	243	0.658572	1	1.46766e-12	21526	148	0.687541	1	2.17254e-09	3547	22	0.620242	0.977481	0.0378892
SINE/ID	3188449	143670	4.50595	87159	2754	3.15974	3.12897e-93	1	36898	1326	3.59369	8.49462e-19	1	21526	918	4.26461	0.0440185	0.959017	3547	162	4.56724	0.590259	0.441336
SINE/tRNA-Core	3188449	5423	0.170083	87159	80	0.0917863	3.68199e-10	1	36898	55	0.14906	0.178902	0.853641	21526	37	0.171885	0.569054	0.496529	3547	9	0.253736	0.914089	0.155882
SINE/tRNA-Deu	3188449	14305	0.448651	87159	189	0.216845	8.68673e-31	1	36898	118	0.319801	5.47217e-05	0.999962	21526	82	0.380935	0.0721131	0.941578	3547	16	0.451085	0.574554	0.52492
SINE/tRNA-Deu-CR1	3188449	10858	0.340542	87159	128	0.146858	3.73048e-29	1	36898	78	0.211394	2.86752e-06	0.999998	21526	53	0.246214	0.00771346	0.994654	3547	9	0.253736	0.234961	0.85067
Unknown	3188449	1840236	57.7157	87159	31928	36.6319	0	1	36898	18022	48.8428	1.04962e-260	1	21526	11847	55.0358	8.64946e-16	1	3547	2004	56.4984	0.073475	0.931137
aResults generated using Bedtools (analysis of the intersection of the annotation by repeatmasker and the HCR annotations). The number of hits for each element could slightly differ from those results reported in Table S1-9a, as in this analysis we have not take into account overlapping annotations, or multiple annotations in the same region.
bTotal number of repeat annotations for the whole genome (n = 3,188,449). This value is slightly different from those reported by RepeatMasker (n = 3,284,969) . In the current analysis we have not take into account overlapping annotations, or multiple annotations in the same region.
cTotal number of hits for every type of repeat class for the whole genome
dTotal number of annotation for this subset
eTotal number of hit for every type of repeat class for this subset
fCDF = P-value of observing (obtaining by random) a number of repeat elements less than or equal to the observed
gSF = P-value of observing (obtaining by random) a number of repeat elements greater than or equal to the observed

## Sheet: Table S2-5
Table S2-5: Enrichment analysis of the intersection of High Coverage regions (HCRs) (5 x mean coverage) with RepeatMasker annotation (subtypes of main repeats)a
				> 150 bp					> 500 bp					> 1000 bp					> 5000 bp
	Total Genomeb	Total Genome typec	%	Total Count Subsetd	Total Subset Typee	%	CDFf	SFg	Total Count Subset	Total Subset Type	%	CDF	SF	Total Count Subset	Total Subset Type	%	CDF	SF	Total Count Subset	Total Subset Type	%	CDF	SF
DNA/CMC-Chapaev-3	3188449	5416	0.169863	22089	28	0.12676	0.0646987	0.955126	8240	15	0.182039	0.669897	0.429215	4106	10	0.243546	0.903591	0.166631	392	0	0	0.513518	1
DNA/CMC-EnSpm	3188449	10378	0.325487	22089	39	0.176558	1.47531e-05	0.999992	8240	15	0.182039	0.00948062	0.995055	4106	9	0.219191	0.142478	0.916263	392	0	0	0.278574	1
DNA/CMC-Transib	3188449	1359	0.0426226	22089	5	0.0226357	0.0919028	0.958052	8240	1	0.0121359	0.134218	0.970323	4106	0	0	0.173499	1	392	0	0	0.846093	1
DNA/Crypton-H	3188449	1430	0.0448494	22089	6	0.0271628	0.135185	0.930021	8240	3	0.0364078	0.494854	0.714256	4106	2	0.0487092	0.719517	0.549615	392	0	0	0.838736	1
DNA/Ginger	3188449	9241	0.289827	22089	19	0.0860157	3.24998e-11	1	8240	5	0.0606796	3.29619e-06	0.999999	4106	1	0.0243546	8.57426e-05	0.999993	392	1	0.255102	0.685751	0.67949
DNA/hAT	3188449	364071	11.4184	22089	1483	6.71375	3.87596e-124	1	8240	751	9.11408	6.25797e-12	1	4106	414	10.0828	0.00337403	0.997109	392	45	11.4796	0.554726	0.508323
DNA/hAT-Ac	3188449	7724	0.242249	22089	45	0.203721	0.134337	0.894608	8240	17	0.206311	0.299405	0.777067	4106	4	0.0974184	0.0300609	0.989354	392	1	0.255102	0.754309	0.613579
DNA/hAT-Blackjack	3188449	14738	0.462231	22089	55	0.248993	2.09331e-07	1	8240	23	0.279126	0.00579355	0.996694	4106	11	0.267901	0.0346258	0.981733	392	0	0	0.162633	1
DNA/hAT-Charlie	3188449	127020	3.98376	22089	431	1.9512	6.025e-66	1	8240	228	2.76699	1.49587e-09	1	4106	132	3.21481	0.00538168	0.995802	392	14	3.57143	0.400819	0.697814
DNA/hAT-hAT19	3188449	3988	0.125076	22089	11	0.0497985	0.000277036	0.999896	8240	10	0.121359	0.544704	0.580062	4106	7	0.170482	0.852343	0.257742	392	0	0	0.612236	1
DNA/hAT-hAT5	3188449	21404	0.671298	22089	78	0.353117	1.28635e-10	1	8240	34	0.412621	0.00136056	0.999199	4106	16	0.389674	0.012144	0.993435	392	0	0	0.0713239	1
DNA/hAT-hATm	3188449	10907	0.342079	22089	49	0.22183	0.000697413	0.999564	8240	31	0.376214	0.74049	0.322044	4106	12	0.292255	0.353499	0.7444	392	1	0.255102	0.612174	0.739025
DNA/hAT-Tag1	3188449	11250	0.352836	22089	41	0.185613	2.889e-06	0.999999	8240	17	0.206311	0.0109461	0.99402	4106	10	0.243546	0.144959	0.912268	392	0	0	0.250162	1
DNA/hAT-Tip100	3188449	145979	4.57837	22089	585	2.64838	2.31977e-50	1	8240	323	3.9199	0.0018838	0.998423	4106	190	4.62737	0.578694	0.450617	392	24	6.12245	0.938004	0.0937029
DNA/Kolobok-Hydra	3188449	2865	0.0898556	22089	65	0.294264	1	6.24389e-16	8240	10	0.121359	0.870713	0.212412	4106	2	0.0487092	0.286905	0.883104	392	0	0	0.702989	1
DNA/Maverick	3188449	8167	0.256143	22089	39	0.176558	0.00844164	0.994456	8240	31	0.376214	0.984094	0.0252775	4106	17	0.414028	0.978054	0.0397981	392	2	0.510204	0.919194	0.265745
DNA/Merlin	3188449	2046	0.0641691	22089	9	0.0407443	0.100528	0.943715	8240	5	0.0606796	0.565562	0.608775	4106	0	0	0.0715521	1	392	0	0	0.777525	1
DNA/MuLE-MuDR	3188449	917	0.0287601	22089	16	0.0724342	0.999686	0.000874339	8240	6	0.0728155	0.989236	0.0336659	4106	5	0.121773	0.998633	0.00720429	392	0	0	0.893363	1
DNA/P	3188449	6726	0.210949	22089	33	0.149396	0.0225483	0.984932	8240	14	0.169903	0.250722	0.823787	4106	7	0.170482	0.364637	0.761092	392	1	0.255102	0.799155	0.56301
DNA/PIF-ISL2EU	3188449	1382	0.043344	22089	2	0.00905428	0.00383182	0.999286	8240	0	0	0.0279611	1	4106	0	0	0.16843	1	392	0	0	0.843702	1
DNA/PIF-Spy	3188449	14582	0.457338	22089	54	0.244466	1.85387e-07	1	8240	22	0.26699	0.00396582	0.99781	4106	13	0.31661	0.106398	0.934018	392	2	0.510204	0.732689	0.535564
DNA/PiggyBac	3188449	5290	0.165911	22089	32	0.144868	0.250197	0.801555	8240	15	0.182039	0.701744	0.394675	4106	8	0.194837	0.753434	0.373304	392	1	0.255102	0.861355	0.478451
DNA/Sola	3188449	7995	0.250749	22089	44	0.199194	0.0669277	0.949969	8240	29	0.351942	0.968941	0.0475726	4106	10	0.243546	0.546022	0.578781	392	1	0.255102	0.742045	0.626273
DNA/Sola-2	3188449	2932	0.0919569	22089	19	0.0860157	0.442294	0.645257	8240	11	0.133495	0.91652	0.144103	4106	3	0.0730638	0.478282	0.727485	392	1	0.255102	0.948805	0.302783
DNA/TcMar-Fot1	3188449	3291	0.103216	22089	17	0.0769614	0.130156	0.91257	8240	8	0.0970874	0.522289	0.615405	4106	6	0.146128	0.863315	0.25295	392	1	0.255102	0.937301	0.332918
DNA/TcMar-m44	3188449	788	0.0247142	22089	11	0.0497985	0.989854	0.0236556	8240	3	0.0364078	0.850738	0.333202	4106	1	0.0243546	0.730323	0.637795	392	0	0	0.907649	1
DNA/TcMar-Mariner	3188449	20902	0.655554	22089	159	0.719815	0.889355	0.126728	8240	60	0.728155	0.813612	0.223823	4106	35	0.852411	0.946688	0.0754355	392	5	1.27551	0.953736	0.117669
DNA/TcMar-Pogo	3188449	53692	1.68395	22089	170	0.769614	1.84998e-32	1	8240	95	1.15291	4.56463e-05	0.99997	4106	53	1.29079	0.0252306	0.981613	392	5	1.27551	0.352572	0.789803
DNA/TcMar-Tc1	3188449	139366	4.37097	22089	970	4.39133	0.567438	0.445563	8240	370	4.49029	0.713311	0.305168	4106	204	4.96834	0.970147	0.0351751	392	17	4.33673	0.550829	0.547565
DNA/TcMar-Tc2	3188449	1325	0.0415563	22089	3	0.0135814	0.0183913	0.994718	8240	3	0.0364078	0.552928	0.66532	4106	3	0.0730638	0.906032	0.244374	392	0	0	0.849638	1
DNA/TcMar-Tc4	3188449	21816	0.68422	22089	111	0.502513	0.0003488	0.99975	8240	47	0.570388	0.115312	0.909993	4106	25	0.608865	0.320071	0.746701	392	3	0.765306	0.718271	0.502577
DNA/TcMar-Tigger	3188449	71621	2.24626	22089	309	1.39889	3.76277e-20	1	8240	158	1.91748	0.0218686	0.981911	4106	93	2.26498	0.55965	0.482048	392	12	3.06122	0.891959	0.176191
DNA/Zator	3188449	16524	0.518246	22089	57	0.258047	1.72726e-09	1	8240	37	0.449029	0.214612	0.829311	4106	27	0.657574	0.908026	0.129643	392	3	0.765306	0.851864	0.331877
DNA/Zisupton	3188449	1953	0.0612524	22089	7	0.03169	0.0402816	0.98141	8240	4	0.0485437	0.431961	0.741988	4106	2	0.0487092	0.539841	0.716064	392	0	0	0.786473	1
LINE/CR1	3188449	3223	0.101084	22089	35	0.15845	0.995459	0.00762359	8240	10	0.121359	0.782234	0.324826	4106	7	0.170482	0.939614	0.126699	392	0	0	0.672689	1
LINE/CR1-Zenon	3188449	378	0.0118553	22089	11	0.0497985	0.999982	8.4576e-05	8240	4	0.0485437	0.996741	0.0174431	4106	1	0.0243546	0.913887	0.385607	392	0	0	0.954585	1
LINE/Dong-R4	3188449	21921	0.687513	22089	1111	5.02965	1	0	8240	156	1.8932	1	7.19753e-28	4106	35	0.852411	0.911642	0.119962	392	0	0	0.0669021	1
LINE/I	3188449	34972	1.09683	22089	485	2.19566	1	6.56172e-44	8240	157	1.90534	1	9.97995e-11	4106	85	2.07014	1	5.81639e-08	392	9	2.29592	0.987589	0.0308746
LINE/I-Nimb	3188449	2695	0.0845239	22089	154	0.69718	1	3.40957e-86	8240	34	0.412621	1	1.52467e-13	4106	14	0.340964	0.999996	1.64489e-05	392	1	0.255102	0.955929	0.28215
LINE/Jockey	3188449	5625	0.176418	22089	109	0.493458	1	1.79939e-20	8240	33	0.400485	0.999991	2.10756e-05	4106	12	0.292255	0.966228	0.0648401	392	1	0.255102	0.847225	0.499532
LINE/L1	3188449	1028	0.0322414	22089	15	0.0679071	0.997268	0.00643728	8240	8	0.0970874	0.998315	0.00595574	4106	6	0.146128	0.999558	0.00241187	392	0	0	0.88125	1
LINE/L1-Tx1	3188449	374	0.0117298	22089	2	0.00905428	0.520165	0.731965	8240	2	0.0242718	0.925998	0.251917	4106	2	0.0487092	0.987043	0.0845758	392	0	0	0.955055	1
LINE/L2	3188449	42322	1.32735	22089	261	1.18158	0.0290376	0.974791	8240	113	1.37136	0.659367	0.376228	4106	62	1.50999	0.861756	0.169148	392	7	1.78571	0.845928	0.267276
LINE/Penelope	3188449	62053	1.94618	22089	654	2.96075	1	1.3306e-24	8240	220	2.6699	0.999997	3.6158e-06	4106	113	2.75207	0.999835	0.000241286	392	8	2.04082	0.644693	0.495077
LINE/R1	3188449	1976	0.0619737	22089	9	0.0407443	0.124005	0.928585	8240	4	0.0485437	0.421682	0.750079	4106	1	0.0243546	0.277964	0.921689	392	0	0	0.78425	1
LINE/R1-LOA	3188449	714	0.0223933	22089	3	0.0135814	0.271621	0.871684	8240	2	0.0242718	0.718545	0.550826	4106	0	0	0.398453	1	392	0	0	0.915947	1
LINE/RTE-BovB	3188449	20952	0.657122	22089	139	0.629272	0.322147	0.707622	8240	55	0.667476	0.581712	0.471888	4106	32	0.779347	0.856362	0.188975	392	2	0.510204	0.524004	0.728967
LINE/RTE-RTE	3188449	78216	2.4531	22089	5475	24.7861	1	0	8240	672	8.15534	1	1.24463e-155	4106	111	2.70336	0.861126	0.161672	392	14	3.57143	0.937417	0.106466
LINE/RTE-X	3188449	690	0.0216406	22089	4	0.0181086	0.479359	0.70373	8240	4	0.0485437	0.965016	0.105751	4106	1	0.0243546	0.776695	0.589029	392	1	0.255102	0.996611	0.0813459
Low_complexity	3188449	41405	1.29859	22089	123	0.556838	2.88353e-28	1	8240	81	0.98301	0.00498628	0.996356	4106	47	1.14467	0.213285	0.826067	392	7	1.78571	0.858375	0.250266
LTR	3188449	22969	0.720382	22089	255	1.15442	1	1.11757e-12	8240	72	0.873786	0.953241	0.0599906	4106	35	0.852411	0.861994	0.180129	392	0	0	0.0587602	1
LTR/Copia	3188449	1775	0.0556697	22089	11	0.0497985	0.427556	0.683965	8240	7	0.0849515	0.906387	0.179986	4106	4	0.0974184	0.918084	0.197638	392	0	0	0.803885	1
LTR/ERV1	3188449	211	0.00661764	22089	0	0	0.230638	1	8240	0	0	0.579252	1	4106	0	0	0.761927	1	392	0	0	0.97439	1
LTR/ERVK	3188449	7990	0.250592	22089	16	0.0724342	4.12864e-10	1	8240	7	0.0849515	0.000490013	0.999845	4106	6	0.146128	0.112473	0.943426	392	0	0	0.373957	1
LTR/Gypsy	3188449	7031	0.220515	22089	113	0.511567	1	1.85499e-15	8240	35	0.424757	0.999862	0.000282298	4106	13	0.31661	0.923735	0.127834	392	0	0	0.420872	1
LTR/Pao	3188449	3390	0.106321	22089	104	0.470823	1	9.51983e-35	8240	20	0.242718	0.999698	0.000749463	4106	11	0.267901	0.998143	0.00532001	392	0	0	0.659003	1
RC/Helitron	3188449	2444	0.0766517	22089	11	0.0497985	0.0862986	0.94991	8240	6	0.0728155	0.555583	0.604003	4106	5	0.121773	0.900718	0.209914	392	0	0	0.740368	1
rRNA	3188449	851	0.0266901	22089	243	1.1001	1	2.60543e-308	8240	95	1.15291	1	1.16826e-119	4106	44	1.0716	1	1.98124e-54	392	0	0	0.900644	1
Satellite	3188449	4890	0.153366	22089	107	0.484404	1	5.89014e-24	8240	47	0.570388	1	8.43509e-14	4106	19	0.462737	0.99999	3.22947e-05	392	1	0.255102	0.877814	0.452117
SINE?	3188449	12984	0.40722	22089	182	0.82394	1	6.41903e-18	8240	89	1.0801	1	1.17641e-15	4106	40	0.974184	1	8.75723e-07	392	1	0.255102	0.525721	0.798035
SINE/ID	3188449	143670	4.50595	22089	656	2.9698	4.98248e-32	1	8240	330	4.00485	0.0138859	0.987955	4106	180	4.38383	0.3708	0.657505	392	17	4.33673	0.498966	0.598191
SINE/tRNA-Core	3188449	5423	0.170083	22089	19	0.0860157	0.000614837	0.999704	8240	12	0.145631	0.356577	0.741752	4106	8	0.194837	0.731426	0.398838	392	1	0.255102	0.85578	0.486925
SINE/tRNA-Deu	3188449	14305	0.448651	22089	58	0.262574	4.86536e-06	0.999997	8240	27	0.32767	0.0538304	0.963396	4106	16	0.389674	0.338105	0.746017	392	2	0.510204	0.7418	0.525297
SINE/tRNA-Deu-CR1	3188449	10858	0.340542	22089	33	0.149396	3.17019e-08	1	8240	13	0.157767	0.00121204	0.999471	4106	7	0.170482	0.0316358	0.985784	392	0	0	0.262558	1
Unknown	3188449	1840236	57.7157	22089	8191	37.0818	0	1	8240	4212	51.1165	8.015e-34	1	4106	2226	54.2133	3.14938e-06	0.999997	392	216	55.102	0.159509	0.863944
aResults generated using Bedtools (analysis of the intersection of the annotation by repeatmasker and the HCR annotations). The number of hits for each element could slightly differ from those results reported in Table S1-9a, as in this analysis we have not take into account overlapping annotations, or multiple annotations in the same region.
bTotal number of repeat annotations for the whole genome (n = 3,188,449). This value is slightly different from those reported by RepeatMasker (n = 3,284,969) . In the current analysis we have not take into account overlapping annotations, or multiple annotations in the same region.
cTotal number of hits for every type of repeat class for the whole genome
dTotal number of annotation for this subset
eTotal number of hit for every type of repeat class for this subset
fCDF = a P-value of observing (obtaining by random) a number of repeat elements less than or equal to the observed
gSF = a P-value of observing (obtaining by random) a number of repeat elements greater than or equal to the observed
