# Supplementary material for: The draft genome sequence of the spider Dysdera silvatica (Araneae, Dysderidae): A valuable resource for functional and evolutionary genomic studies in chelicerates
Source: Gigascience. 2019 Aug 20;8(8):giz099. doi: 10.1093/gigascience/giz099 (PMC6701490; doi:10.1093/gigascience/giz099)
Supplement: giz099_Supplemental_Files [file giz099_supplemental_files.zip › 20190625_Supplementary_Table_1.xlsx]

## Sheet: Table S1-1
Table S1-1: Collection of samples used in these study
Sample ID	Species	Sex	NCBI BioSample Accession	Sampling Date	Location	Latitude	Longitude	Extraction Protocol	Extraction Date	Application	Run ID	Libraries	Machine	Read Type	Chemistry
NMH2597	Dysdera silvatica	Male	SAMN09381544	2013-03-26	Las Tajoras, La Gomera, Spain	28.112 N	17.262 W	Qiagen DNeasy Blood & Tissue Kit	2014-09-16	DNA fragment library	Dsilvatica_NMH2597_JFSH-CF_gDNA_PE	Short fragment	Illumina HiSeq 2000	Paired end	TruSeq
NMH2605	Dysdera silvatica	Female	SAMN09381545	2013-03-26	Las Tajoras, La Gomera, Spain	28.112 N	17.262 W	Qiagen DNeasy Blood & Tissue Kit	2015-01-15	DNA Nextera library	Dsilvatica_NMH2605_JFSH-CF_gDNA_5kb_MP	5 kb Nextera Mate Pair	Illumina HiSeq 2000	Paired end	Nextera
NMH2610	Dysdera silvatica	Male	SAMN09389329	2013-06-04	Teselinde, La Gomera, Spain	28.196 N	17.287 W	Qiagen DNeasy Blood & Tissue Kit	2016-05-15	PacBio SMRT libraries	Dsilvatica_NMH2610_JFSH_PacB	20 kb SMRTbell Templates	PacBio RSII	SMRT long reads	P6-C4
NMH1840	Dysdera silvatica	Female	SAMN11609372	2012-03-10	Teselinde, La Gomera, Spain	28.196 N	17.287 W	Qiagen Blood Cell culture Minikit (modified)	2018-03-16	Nanopore library	Dsilvatica_NMH1840_Nanopore	Nanopore 1D	-	long reads	-
NMH1829	Dysdera silvatica	Female	SAMN11609373	2012-03-10	Teselinde, La Gomera, Spain	28.196 N	17.287 W	Qiagen Blood Cell culture Minikit (modified)	2018-06-28	Nanopore library	Dsilvatica_NMH1829_Nanopore	Nanopore 1D	-	long reads	-

## Sheet: Table S1-2
Table S1-2: DNA sequencing read files used in this study
a) Short reads libraries
Library	Run ID	Read Lengths	Read #1 Filename	Read #2 Filename	Total Bases	Raw Read Pairs	GC (%)	Q20 (%)	Q30 (%)	NCBI SRA Accession
Short fragment	Dsilvatica_NMH2597_JFSH-CF_gDNA_PE	100x100 PE	Dsilvatica_NMH2597_JFSH-CF_gDNA_PE_1	Dsilvatica_NMH2597_JFSH-CF_gDNA_PE_2	51,202,445,102	506,954,902	36.68	95.26	86.55	SRR7340408
5 kb Nextera Mate Pair	Dsilvatica_NMH2605_JFSH-CF_gDNA_5kb_MP	100x100 PE	Dsilvatica_NMH2605_JFSH-CF_gDNA_5kb_MP_1	Dsilvatica_NMH2605_JFSH-CF_gDNA_5kb_MP_2	39,609,522,995	392,173,495	35.39	98.55	93.95	SRR7340407
b) PacBio long reads libraries
Library	Run ID	Read Lengthsa	Read #1 Filename	Total Bases	Raw Read Pairs	NCBI SRA Accession
20 kb SMRTbell Templates	Dsilvatica_NMH2610_JFSH_PacB-1	SMRT	JFSH_NMH2610_Dsil_PB_subreads	1,268,701,492	175.819	SRR7429499
20 kb SMRTbell Templates	Dsilvatica_NMH2610_JFSH_PacB-2	SMRT	JFSH_NMH2610_Dsil_PB-2_subreads	1,262,187,088	185.427	SRR7429498
20 kb SMRTbell Templates	Dsilvatica_NMH2610_JFSH_PacB-3	SMRT	JFSH_NMH2610_Dsil_PB-3_subreads	1,215,789,613	184.206	SRR7429501
20 kb SMRTbell Templates	Dsilvatica_NMH2610_JFSH_PacB-4	SMRT	JFSH_NMH2610_Dsil_PB-4_subreads	1,185,146,691	179.94	SRR7429500
20 kb SMRTbell Templates	Dsilvatica_NMH2610_JFSH_PacB-5	SMRT	JFSH_NMH2610_Dsil_PB-5_subreads	1,209,437,458	186.657	SRR7429503
20 kb SMRTbell Templates	Dsilvatica_NMH2610_JFSH_PacB-6	SMRT	JFSH_NMH2610_Dsil_PB-6_subreads	1,231,887,854	194.049	SRR7429505
20 kb SMRTbell Templates	Dsilvatica_NMH2610_JFSH_PacB-7	SMRT	JFSH_NMH2610_Dsil_PB-7_subreads	1,240,408,666	193.592	SRR7429502
20 kb SMRTbell Templates	Dsilvatica_NMH2610_JFSH_PacB-8	SMRT	JFSH_NMH2610_Dsil_PB-8_subreads	1,039,286,018	155.598	SRR7429504
aSMRT: Single Molecule Real Time			Total PB subreads:	9,652,844,880	1,455,288
c) Nanopore long read libraries
Library	Run ID	Read Lengthsb	Read #1 Filename	Total Bases	Raw Read Pairs	NCBI SRA Accession
ONT_1	Dsilvatica_NMH1840_Nanopore_1	Nanopore	Dsilvatica_NMH1840_Nanopore_1.fastq	8070627302	3517656	SRR9033390
ONT_2	Dsilvatica_NMH1840_Nanopore_2	Nanopore	Dsilvatica_NMH1840_Nanopore_2.fastq	5672731340	2156287	SRR9033391
ONT_3	Dsilvatica_NMH1840_Nanopore_3	Nanopore	Dsilvatica_NMH1840_Nanopore_3.fastq	6393750434	7407703	SRR9033392
ONT_4	Dsilvatica_NMH1829_Nanopore_4	Nanopore	Dsilvatica_NMH1829_Nanopore_4.fastq	1808992949	1891482	SRR9033393
ONT_5	Dsilvatica_NMH1829_Nanopore_5	Nanopore	Dsilvatica_NMH1829_Nanopore_5.fastq	1247255456	1312358	SRR9033389
a Nanopore variable lengths			Total Nanopore subreads:	23,193,357,481	16,285,486

## Sheet: Table S1-3
Table S1-3: NCBI Data used for the contaminant search step
Taxon	Genomes retrieved	FTP site
Archae	683	ftp://ftp.ncbi.nlm.nih.gov/genomes/refseq/archaea/assembly_summary.txt
Virus	7538	ftp://ftp.ncbi.nlm.nih.gov/genomes/refseq/viral/assembly_summary.txt
Bacteria	95973	ftp://ftp.ncbi.nlm.nih.gov/genomes/refseq/bacteria/assembly_summary.txt
Mitochondria	5883	ftp://ftp.ncbi.nlm.nih.gov/refseq/release/mitochondrion/
Downloaded on October, 2015

## Sheet: Table S1-4
Table S1-4: Pre-processing statistics for each library
a) Trimming of PE reads using Trimmomatic
Class	Nº reads	Percentage (%)
Input read pairs	253445279	100
Both surviving	243763790	96.18
Forward only	8031776	3.17
Reverse only	1312067	0.52
Dropped	337646	0.13
b) Trimming of MP reads using NxTrim
Nº reads	Percentage (%)
195996473	100	reads passed chastity/purity filters
189	0	reads had two copies of adapter
166336	0.08	reads pairs were ignored because a template length appeared less than read length
195829948	99.91	remaining reads were trimmed
62192088	31.76	read pairs had MP orientation
50195582	25.63	read pairs had PE orientation
81678049	41.71	read pairs had Unknown orientation
1764229	0.9	were single end reads
23410880	11.95	extra single end reads were generated from overhangs
c) Circularizing Pacbio reads using SMRT analysis software
Lane	Raw Bases	Subreads	Circularized Bases	CCS reads*
1	1268701492	175819	46040000	5184
2	1262187088	185427	62310000	7364
3	1215789613	184206	65070000	7966
4	1185146691	179940	64960000	7796
5	1209437458	186657	73500000	8772
6	1231887854	194049	58240000	7954
7	1240408666	193592	52170000	7437
8	1039286018	155598	33740000	4824
TOTAL	9652844880	1455288	456030000	57297
CCS: Circularized Consensus Sequences

## Sheet: Table S1-5
Table S1-5: Samples used for the RNAseq study
Species	Sex	Sampling date	Latitude	Longitude	Location	Tissue	Library	Machine	NCBI BioSample Accession
Dysdera silvatica	Male	2013	28.112 N	17.262 W	Las Tajoras, La Gomera, Spain	First pair of legs	RNA TrueSeq	Illumina HiSeq 2000	SAMN04527047
Dysdera silvatica	Male	2013	28.112 N	17.262 W	Las Tajoras, La Gomera, Spain	Pedipalps	RNA TrueSeq	Illumina HiSeq 2000	SAMN04527048
Dysdera silvatica	Male	2013	28.112 N	17.262 W	Las Tajoras, La Gomera, Spain	Remaining legs	RNA TrueSeq	Illumina HiSeq 2000	SAMN04527049
Dysdera silvatica	Male	2013	28.112 N	17.262 W	Las Tajoras, La Gomera, Spain	Remaining parts of the spider	RNA TrueSeq	Illumina HiSeq 2000	SAMN04527050
All samples belong to the NCBI project PRJNA313901 and they are all a mixed of the RNA extraction from four different D. silvatica individuals with code: NMH2597, NMH2598, NMH2599, NMH2601
Reference:
Joel Vizueta, Cristina Frías-López, Nuria Macías-Hernández, Miquel A. Arnedo, Alejandro Sánchez-Gracia, Julio Rozas;
Evolution of Chemosensory Gene Families in Arthropods: Insight from the First Inclusive Comparative Transcriptome Analysis across Spider Appendages.
Genome Biol Evol 2017; 9 (1): 178-196. doi: 10.1093/gbe/evw296

## Sheet: Table S1-6
Table S1-6: RNA sequencing read files
Library	Read Lengths	Tissue	Read #1 Filename	Read #2 Filename	# Read Pairs	NCBI SRA Accession
RNA TrueSeq	100x100 PE	First pair of legs	CF1Leg_1	CF1Leg_2	59008693	SRX1612801
RNA TrueSeq	100x100 PE	Pedipalps	CF2Palp_1	CF2Palp_2	57493091	SRX1612802
RNA TrueSeq	100x100 PE	Remaining legs	CF3Rest_1	CF3Rest_1	51932520	SRX1612803
RNA TrueSeq	100x100 PE	Remaining parts of the spider	CF4Body_1	CF4Body_2	52483628	SRX1612804
All samples belong to the NCBI project PRJNA313901 and they are all a mixed of the RNA extraction from four different D. silvatica individuals with code: NMH2597, NMH2598, NMH2599, NMH2601
Reference:
Joel Vizueta, Cristina Frías-López, Nuria Macías-Hernández, Miquel A. Arnedo, Alejandro Sánchez-Gracia, Julio Rozas;
Evolution of Chemosensory Gene Families in Arthropods: Insight from the First Inclusive Comparative Transcriptome Analysis across Spider Appendages.
Genome Biol Evol 2017; 9 (1): 178-196. doi: 10.1093/gbe/evw296

## Sheet: Table S1-7
Table S1-7: Genome descriptive statistics
a) Summary of the comparison of genome assembly steps
					MaSurCA Assembly		AGOUTI RNA scaffolding		Clean contaminants (v.1.2)
	Assembly Statistics		Sequences		66830		65221		65205
			Total Length (bp)		1359506718		1361115718		1359336805
			A		32.484		32.445		32.445
			T		32.504		32.468		32.467
			C		17.431		17.412		17.411
			G		17.44		17.417		17.417
			A+T		64.989		64.912		64.913
			C+G		34.87		34.829		34.828
			N		0.14		0.258		0.258
			Length (no Ns)		1357599280		1357599280		1355820767
			Capture Gapsa		19075		20684		20680
			Capture Gaps Length		1907438		3516438		3516038
			MinLen		1001		1001		1001
			MaxLen		381119		381119		340047
			Average Len		20342.8		20869.3		20847.1
			Median Len		12186		12176		12171
			n50		36307		38050		38017
			L50		11019		10428		10436
	Completeness statistics	BUSCO Arthropodab [n = 1066]	Identified ( I )		879 (82.46%)		916 (85.93%)		921 (86.4%)
			Complete ( C )		739 (69.3%)		786 (73.7%)		782 (73.4%)
			Complete and single copy (S)		709 (66.5%)		753 (70.6%)		750 (70.4)
			Complete and duplicated (D)		30 (2.8%)		33 (3.1%)		32 (3%)
			Fragmented ( F )		140 (13.1%)		130 (12.2%)		139 (13%)
			Missing ( M )		187 (17.6%)		150 (14.1%)		145 (13.6%)
		BUSCO Metazoab [n = 978]	Identified ( I )		818 (83.64%)		855 (87.42%)		855 (87.42%)
			Complete ( C )		689 (70.5%)		739 (75.6%)		734 (75.1%)
			Complete and single copy (S)		661 (67.6%)		705 (72.1%)		706 (72.2%)
			Complete and duplicated (D)		28 (2.9%)		34 (3.5%)		28 (2.9%)
			Fragmented ( F )		129 (13.2%)		116 (11.9%)		121 (12.4%)
			Missing ( M )		160 (16.3%)		123 (12.5%)		123 (12.5%)
		BLASTf	1 to 1 Dysderac [9473]		9,121 (96.28%)		9,121 (96.28%)		9,120 (96.27%)
			CEGMAd [457]		435 (95.19%)		435 (95.19%)		434 (94.97%)
			Dysdera silvatica Transcriptse [58966]		40,778 (69.16%)		40,771 (69.14%)		40,499 (68.68%)
	a Capture gaps are defined as regions containing a minimum of 25 consecutive base pairs codified as “N”.
	bBUSCO analysis using default parameters for different datasets: arthropoda (n = 1066 genes) and metazoa (n = 978 genes)
	c TBLASTX search statistics (evalue 1e-30) of 1:1 Ortholog proteins (9,473) identified in the species D. silvatica, D. gomerensis Strand, 1911; D. verneaui Simon, 1883; D. tilosensis Wunderlich, 1992 and D. bandamae Schmidt, 1973 (Joel Vizueta et al., 2019, unpublished results)
	d TBLASTX search statistics (evalue 1e-5) of CEGMA proteins from Drosophila melanogaster (n = 457).
	e TBLASTX search statistics (evalue: 1e-30) of proteins from Dysdera silvatica transcriptome (n = 58,966) (Vizueta et. al 2017).
	f Identified hits within the genome at the give e-value for each dataset at any coverage
b) Genome annotation statisticsa
Protein coding genes			48619
Functionally annotated			36,398 (74.86%)
Swissprot			17,225 (35.43%)
InterProb			32,322 (66.48%)
Without functional annotation			12,221 (25.14%)
tRNA genes			33934
aValues are refered to final assembly version (v1.2)
bAnalysis using the following databases (included in InterProScan): PANTHER (Mi, Muruganujan, and Thomas 2013), Pfam (Punta et al. 2012), PRINTS (Attwood et al. 2012), PrositePatterns & PrositeProfiles (Gattiker, Gasteiger, and Bairoch 2002; Sigrist et al. 2012), SMART (Letunic, Doerks, and Bork 2012), SUPERFAMILY (de Lima Morais et al. 2011), TIGRAM (Haft et al. 2012), SFLD (Akiva et al. 2014), …

## Sheet: Table S1-8
Table S1-8: Coverage analyses
a) Estimated coverage based on the total sequencing data
Run ID	Total Bases	Coveragea
PE	51202445102	30X
MP	39609522995	23X
ONT	23193357481	14X
Pacbio	9652844880	6X
Pacbio CSS	456030000	0.27X
All	123658170458	73X
aBased on the genome size estimated by flow cytometry (1.7 Gb)
ONT: Oxford Nanoporte Technologies
b) Estimated coverage based on mapped data
Run ID	Mean Coveragea	Mean Coverageb
PE	25.7X	32.12X
MP	12.58X	15.72X
ONT	8.46X	10.57X
Pacbio CSS	0.23X	0.23X
All	46.97X	58.64X
aBased on the genome size estimated by flow cytometry (1.7 Gb)
bBased on the genome size assembled (1.36 Gb)
ONT: Oxford Nanoporte Technologies

## Sheet: Table S1-9
Table S1-9: RepeatMasker analysis of D. silvatica genome
a) RepeatMasker analyses
Type	Number of elementsa	Length (bp)	Sequence (%)
SINEsb	170863	25173255	1.85
LINEsc	256091	145456128	10.7
LINE1	608	152963	0.01
LINE2	37773	21216392	1.56
L3/CR1	2525	1461178	0.11
LTR elementsd	20021	8746088	0.64
ERV_classI	171	155175	0.01
ERV_classII	7604	940768	0.07
DNA elements	779436	227842465	16.76
hAT-Charlie	119132	24177681	1.78
TcMar-Tigger	67086	12923815	0.95
Unclassified:	1729161	306272536	22.53
Total interspersed repeats		713490472	52.48
Small RNA	665	960355	0.07
Satellites	4653	1491285	0.11
Simple repeats	282910	13440971	0.99
Low complexity	41169	2157298	0.16
Total Bases masked (bp)	3284969	731540381	53.81
aMost repeats fragmented by insertions or deletions have been counted as one element
b SINEs: short interspersed nuclear element
c LINEs: long interspersed nuclear element
d LTR: long terminal repeat
b) Top 10 Repeat families analysisa
Family name	Count hitsb	Type of family	Count total hits (%)c	Mean lengthd	Standard Deviation	Mean length Unknownd	Mean length SINEsd	Mean length LINEsd
rnd-2_family-13	28831	Unknown	0.915	179.53	108.72	179.53	-	-
rnd-6_family-515	25708	Unknown	0.816	257.79	203.56	257.79	-	-
rnd-1_family-23	23184	Unknown	0.736	122.18	40.65	122.18	-	-
rnd-3_family-426	22537	Unknown	0.715	158.04	88.64	158.04	-	-
rnd-1_family-35	20382	LINE/RTE-RTE	0.647	1412.43	1047.77	-	-	1412.43
rnd-4_family-547	20258	SINE/ID	0.643	119.51	64.39	-	119.51	-
rnd-1_family-36	18802	Unknown	0.597	251.98	325.65	251.98	-	-
rnd-1_family-7	18350	SINE/ID	0.582	212.24	49.16	-	212.24	-
rnd-3_family-155	17829	LINE/RTE-RTE	0.566	665.48	654.55	-	-	665.48
rnd-6_family-1201	16467	SINE/ID	0.523	152.32	97.43	-	152.32	-
Total	212348		6741			193.91	161.36	1038.96
a Top 10 most common repeats across the 2,604 families identified
b The number of times (hits) identified across the genome
c Percentage of hits for each family identified among the 3,150,262 total hits identified
d Mean repeat length

## Sheet: Table S1-10
Table S1-10: Reference guided transcriptome assembly statistics
Sequences	245905
Total Length (bp)	145213967
A (%)	31.867
T (%)	31.599
C (%)	18.049
G (%)	18.483
A+T (%)	63.467
C+G (%)	36.532
Set	>150 bp	>500 bp	>1000 bp
Number Seqs	245905	79722	33778
% Seqs	100	32.419	13.736
Total Length (bp)	145213967	94768228	63221799
% Bases	100	65.261	43.537
Minimum Length (bp)	201	501	1001
Maximun Length (bp)	16350	16350	16350
Average Length (bp)	590.53	1188.73	1871.69
Median Length (bp)	355	875	1547
N50	804	1392	1956

[truncated: 3 more sheets: Table S1-11, Table S1-12, Table S1-13]
