# Supplementary material for: The draft genome sequence of the spider Dysdera silvatica (Araneae, Dysderidae): A valuable resource for functional and evolutionary genomic studies in chelicerates
Source: Gigascience. 2019 Aug 20;8(8):giz099. doi: 10.1093/gigascience/giz099 (PMC6701490; doi:10.1093/gigascience/giz099)
Supplement: giz099_Supplemental_Files [file giz099_supplemental_files.zip › 20190625_Supplementary_Table_3.xlsx]

## Sheet: Table S3-1 --chelicerata
	GeneId	ClusterId	Annotation	Single_copy	Single_copy_but1	Copies_in_all	Copies_in_all_but1	other
1	DSIL_00000001-RA	3550at6854	PF00320 : GATA zinc finger;PF03154 : Atrophin-1 family	TRUE	FALSE	FALSE	FALSE	TRUE
2	DSIL_00000003-RA	2272at6854	PF00271 : Helicase conserved C-terminal domain;PF00270 : DEAD/DEAH box helicase;PF04408 : Helicase associated domain (HA2)	FALSE	TRUE	FALSE	FALSE	TRUE
3	DSIL_00000005-RA	7917at6854	NA : NA	FALSE	TRUE	FALSE	FALSE	TRUE
4	DSIL_00000010-RA	3095at6854	PF16367 : RNA recognition motif	FALSE	FALSE	TRUE	FALSE	TRUE
5	DSIL_00000015-RA	9336at6854	NA : NA	FALSE	FALSE	FALSE	TRUE	TRUE
6	DSIL_00000033-RA	2964at6854	NA : NA	FALSE	FALSE	TRUE	FALSE	TRUE
7	DSIL_00000037-RA	30at6854	PF00066 : LNR domain;PF12796 : Ankyrin repeats (3 copies);PF11936 : Domain of unknown function (DUF3454);PF06816 : NOTCH protein;PF07684 : NOTCH protein;PF07645 : Calcium-binding EGF domain;PF00008 : EGF-like domain;PF12661 : Human growth factor-like EGF	FALSE	FALSE	TRUE	FALSE	TRUE
8	DSIL_00000040-RA	9285at6854	NA : NA	FALSE	FALSE	TRUE	FALSE	TRUE
9	DSIL_00000046-RA	755at6854	PF10189 : Integrator complex subunit 3	TRUE	FALSE	FALSE	FALSE	TRUE
10	DSIL_00000047-RA	12865at6854	NA : NA	FALSE	FALSE	FALSE	FALSE	TRUE
11	DSIL_00000050-RA	2143at6854	PF12796 : Ankyrin repeats (3 copies);PF00017 : SH2 domain	FALSE	FALSE	FALSE	TRUE	TRUE
12	DSIL_00000052-RA	11703at6854	PF00067 : Cytochrome P450	FALSE	FALSE	FALSE	FALSE	TRUE
13	DSIL_00000071-RA	12963at6854	NA : NA	FALSE	FALSE	FALSE	FALSE	TRUE
14	DSIL_00000072-RA	9934at6854	PF00641 : Zn-finger in Ran binding protein and others;PF17219 : Yaf2/RYBP C-terminal binding motif	FALSE	FALSE	FALSE	TRUE	TRUE
15	DSIL_00000073-RA	17042at6854	PF01429 : Methyl-CpG binding domain	FALSE	FALSE	FALSE	FALSE	TRUE
16	DSIL_00000079-RA	4096at6854	PF00096 : Zinc finger, C2H2 type;PF13894 : C2H2-type zinc finger	FALSE	FALSE	TRUE	FALSE	TRUE
17	DSIL_00000085-RA	6620at6854	PF04438 : HIT zinc finger	TRUE	FALSE	FALSE	FALSE	TRUE
18	DSIL_00000087-RA	19at6854	PF00028 : Cadherin domain	FALSE	FALSE	TRUE	FALSE	TRUE
19	DSIL_00000103-RA	12646at6854	NA : NA	FALSE	FALSE	FALSE	FALSE	TRUE
20	DSIL_00000117-RA	14766at6854	NA : NA	FALSE	FALSE	FALSE	FALSE	TRUE
21	DSIL_00000128-RA	9247at6854	PF14580 : Leucine-rich repeat	FALSE	FALSE	FALSE	TRUE	TRUE
22	DSIL_00000131-RA	8393at6854	PF02991 : Autophagy protein Atg8 ubiquitin like	FALSE	FALSE	TRUE	FALSE	TRUE
23	DSIL_00000132-RA	3082at6854	NA : NA	FALSE	TRUE	FALSE	FALSE	TRUE
24	DSIL_00000138-RA	16185at6854	NA : NA	FALSE	FALSE	FALSE	FALSE	TRUE
25	DSIL_00000141-RA	2999at6854	PF00474 : Sodium:solute symporter family	FALSE	FALSE	FALSE	TRUE	TRUE
26	DSIL_00000142-RA	9691at6854	PF01094 : Receptor family ligand binding region	FALSE	FALSE	FALSE	FALSE	TRUE
27	DSIL_00000151-RA	6104at6854	PF02237 : Biotin protein ligase C terminal domain;PF03099 : Biotin/lipoate A/B protein ligase family;PF00104 : Ligand-binding domain of nuclear hormone receptor	FALSE	FALSE	TRUE	FALSE	TRUE
28	DSIL_00000159-RA	3787at6854	PF00153 : Mitochondrial carrier protein	TRUE	FALSE	FALSE	FALSE	TRUE
29	DSIL_00000162-RA	128at6854	PF00791 : ZU5 domain;PF12796 : Ankyrin repeats (3 copies);PF00023 : Ankyrin repeat;PF13637 : Ankyrin repeats (many copies)	FALSE	FALSE	TRUE	FALSE	TRUE
30	DSIL_00000165-RA	16974at6854	PF11312 : Putative SAM-dependent methyltransferase	FALSE	FALSE	FALSE	FALSE	TRUE
31	DSIL_00000172-RA	1506at6854	PF01852 : START domain	TRUE	FALSE	FALSE	FALSE	TRUE
32	DSIL_00000178-RA	82at6854	PF12770 : CHAT domain;PF13424 : Tetratricopeptide repeat;PF13176 : Tetratricopeptide repeat	TRUE	FALSE	FALSE	FALSE	TRUE
33	DSIL_00000186-RA	5471at6854	PF00153 : Mitochondrial carrier protein	TRUE	FALSE	FALSE	FALSE	TRUE
34	DSIL_00000192-RA	2661at6854	PF01490 : Transmembrane amino acid transporter protein	FALSE	FALSE	TRUE	FALSE	TRUE
35	DSIL_00000232-RA	3945at6854	PF01556 : DnaJ C terminal domain	TRUE	FALSE	FALSE	FALSE	TRUE
36	DSIL_00000241-RA	5698at6854	PF00907 : T-box	FALSE	FALSE	TRUE	FALSE	TRUE
37	DSIL_00000251-RA	3946at6854	PF00076 : RNA recognition motif. (a.k.a. RRM, RBD, or RNP domain);PF13242 : HAD-hyrolase-like;PF13344 : Haloacid dehalogenase-like hydrolase	FALSE	FALSE	TRUE	FALSE	TRUE
38	DSIL_00000261-RA	9987at6854	NA : NA	FALSE	FALSE	TRUE	FALSE	TRUE
39	DSIL_00000262-RA	17508at6854	NA : NA	FALSE	FALSE	FALSE	FALSE	TRUE
40	DSIL_00000267-RA	8642at6854	NA : NA	FALSE	FALSE	TRUE	FALSE	TRUE
41	DSIL_00000269-RA	17740at6854	NA : NA	FALSE	FALSE	FALSE	FALSE	TRUE
42	DSIL_00000272-RA	10347at6854	PF00057 : Low-density lipoprotein receptor domain class A	FALSE	FALSE	FALSE	TRUE	TRUE
43	DSIL_00000284-RA	18271at6854	NA : NA	FALSE	FALSE	FALSE	FALSE	TRUE
44	DSIL_00000286-RA	2735at6854	PF03942 : DTW domain;PF01266 : FAD dependent oxidoreductase	TRUE	FALSE	FALSE	FALSE	TRUE
45	DSIL_00000290-RA	102at6854	PF00520 : Ion transport protein;PF11933 : Cytoplasmic domain of voltage-gated Na+ ion channel;PF06512 : Sodium ion transport-associated	FALSE	FALSE	TRUE	FALSE	TRUE
46	DSIL_00000295-RA	1873at6854	PF01839 : FG-GAP repeat;PF08441 : Integrin alpha	FALSE	FALSE	FALSE	TRUE	TRUE
47	DSIL_00000300-RA	6287at6854	PF17180 : Zinc-binding domain;PF13696 : Zinc knuckle	FALSE	TRUE	FALSE	FALSE	TRUE
48	DSIL_00000302-RA	3714at6854	PF00151 : Lipase	FALSE	FALSE	TRUE	FALSE	TRUE
49	DSIL_00000304-RA	14975at6854	NA : NA	FALSE	FALSE	FALSE	FALSE	TRUE
50	DSIL_00000305-RA	3488at6854	PF00249 : Myb-like DNA-binding domain;PF16717 : Ribosome-associated complex head domain;PF00226 : DnaJ domain	TRUE	FALSE	FALSE	FALSE	TRUE
51	DSIL_00000309-RA	3232at6854	PF04142 : Nucleotide-sugar transporter	FALSE	FALSE	FALSE	FALSE	TRUE
52	DSIL_00000310-RA	9133at6854	NA : NA	FALSE	TRUE	FALSE	FALSE	TRUE
53	DSIL_00000312-RA	9775at6854	PF08293 : Mitochondrial ribosomal subunit S27	TRUE	FALSE	FALSE	FALSE	TRUE
54	DSIL_00000313-RA	2139at6854	PF01769 : Divalent cation transporter	FALSE	FALSE	FALSE	FALSE	TRUE
55	DSIL_00000317-RA	247at6854	PF01582 : TIR domain;PF13855 : Leucine rich repeat	FALSE	FALSE	TRUE	FALSE	TRUE
56	DSIL_00000318-RA	13782at6854	NA : NA	FALSE	FALSE	FALSE	FALSE	TRUE
57	DSIL_00000322-RA	5954at6854	PF00620 : RhoGAP domain;PF03114 : BAR domain	FALSE	FALSE	TRUE	FALSE	TRUE
58	DSIL_00000330-RA	130at6854	PF00063 : Myosin head (motor domain);PF02736 : Myosin N-terminal SH3-like domain;PF01576 : Myosin tail	FALSE	FALSE	TRUE	FALSE	TRUE
59	DSIL_00000335-RA	7615at6854	NA : NA	TRUE	FALSE	FALSE	FALSE	TRUE
60	DSIL_00000345-RA	9976at6854	NA : NA	FALSE	FALSE	FALSE	FALSE	TRUE
61	DSIL_00000349-RA	16741at6854	PF01094 : Receptor family ligand binding region	FALSE	FALSE	FALSE	TRUE	TRUE
62	DSIL_00000352-RA	8514at6854	PF00812 : Ephrin	FALSE	FALSE	TRUE	FALSE	TRUE
63	DSIL_00000357-RA	4449at6854	PF01239 : Protein prenyltransferase alpha subunit repeat	FALSE	FALSE	TRUE	FALSE	TRUE
64	DSIL_00000360-RA	13823at6854	PF04500 : FLYWCH zinc finger domain	FALSE	FALSE	FALSE	FALSE	TRUE
65	DSIL_00000361-RA	2778at6854	PF00638 : RanBP1 domain;PF00641 : Zn-finger in Ran binding protein and others	FALSE	FALSE	TRUE	FALSE	TRUE
66	DSIL_00000375-RA	12794at6854	NA : NA	FALSE	FALSE	FALSE	FALSE	TRUE
67	DSIL_00000377-RA	2238at6854	PF07724 : AAA domain (Cdc48 subfamily);PF10431 : C-terminal, D2-small domain, of ClpB protein	TRUE	FALSE	FALSE	FALSE	TRUE
68	DSIL_00000379-RA	13597at6854	PF02931 : Neurotransmitter-gated ion-channel ligand binding domain	FALSE	FALSE	FALSE	FALSE	TRUE
69	DSIL_00000381-RA	7937at6854	PF00168 : C2 domain	FALSE	TRUE	FALSE	FALSE	TRUE
70	DSIL_00000384-RA	19401at6854	NA : NA	FALSE	FALSE	FALSE	FALSE	TRUE
71	DSIL_00000385-RA	1298at6854	PF00095 : WAP-type (Whey Acidic Protein) four-disulfide core;PF00041 : Fibronectin type III domain	FALSE	FALSE	TRUE	FALSE	TRUE
72	DSIL_00000389-RA	9336at6854	PF00075 : RNase H	FALSE	FALSE	FALSE	TRUE	TRUE
73	DSIL_00000402-RA	1674at6854	PF05649 : Peptidase family M13	FALSE	FALSE	TRUE	FALSE	TRUE
74	DSIL_00000410-RA	7343at6854	PF00046 : Homeobox domain;PF00157 : Pou domain - N-terminal to homeobox domain	FALSE	FALSE	TRUE	FALSE	TRUE
75	DSIL_00000415-RA	100at6854	PF06025 : Domain of Unknown Function (DUF913)	TRUE	FALSE	FALSE	FALSE	TRUE
76	DSIL_00000420-RA	11390at6854	PF08385 : Dynein heavy chain, N-terminal region 1	FALSE	FALSE	FALSE	FALSE	TRUE
77	DSIL_00000425-RA	451at6854	PF14744 : WASH complex subunit 7;PF14745 : WASH complex subunit 7, N-terminal	TRUE	FALSE	FALSE	FALSE	TRUE
78	DSIL_00000427-RA	3942at6854	PF05686 : Glycosyl transferase family 90	FALSE	FALSE	TRUE	FALSE	TRUE
79	DSIL_00000428-RA	3216at6854	PF00899 : ThiF family	FALSE	FALSE	TRUE	FALSE	TRUE
80	DSIL_00000438-RA	5517at6854	PF02833 : DHHA2 domain;PF13716 : Divergent CRAL/TRIO domain;PF12496 : Bcl2-/adenovirus E1B nineteen kDa-interacting protein 2	FALSE	FALSE	TRUE	FALSE	TRUE
81	DSIL_00000441-RA	9221at6854	PF00046 : Homeobox domain	FALSE	FALSE	TRUE	FALSE	TRUE
82	DSIL_00000446-RA	4070at6854	PF13202 : EF hand;PF00036 : EF hand	FALSE	FALSE	TRUE	FALSE	TRUE
83	DSIL_00000447-RA	8400at6854	NA : NA	FALSE	TRUE	FALSE	FALSE	TRUE
84	DSIL_00000449-RA	13269at6854	PF00431 : CUB domain;PF00089 : Trypsin	FALSE	FALSE	FALSE	TRUE	TRUE
85	DSIL_00000453-RA	6315at6854	PF13847 : Methyltransferase domain	FALSE	FALSE	TRUE	FALSE	TRUE
86	DSIL_00000456-RA	13738at6854	NA : NA	FALSE	FALSE	FALSE	FALSE	TRUE
87	DSIL_00000460-RA	16851at6854	NA : NA	FALSE	FALSE	FALSE	FALSE	TRUE
88	DSIL_00000462-RA	11647at6854	PF05920 : Homeobox KN domain	FALSE	FALSE	FALSE	FALSE	TRUE
89	DSIL_00000472-RA	7903at6854	PF01849 : NAC domain	TRUE	FALSE	FALSE	FALSE	TRUE
90	DSIL_00000475-RA	1159at6854	PF00596 : Class II Aldolase and Adducin N-terminal domain	FALSE	FALSE	TRUE	FALSE	TRUE
91	DSIL_00000480-RA	18364at6854	NA : NA	FALSE	FALSE	FALSE	FALSE	TRUE
92	DSIL_00000488-RA	19758at6854	PF03564 : Protein of unknown function (DUF1759)	FALSE	FALSE	FALSE	FALSE	TRUE
93	DSIL_00000489-RA	19096at6854	NA : NA	FALSE	FALSE	FALSE	FALSE	TRUE
94	DSIL_00000497-RA	9372at6854	PF00135 : Carboxylesterase family	FALSE	FALSE	FALSE	FALSE	TRUE
95	DSIL_00000505-RA	7780at6854	PF00804 : Syntaxin;PF05739 : SNARE domain	FALSE	FALSE	TRUE	FALSE	TRUE
96	DSIL_00000509-RA	15794at6854	PF13613 : Helix-turn-helix of DDE superfamily endonuclease	FALSE	FALSE	FALSE	FALSE	TRUE
97	DSIL_00000512-RA	18999at6854	NA : NA	FALSE	FALSE	FALSE	FALSE	TRUE
98	DSIL_00000515-RA	7610at6854	PF03006 : Haemolysin-III related	FALSE	TRUE	FALSE	FALSE	TRUE
99	DSIL_00000516-RA	4214at6854	PF13927 : Immunoglobulin domain;PF07679 : Immunoglobulin I-set domain;PF07686 : Immunoglobulin V-set domain	FALSE	FALSE	TRUE	FALSE	TRUE
100	DSIL_00000520-RA	5139at6854	PF00001 : 7 transmembrane receptor (rhodopsin family)	FALSE	FALSE	TRUE	FALSE	TRUE
101	DSIL_00000524-RA	6653at6854	PF10551 : MULE transposase domain	FALSE	FALSE	TRUE	FALSE	TRUE
102	DSIL_00000530-RA	3089at6854	PF00069 : Protein kinase domain	TRUE	FALSE	FALSE	FALSE	TRUE
103	DSIL_00000532-RA	4132at6854	PF02077 : SURF4 family	TRUE	FALSE	FALSE	FALSE	TRUE
104	DSIL_00000533-RA	9903at6854	PF06979 : Assembly, mitochondrial proton-transport ATP synth complex	FALSE	FALSE	FALSE	FALSE	TRUE
105	DSIL_00000536-RA	2996at6854	PF17035 : Bromodomain extra-terminal - transcription regulation;PF00439 : Bromodomain	FALSE	FALSE	TRUE	FALSE	TRUE
106	DSIL_00000542-RA	9377at6854	PF10184 : Uncharacterized conserved protein (DUF2358)	FALSE	TRUE	FALSE	FALSE	TRUE
107	DSIL_00000548-RA	13738at6854	NA : NA	FALSE	FALSE	FALSE	FALSE	TRUE
108	DSIL_00000562-RA	3002at6854	PF00168 : C2 domain	FALSE	FALSE	TRUE	FALSE	TRUE
109	DSIL_00000563-RA	6856at6854	NA : NA	FALSE	FALSE	FALSE	TRUE	TRUE
110	DSIL_00000582-RA	17445at6854	NA : NA	FALSE	FALSE	FALSE	FALSE	TRUE
111	DSIL_00000588-RA	6406at6854	PF00884 : Sulfatase	FALSE	TRUE	FALSE	FALSE	TRUE
112	DSIL_00000590-RA	2923at6854	PF14663 : Rapamycin-insensitive companion of mTOR RasGEF_N domain;PF14666 : Rapamycin-insensitive companion of mTOR, middle domain	FALSE	FALSE	TRUE	FALSE	TRUE
113	DSIL_00000594-RA	19026at6854	NA : NA	FALSE	FALSE	FALSE	FALSE	TRUE
114	DSIL_00000596-RA	386at6854	PF13920 : Zinc finger, C3HC4 type (RING finger);PF00622 : SPRY domain	TRUE	FALSE	FALSE	FALSE	TRUE
115	DSIL_00000603-RA	5931at6854	PF04087 : Domain of unknown function (DUF389)	FALSE	FALSE	TRUE	FALSE	TRUE
116	DSIL_00000611-RA	549at6854	PF00618 : RasGEF N-terminal motif;PF00617 : RasGEF domain	TRUE	FALSE	FALSE	FALSE	TRUE
117	DSIL_00000612-RA	3522at6854	PF00083 : Sugar (and other) transporter	FALSE	FALSE	TRUE	FALSE	TRUE
118	DSIL_00000627-RA	2405at6854	PF05622 : HOOK protein	FALSE	TRUE	FALSE	FALSE	TRUE
119	DSIL_00000635-RA	160at6854	PF14702 : Central domain of human glycogen debranching enzyme;PF14701 : Glycogen debranching enzyme, glucanotransferase domain;PF06202 : Amylo-alpha-1,6-glucosidase	TRUE	FALSE	FALSE	FALSE	TRUE
120	DSIL_00000636-RA	8069at6854	NA : NA	FALSE	FALSE	TRUE	FALSE	TRUE
121	DSIL_00000637-RA	9424at6854	PF01918 : Alba	FALSE	FALSE	FALSE	FALSE	TRUE
122	DSIL_00000639-RA	3190at6854	NA : NA	FALSE	FALSE	FALSE	TRUE	TRUE
123	DSIL_00000646-RA	14934at6854	NA : NA	FALSE	FALSE	FALSE	FALSE	TRUE
124	DSIL_00000649-RA	13148at6854	NA : NA	FALSE	FALSE	FALSE	FALSE	TRUE
125	DSIL_00000650-RA	17738at6854	PF12372 : Huntingtin protein region	FALSE	FALSE	FALSE	FALSE	TRUE
126	DSIL_00000663-RA	4160at6854	PF13855 : Leucine rich repeat	FALSE	FALSE	TRUE	FALSE	TRUE
127	DSIL_00000668-RA	14133at6854	NA : NA	FALSE	FALSE	FALSE	FALSE	TRUE
128	DSIL_00000674-RA	15836at6854	PF00069 : Protein kinase domain	FALSE	FALSE	FALSE	FALSE	TRUE
129	DSIL_00000699-RA	3829at6854	PF10192 : Rhodopsin-like GPCR transmembrane domain	FALSE	FALSE	TRUE	FALSE	TRUE
130	DSIL_00000700-RA	979at6854	PF03439 : Early transcription elongation factor of RNA pol II, NGN section;PF00467 : KOW motif;PF11942 : Spt5 transcription elongation factor, acidic N-terminal	FALSE	FALSE	TRUE	FALSE	TRUE
131	DSIL_00000704-RA	4525at6854	PF10220 : Smg8_Smg9	TRUE	FALSE	FALSE	FALSE	TRUE
132	DSIL_00000712-RA	8838at6854	NA : NA	FALSE	FALSE	TRUE	FALSE	TRUE
133	DSIL_00000714-RA	11449at6854	PF00005 : ABC transporter	FALSE	FALSE	FALSE	FALSE	TRUE
134	DSIL_00000722-RA	12487at6854	NA : NA	FALSE	FALSE	FALSE	FALSE	TRUE
135	DSIL_00000726-RA	8613at6854	NA : NA	FALSE	FALSE	TRUE	FALSE	TRUE
136	DSIL_00000727-RA	7268at6854	NA : NA	FALSE	FALSE	TRUE	FALSE	TRUE
137	DSIL_00000728-RA	19642at6854	NA : NA	FALSE	FALSE	FALSE	FALSE	TRUE
138	DSIL_00000730-RA	16981at6854	PF00595 : PDZ domain (Also known as DHR or GLGF)	FALSE	FALSE	FALSE	FALSE	TRUE
139	DSIL_00000734-RA	6638at6854	PF00106 : short chain dehydrogenase	FALSE	FALSE	FALSE	FALSE	TRUE
140	DSIL_00000737-RA	1001at6854	PF02460 : Patched family	FALSE	FALSE	TRUE	FALSE	TRUE
141	DSIL_00000747-RA	721at6854	PF00225 : Kinesin motor domain	FALSE	FALSE	TRUE	FALSE	TRUE
142	DSIL_00000748-RA	3803at6854	PF04909 : Amidohydrolase	FALSE	TRUE	FALSE	FALSE	TRUE
143	DSIL_00000749-RA	9372at6854	PF00135 : Carboxylesterase family	FALSE	FALSE	FALSE	FALSE	TRUE
144	DSIL_00000754-RA	3192at6854	PF03446 : NAD binding domain of 6-phosphogluconate dehydrogenase	FALSE	FALSE	TRUE	FALSE	TRUE
145	DSIL_00000756-RA	5893at6854	PF02598 : Putative RNA methyltransferase	FALSE	TRUE	FALSE	FALSE	TRUE
146	DSIL_00000768-RA	9336at6854	PF00075 : RNase H	FALSE	FALSE	FALSE	TRUE	TRUE
147	DSIL_00000770-RA	12991at6854	PF13843 : Transposase IS4	FALSE	FALSE	FALSE	FALSE	TRUE
148	DSIL_00000776-RA	14766at6854	PF03184 : DDE superfamily endonuclease	FALSE	FALSE	FALSE	FALSE	TRUE
149	DSIL_00000778-RA	9959at6854	PF01683 : EB module	FALSE	FALSE	FALSE	FALSE	TRUE
150	DSIL_00000781-RA	17832at6854	NA : NA	FALSE	FALSE	FALSE	FALSE	TRUE
151	DSIL_00000783-RA	21at6854	PF16909 : Vacuolar-sorting-associated 13 protein C-terminal	FALSE	FALSE	TRUE	FALSE	TRUE
152	DSIL_00000784-RA	14766at6854	NA : NA	FALSE	FALSE	FALSE	FALSE	TRUE
153	DSIL_00000786-RA	16377at6854	NA : NA	FALSE	FALSE	FALSE	FALSE	TRUE
154	DSIL_00000787-RA	18681at6854	NA : NA	FALSE	FALSE	FALSE	FALSE	TRUE
155	DSIL_00000790-RA	2231at6854	PF00735 : Septin	FALSE	FALSE	TRUE	FALSE	TRUE
156	DSIL_00000796-RA	7915at6854	PF00515 : Tetratricopeptide repeat	TRUE	FALSE	FALSE	FALSE	TRUE
157	DSIL_00000800-RA	2924at6854	PF03567 : Sulfotransferase family	TRUE	FALSE	FALSE	FALSE	TRUE
158	DSIL_00000803-RA	1945at6854	PF07707 : BTB And C-terminal Kelch;PF00651 : BTB/POZ domain;PF01344 : Kelch motif	FALSE	TRUE	FALSE	FALSE	TRUE
159	DSIL_00000809-RA	8050at6854	NA : NA	FALSE	FALSE	TRUE	FALSE	TRUE
160	DSIL_00000818-RA	581at6854	PF01504 : Phosphatidylinositol-4-phosphate 5-Kinase	FALSE	FALSE	TRUE	FALSE	TRUE
161	DSIL_00000819-RA	18323at6854	PF00098 : Zinc knuckle	FALSE	FALSE	FALSE	FALSE	TRUE
162	DSIL_00000821-RA	665at6854	PF01734 : Patatin-like phospholipase;PF00027 : Cyclic nucleotide-binding domain	FALSE	TRUE	FALSE	FALSE	TRUE
163	DSIL_00000823-RA	922at6854	PF00012 : Hsp70 protein	FALSE	FALSE	TRUE	FALSE	TRUE
164	DSIL_00000826-RA	4561at6854	PF08327 : Activator of Hsp90 ATPase homolog 1-like protein;PF09229 : Activator of Hsp90 ATPase, N-terminal	FALSE	FALSE	TRUE	FALSE	TRUE
165	DSIL_00000839-RA	15609at6854	PF07885 : Ion channel	FALSE	FALSE	FALSE	FALSE	TRUE
166	DSIL_00000851-RA	9032at6854	NA : NA	FALSE	FALSE	TRUE	FALSE	TRUE
167	DSIL_00000852-RA	16223at6854	PF00243 : Nerve growth factor family	FALSE	FALSE	FALSE	FALSE	TRUE
168	DSIL_00000856-RA	9936at6854	PF01586 : Myogenic Basic domain;PF00010 : Helix-loop-helix DNA-binding domain	FALSE	FALSE	FALSE	TRUE	TRUE
169	DSIL_00000861-RA	2002at6854	PF10221 : Cell cycle and development regulator	TRUE	FALSE	FALSE	FALSE	TRUE
170	DSIL_00000863-RA	4212at6854	PF03781 : Sulfatase-modifying factor enzyme 1	FALSE	TRUE	FALSE	FALSE	TRUE
171	DSIL_00000868-RA	7871at6854	PF00254 : FKBP-type peptidyl-prolyl cis-trans isomerase	FALSE	TRUE	FALSE	FALSE	TRUE
172	DSIL_00000893-RA	7040at6854	NA : NA	FALSE	FALSE	FALSE	TRUE	TRUE
173	DSIL_00000896-RA	7420at6854	PF03962 : Mnd1 family	FALSE	FALSE	TRUE	FALSE	TRUE
174	DSIL_00000901-RA	11677at6854	NA : NA	FALSE	FALSE	FALSE	FALSE	TRUE
175	DSIL_00000907-RA	2038at6854	PF07714 : Protein tyrosine kinase;PF00130 : Phorbol esters/diacylglycerol binding domain (C1 domain)	FALSE	FALSE	TRUE	FALSE	TRUE
176	DSIL_00000916-RA	1822at6854	PF13927 : Immunoglobulin domain;PF08205 : CD80-like C2-set immunoglobulin domain	FALSE	FALSE	FALSE	TRUE	TRUE
177	DSIL_00000924-RA	1031at6854	PF01347 : Lipoprotein amino terminal region	FALSE	FALSE	FALSE	TRUE	TRUE
178	DSIL_00000925-RA	1031at6854	PF09172 : Domain of unknown function (DUF1943);PF00094 : von Willebrand factor type D domain	FALSE	FALSE	FALSE	TRUE	TRUE
179	DSIL_00000932-RA	9343at6854	NA : NA	FALSE	FALSE	FALSE	TRUE	TRUE
180	DSIL_00000945-RA	10274at6854	PF08409 : Domain of unknown function (DUF1736)	FALSE	FALSE	FALSE	FALSE	TRUE
181	DSIL_00000959-RA	539at6854	PF00324 : Amino acid permease	FALSE	TRUE	FALSE	FALSE	TRUE
182	DSIL_00000973-RA	4613at6854	PF01612 : 3-5 exonuclease	FALSE	FALSE	TRUE	FALSE	TRUE
183	DSIL_00000976-RA	4897at6854	PF00755 : Choline/Carnitine o-acyltransferase	FALSE	FALSE	TRUE	FALSE	TRUE
184	DSIL_00000977-RA	6356at6854	PF01569 : PAP2 superfamily	TRUE	FALSE	FALSE	FALSE	TRUE
185	DSIL_00000978-RA	7575at6854	PF00026 : Eukaryotic aspartyl protease	FALSE	TRUE	FALSE	FALSE	TRUE
186	DSIL_00000979-RA	9053at6854	PF05404 : Translocon-associated protein, delta subunit precursor (TRAP-delta)	TRUE	FALSE	FALSE	FALSE	TRUE
187	DSIL_00000980-RA	1929at6854	PF00270 : DEAD/DEAH box helicase;PF00271 : Helicase conserved C-terminal domain	FALSE	TRUE	FALSE	FALSE	TRUE
188	DSIL_00000988-RA	10429at6854	PF00057 : Low-density lipoprotein receptor domain class A;PF00629 : MAM domain, meprin/A5/mu	FALSE	FALSE	FALSE	FALSE	TRUE
189	DSIL_00000991-RA	53at6854	PF02815 : MIR domain;PF08709 : Inositol 1,4,5-trisphosphate/ryanodine receptor;PF01365 : RIH domain	FALSE	FALSE	TRUE	FALSE	TRUE
190	DSIL_00000993-RA	11285at6854	PF00520 : Ion transport protein;PF08454 : RyR and IP3R Homology associated	FALSE	FALSE	FALSE	FALSE	TRUE
191	DSIL_00000998-RA	11684at6854	NA : NA	FALSE	FALSE	FALSE	FALSE	TRUE
192	DSIL_00001003-RA	1318at6854	PF00876 : Innexin	FALSE	FALSE	TRUE	FALSE	TRUE
193	DSIL_00001009-RA	2078at6854	NA : NA	FALSE	FALSE	FALSE	FALSE	TRUE
194	DSIL_00001011-RA	1781at6854	PF05221 : S-adenosyl-L-homocysteine hydrolase;PF00670 : S-adenosyl-L-homocysteine hydrolase, NAD binding domain	FALSE	FALSE	TRUE	FALSE	TRUE
195	DSIL_00001022-RA	4033at6854	NA : NA	FALSE	FALSE	FALSE	FALSE	TRUE
196	DSIL_00001031-RA	13628at6854	PF06966 : Protein of unknown function (DUF1295)	FALSE	TRUE	FALSE	FALSE	TRUE
197	DSIL_00001034-RA	10155at6854	PF12478 : Ubiquitin-associated protein 2	FALSE	TRUE	FALSE	FALSE	TRUE
198	DSIL_00001047-RA	128at6854	PF12796 : Ankyrin repeats (3 copies);PF00023 : Ankyrin repeat;PF13637 : Ankyrin repeats (many copies);PF00791 : ZU5 domain	FALSE	FALSE	TRUE	FALSE	TRUE
199	DSIL_00001054-RA	19563at6854	PF05699 : hAT family C-terminal dimerisation region	FALSE	FALSE	FALSE	FALSE	TRUE
200	DSIL_00001082-RA	8145at6854	NA : NA	FALSE	FALSE	FALSE	TRUE	TRUE
201	DSIL_00001084-RA	13197at6854	PF14921 : Adenomatosis polyposis coli down-regulated 1	FALSE	FALSE	FALSE	FALSE	TRUE
202	DSIL_00001086-RA	3361at6854	PF05147 : Lanthionine synthetase C-like protein	FALSE	TRUE	FALSE	FALSE	TRUE
203	DSIL_00001087-RA	3321at6854	NA : NA	TRUE	FALSE	FALSE	FALSE	TRUE
204	DSIL_00001093-RA	1326at6854	PF00100 : Zona pellucida-like domain	FALSE	FALSE	TRUE	FALSE	TRUE
205	DSIL_00001101-RA	3680at6854	PF01266 : FAD dependent oxidoreductase;PF00370 : FGGY family of carbohydrate kinases, N-terminal domain	FALSE	FALSE	TRUE	FALSE	TRUE
206	DSIL_00001105-RA	2975at6854	PF01755 : Glycosyltransferase family 25 (LPS biosynthesis protein)	FALSE	FALSE	TRUE	FALSE	TRUE
207	DSIL_00001109-RA	6765at6854	PF00270 : DEAD/DEAH box helicase;PF00271 : Helicase conserved C-terminal domain	FALSE	FALSE	TRUE	FALSE	TRUE
208	DSIL_00001111-RA	10273at6854	PF07491 : Protein phosphatase inhibitor	FALSE	FALSE	FALSE	TRUE	TRUE
209	DSIL_00001115-RA	2379at6854	PF00400 : WD domain, G-beta repeat;PF12937 : F-box-like	FALSE	TRUE	FALSE	FALSE	TRUE
210	DSIL_00001126-RA	3576at6854	PF00076 : RNA recognition motif. (a.k.a. RRM, RBD, or RNP domain);PF01585 : G-patch domain	FALSE	FALSE	TRUE	FALSE	TRUE
211	DSIL_00001131-RA	1590at6854	PF00069 : Protein kinase domain	TRUE	FALSE	FALSE	FALSE	TRUE
212	DSIL_00001132-RA	8894at6854	PF07258 : COMM domain	FALSE	FALSE	FALSE	FALSE	TRUE
213	DSIL_00001140-RA	9364at6854	PF04696 : pinin/SDK/memA/ protein conserved region	TRUE	FALSE	FALSE	FALSE	TRUE
214	DSIL_00001144-RA	3941at6854	PF09380 : FERM C-terminal PH-like domain	FALSE	FALSE	FALSE	TRUE	TRUE
215	DSIL_00001154-RA	17110at6854	NA : NA	FALSE	FALSE	FALSE	FALSE	TRUE
216	DSIL_00001158-RA	13501at6854	PF06031 : SERTA motif	FALSE	FALSE	FALSE	FALSE	TRUE
217	DSIL_00001172-RA	5741at6854	NA : NA	FALSE	FALSE	TRUE	FALSE	TRUE
218	DSIL_00001175-RA	4743at6854	PF00566 : Rab-GTPase-TBC domain;PF11830 : Domain of unknown function (DUF3350)	FALSE	TRUE	FALSE	FALSE	TRUE
219	DSIL_00001180-RA	19579at6854	NA : NA	FALSE	FALSE	FALSE	FALSE	TRUE
220	DSIL_00001182-RA	5739at6854	PF02469 : Fasciclin domain	FALSE	FALSE	TRUE	FALSE	TRUE
221	DSIL_00001190-RA	12987at6854	PF00071 : Ras family	FALSE	FALSE	FALSE	FALSE	TRUE
222	DSIL_00001193-RA	18353at6854	NA : NA	FALSE	FALSE	FALSE	FALSE	TRUE
223	DSIL_00001201-RA	16851at6854	PF14291 : Domain of unknown function (DUF4371)	FALSE	FALSE	FALSE	FALSE	TRUE
224	DSIL_00001206-RA	8053at6854	PF07679 : Immunoglobulin I-set domain	FALSE	FALSE	FALSE	TRUE	TRUE
225	DSIL_00001234-RA	6900at6854	PF00650 : CRAL/TRIO domain	FALSE	FALSE	TRUE	FALSE	TRUE
226	DSIL_00001236-RA	8570at6854	NA : NA	TRUE	FALSE	FALSE	FALSE	TRUE
227	DSIL_00001239-RA	8438at6854	NA : NA	FALSE	FALSE	TRUE	FALSE	TRUE
228	DSIL_00001250-RA	11684at6854	NA : NA	FALSE	FALSE	FALSE	FALSE	TRUE
229	DSIL_00001258-RA	4029at6854	PF00595 : PDZ domain (Also known as DHR or GLGF)	FALSE	FALSE	TRUE	FALSE	TRUE
230	DSIL_00001264-RA	6602at6854	PF14811 : Protein of unknown function TPD sequence-motif	TRUE	FALSE	FALSE	FALSE	TRUE
231	DSIL_00001265-RA	13939at6854	NA : NA	FALSE	FALSE	FALSE	FALSE	TRUE
232	DSIL_00001266-RA	7242at6854	PF15965 : TRAF-like zinc-finger;PF15966 : F-box	FALSE	FALSE	TRUE	FALSE	TRUE
233	DSIL_00001268-RA	15399at6854	PF01490 : Transmembrane amino acid transporter protein	FALSE	FALSE	FALSE	FALSE	TRUE
234	DSIL_00001275-RA	1942at6854	PF00412 : LIM domain	FALSE	FALSE	TRUE	FALSE	TRUE
235	DSIL_00001279-RA	11135at6854	PF09070 : PFU (PLAA family ubiquitin binding);PF15936 : Domain of unknown function (DUF4749);PF00595 : PDZ domain (Also known as DHR or GLGF)	FALSE	FALSE	FALSE	FALSE	TRUE
236	DSIL_00001281-RA	8833at6854	PF01192 : RNA polymerase Rpb6	TRUE	FALSE	FALSE	FALSE	TRUE
237	DSIL_00001289-RA	16502at6854	NA : NA	FALSE	FALSE	FALSE	FALSE	TRUE
238	DSIL_00001291-RA	6736at6854	PF00431 : CUB domain;PF00089 : Trypsin	FALSE	FALSE	TRUE	FALSE	TRUE
239	DSIL_00001292-RA	14533at6854	NA : NA	FALSE	FALSE	FALSE	FALSE	TRUE
240	DSIL_00001295-RA	261at6854	PF12473 : Kinesin protein;PF12423 : Kinesin protein 1B	FALSE	FALSE	TRUE	FALSE	TRUE
241	DSIL_00001308-RA	2123at6854	PF12348 : CLASP N terminal	FALSE	FALSE	TRUE	FALSE	TRUE
242	DSIL_00001330-RA	2964at6854	PF01326 : Pyruvate phosphate dikinase, PEP/pyruvate binding domain	FALSE	FALSE	TRUE	FALSE	TRUE
243	DSIL_00001333-RA	12344at6854	PF13843 : Transposase IS4	FALSE	FALSE	FALSE	FALSE	TRUE
244	DSIL_00001335-RA	8984at6854	PF03083 : Sugar efflux transporter for intercellular exchange	TRUE	FALSE	FALSE	FALSE	TRUE
245	DSIL_00001340-RA	2799at6854	PF00855 : PWWP domain;PF00856 : SET domain	FALSE	FALSE	TRUE	FALSE	TRUE
246	DSIL_00001341-RA	9010at6854	PF11788 : 39S mitochondrial ribosomal protein L46	TRUE	FALSE	FALSE	FALSE	TRUE
247	DSIL_00001349-RA	3604at6854	PF01746 : tRNA (Guanine-1)-methyltransferase;PF01207 : Dihydrouridine synthase (Dus)	FALSE	FALSE	TRUE	FALSE	TRUE
248	DSIL_00001351-RA	435at6854	NA : NA	FALSE	FALSE	TRUE	FALSE	TRUE
249	DSIL_00001360-RA	2427at6854	PF03189 : Otopetrin	FALSE	FALSE	TRUE	FALSE	TRUE
250	DSIL_00001368-RA	8093at6854	PF00581 : Rhodanese-like domain	FALSE	FALSE	TRUE	FALSE	TRUE
251	DSIL_00001370-RA	7874at6854	PF10157 : BLOC-1-related complex sub-unit 6	TRUE	FALSE	FALSE	FALSE	TRUE
252	DSIL_00001371-RA	17677at6854	NA : NA	FALSE	FALSE	FALSE	FALSE	TRUE
253	DSIL_00001372-RA	4309at6854	PF05918 : Apoptosis inhibitory protein 5 (API5)	TRUE	FALSE	FALSE	FALSE	TRUE
254	DSIL_00001373-RA	3288at6854	PF13087 : AAA domain;PF08696 : DNA replication factor Dna2;PF13086 : AAA domain	TRUE	FALSE	FALSE	FALSE	TRUE
255	DSIL_00001374-RA	1001at6854	PF02460 : Patched family;PF12349 : Sterol-sensing domain of SREBP cleavage-activation	FALSE	FALSE	TRUE	FALSE	TRUE
256	DSIL_00001377-RA	8997at6854	PF05965 : F/Y rich C-terminus;PF05964 : F/Y-rich N-terminus	FALSE	TRUE	FALSE	FALSE	TRUE
257	DSIL_00001399-RA	7902at6854	PF00494 : Squalene/phytoene synthase	FALSE	TRUE	FALSE	FALSE	TRUE
258	DSIL_00001402-RA	6635at6854	NA : NA	FALSE	FALSE	TRUE	FALSE	TRUE
259	DSIL_00001406-RA	9083at6854	NA : NA	FALSE	FALSE	TRUE	FALSE	TRUE
260	DSIL_00001408-RA	900at6854	PF00063 : Myosin head (motor domain)	FALSE	FALSE	FALSE	TRUE	TRUE
261	DSIL_00001422-RA	11177at6854	PF13927 : Immunoglobulin domain	FALSE	FALSE	FALSE	FALSE	TRUE
262	DSIL_00001424-RA	11787at6854	NA : NA	FALSE	FALSE	FALSE	FALSE	TRUE
263	DSIL_00001434-RA	14766at6854	NA : NA	FALSE	FALSE	FALSE	FALSE	TRUE
264	DSIL_00001436-RA	5500at6854	PF13499 : EF-hand domain pair	FALSE	FALSE	TRUE	FALSE	TRUE
265	DSIL_00001437-RA	2210at6854	NA : NA	FALSE	FALSE	TRUE	FALSE	TRUE
266	DSIL_00001450-RA	6006at6854	PF00110 : wnt family	FALSE	FALSE	FALSE	FALSE	TRUE
267	DSIL_00001458-RA	10057at6854	PF15346 : Arginine and glutamate-rich 1	FALSE	TRUE	FALSE	FALSE	TRUE
268	DSIL_00001462-RA	10573at6854	PF11229 : Focadhesin	FALSE	FALSE	FALSE	FALSE	TRUE
269	DSIL_00001463-RA	9914at6854	PF05439 : Jumping translocation breakpoint protein (JTB)	TRUE	FALSE	FALSE	FALSE	TRUE
270	DSIL_00001464-RA	12862at6854	PF03036 : Perilipin family	FALSE	FALSE	FALSE	FALSE	TRUE
271	DSIL_00001466-RA	3148at6854	PF08737 : Rgp1	TRUE	FALSE	FALSE	FALSE	TRUE
272	DSIL_00001467-RA	2765at6854	PF03143 : Elongation factor Tu C-terminal domain;PF00009 : Elongation factor Tu GTP binding domain	TRUE	FALSE	FALSE	FALSE	TRUE
273	DSIL_00001470-RA	12172at6854	PF04577 : Protein of unknown function (DUF563)	FALSE	FALSE	FALSE	FALSE	TRUE
274	DSIL_00001471-RA	8912at6854	PF06244 : Coiled-coil domain-containing protein 124	TRUE	FALSE	FALSE	FALSE	TRUE
275	DSIL_00001480-RA	7641at6854	PF04084 : Origin recognition complex subunit 2	TRUE	FALSE	FALSE	FALSE	TRUE
276	DSIL_00001488-RA	17497at6854	PF00022 : Actin	FALSE	FALSE	FALSE	FALSE	TRUE
277	DSIL_00001489-RA	2540at6854	PF00022 : Actin	TRUE	FALSE	FALSE	FALSE	TRUE
278	DSIL_00001492-RA	13194at6854	PF00852 : Glycosyltransferase family 10 (fucosyltransferase) C-term;PF17039 : Fucosyltransferase, N-terminal	FALSE	FALSE	FALSE	FALSE	TRUE
279	DSIL_00001497-RA	8176at6854	PF00320 : GATA zinc finger	FALSE	FALSE	TRUE	FALSE	TRUE
280	DSIL_00001513-RA	19015at6854	NA : NA	FALSE	FALSE	FALSE	FALSE	TRUE
281	DSIL_00001517-RA	17035at6854	NA : NA	FALSE	FALSE	FALSE	FALSE	TRUE
282	DSIL_00001519-RA	5841at6854	PF13927 : Immunoglobulin domain;PF08205 : CD80-like C2-set immunoglobulin domain	FALSE	FALSE	TRUE	FALSE	TRUE
283	DSIL_00001550-RA	3241at6854	NA : NA	FALSE	FALSE	TRUE	FALSE	TRUE
284	DSIL_00001552-RA	4916at6854	PF01535 : PPR repeat;PF17177 : Pentacotripeptide-repeat region of PRORP;PF13812 : Pentatricopeptide repeat domain	TRUE	FALSE	FALSE	FALSE	TRUE
285	DSIL_00001555-RA	3539at6854	PF02934 : GatB/GatE catalytic domain;PF02637 : GatB domain	FALSE	FALSE	TRUE	FALSE	TRUE
286	DSIL_00001559-RA	604at6854	NA : NA	FALSE	FALSE	TRUE	FALSE	TRUE
287	DSIL_00001568-RA	6450at6854	NA : NA	FALSE	FALSE	FALSE	TRUE	TRUE
288	DSIL_00001571-RA	6163at6854	PF00069 : Protein kinase domain	FALSE	FALSE	TRUE	FALSE	TRUE
289	DSIL_00001572-RA	17596at6854	NA : NA	FALSE	FALSE	FALSE	FALSE	TRUE
290	DSIL_00001576-RA	4414at6854	PF13193 : AMP-binding enzyme C-terminal domain;PF00501 : AMP-binding enzyme	FALSE	FALSE	FALSE	FALSE	TRUE
291	DSIL_00001581-RA	4414at6854	PF00501 : AMP-binding enzyme;PF13193 : AMP-binding enzyme C-terminal domain	FALSE	FALSE	FALSE	FALSE	TRUE
292	DSIL_00001590-RA	1855at6854	PF08336 : Prolyl 4-Hydroxylase alpha-subunit, N-terminal region	FALSE	FALSE	TRUE	FALSE	TRUE
293	DSIL_00001594-RA	2948at6854	PF01504 : Phosphatidylinositol-4-phosphate 5-Kinase	FALSE	FALSE	TRUE	FALSE	TRUE
294	DSIL_00001598-RA	9124at6854	PF09360 : Iron-binding zinc finger CDGSH type	TRUE	FALSE	FALSE	FALSE	TRUE
295	DSIL_00001600-RA	2435at6854	PF00003 : 7 transmembrane sweet-taste receptor of 3 GCPR	FALSE	FALSE	TRUE	FALSE	TRUE
296	DSIL_00001604-RA	7632at6854	PF00635 : MSP (Major sperm protein) domain	FALSE	FALSE	TRUE	FALSE	TRUE
297	DSIL_00001606-RA	2188at6854	PF02985 : HEAT repeat	FALSE	FALSE	FALSE	TRUE	TRUE
298	DSIL_00001617-RA	16377at6854	NA : NA	FALSE	FALSE	FALSE	FALSE	TRUE
299	DSIL_00001618-RA	18084at6854	PF10551 : MULE transposase domain	FALSE	FALSE	FALSE	FALSE	TRUE
300	DSIL_00001621-RA	5430at6854	NA : NA	FALSE	FALSE	TRUE	FALSE	TRUE
301	DSIL_00001622-RA	5430at6854	NA : NA	FALSE	FALSE	TRUE	FALSE	TRUE
302	DSIL_00001628-RA	8230at6854	PF01025 : GrpE	FALSE	FALSE	FALSE	FALSE	TRUE
303	DSIL_00001629-RA	4661at6854	PF01363 : FYVE zinc finger	FALSE	FALSE	FALSE	TRUE	TRUE
304	DSIL_00001630-RA	3185at6854	NA : NA	FALSE	TRUE	FALSE	FALSE	TRUE
305	DSIL_00001631-RA	1077at6854	PF00641 : Zn-finger in Ran binding protein and others;PF02338 : OTU-like cysteine protease	FALSE	FALSE	FALSE	TRUE	TRUE
306	DSIL_00001634-RA	2843at6854	PF13705 : TRC8 N-terminal domain;PF13639 : Ring finger domain	TRUE	FALSE	FALSE	FALSE	TRUE
307	DSIL_00001659-RA	17287at6854	PF00379 : Insect cuticle protein	FALSE	FALSE	FALSE	FALSE	TRUE
308	DSIL_00001662-RA	18110at6854	PF00379 : Insect cuticle protein	FALSE	FALSE	FALSE	FALSE	TRUE
309	DSIL_00001664-RA	9277at6854	PF00379 : Insect cuticle protein	TRUE	FALSE	FALSE	FALSE	TRUE
310	DSIL_00001669-RA	18323at6854	NA : NA	FALSE	FALSE	FALSE	FALSE	TRUE
311	DSIL_00001673-RA	6939at6854	NA : NA	FALSE	FALSE	TRUE	FALSE	TRUE
312	DSIL_00001674-RA	7970at6854	PF12444 : Sox developmental protein N terminal;PF00505 : HMG (high mobility group) box;PF00412 : LIM domain	FALSE	FALSE	TRUE	FALSE	TRUE
313	DSIL_00001681-RA	19220at6854	PF16422 : Transcription factor COE1 DNA-binding domain	FALSE	FALSE	FALSE	FALSE	TRUE
314	DSIL_00001687-RA	846at6854	PF00515 : Tetratricopeptide repeat;PF13181 : Tetratricopeptide repeat;PF14559 : Tetratricopeptide repeat	FALSE	FALSE	TRUE	FALSE	TRUE
315	DSIL_00001708-RA	6522at6854	PF02854 : MIF4G domain	FALSE	FALSE	TRUE	FALSE	TRUE
316	DSIL_00001709-RA	6522at6854	PF02854 : MIF4G domain;PF02847 : MA3 domain	FALSE	FALSE	TRUE	FALSE	TRUE
317	DSIL_00001714-RA	6522at6854	PF02847 : MA3 domain	FALSE	FALSE	TRUE	FALSE	TRUE
318	DSIL_00001715-RA	5968at6854	PF00858 : Amiloride-sensitive sodium channel	FALSE	FALSE	FALSE	TRUE	TRUE
319	DSIL_00001717-RA	5968at6854	PF00858 : Amiloride-sensitive sodium channel	FALSE	FALSE	FALSE	TRUE	TRUE
320	DSIL_00001727-RA	11354at6854	PF01019 : Gamma-glutamyltranspeptidase	FALSE	FALSE	FALSE	TRUE	TRUE
321	DSIL_00001738-RA	7455at6854	PF10158 : Tumour suppressor protein	FALSE	TRUE	FALSE	FALSE	TRUE
322	DSIL_00001741-RA	11000at6854	PF01663 : Type I phosphodiesterase / nucleotide pyrophosphatase;PF04987 : Phosphatidylinositolglycan class N (PIG-N)	FALSE	FALSE	FALSE	FALSE	TRUE
323	DSIL_00001744-RA	16547at6854	NA : NA	FALSE	FALSE	FALSE	FALSE	TRUE
324	DSIL_00001751-RA	18271at6854	NA : NA	FALSE	FALSE	FALSE	FALSE	TRUE
325	DSIL_00001773-RA	4198at6854	PF05210 : Sprouty protein (Spry)	FALSE	FALSE	FALSE	TRUE	TRUE
326	DSIL_00001778-RA	3190at6854	PF11799 : impB/mucB/samB family C-terminal domain;PF16727 : DNA repair protein REV1 C-terminal domain	FALSE	FALSE	FALSE	TRUE	TRUE
327	DSIL_00001780-RA	9670at6854	PF15797 : Domain of unknown function (DUF4706)	FALSE	TRUE	FALSE	FALSE	TRUE
328	DSIL_00001783-RA	2329at6854	PF16909 : Vacuolar-sorting-associated 13 protein C-terminal;PF06650 : SHR-binding domain of vacuolar-sorting associated protein 13	FALSE	FALSE	FALSE	TRUE	TRUE
329	DSIL_00001785-RA	13750at6854	NA : NA	FALSE	FALSE	FALSE	FALSE	TRUE
330	DSIL_00001786-RA	6870at6854	NA : NA	FALSE	FALSE	FALSE	TRUE	TRUE
331	DSIL_00001793-RA	225at6854	PF07693 : KAP family P-loop domain;PF12796 : Ankyrin repeats (3 copies)	FALSE	FALSE	FALSE	TRUE	TRUE
332	DSIL_00001794-RA	18596at6854	NA : NA	FALSE	FALSE	FALSE	FALSE	TRUE
333	DSIL_00001796-RA	4419at6854	PF00069 : Protein kinase domain	FALSE	FALSE	TRUE	FALSE	TRUE
334	DSIL_00001798-RA	1792at6854	PF01068 : ATP dependent DNA ligase domain;PF04675 : DNA ligase N terminus;PF04679 : ATP dependent DNA ligase C terminal region	FALSE	TRUE	FALSE	FALSE	TRUE
335	DSIL_00001807-RA	4155at6854	NA : NA	TRUE	FALSE	FALSE	FALSE	TRUE
336	DSIL_00001809-RA	9226at6854	PF00536 : SAM domain (Sterile alpha motif)	FALSE	FALSE	TRUE	FALSE	TRUE
337	DSIL_00001844-RA	4922at6854	PF00071 : Ras family	FALSE	FALSE	TRUE	FALSE	TRUE
338	DSIL_00001849-RA	8786at6854	NA : NA	FALSE	FALSE	FALSE	FALSE	TRUE
339	DSIL_00001853-RA	17303at6854	NA : NA	FALSE	FALSE	FALSE	FALSE	TRUE
340	DSIL_00001858-RA	11947at6854	NA : NA	FALSE	FALSE	FALSE	FALSE	TRUE
341	DSIL_00001864-RA	4806at6854	PF00149 : Calcineurin-like phosphoesterase	FALSE	TRUE	FALSE	FALSE	TRUE
342	DSIL_00001869-RA	9604at6854	NA : NA	FALSE	FALSE	FALSE	TRUE	TRUE
343	DSIL_00001870-RA	4571at6854	PF02121 : Phosphatidylinositol transfer protein	FALSE	FALSE	FALSE	TRUE	TRUE
344	DSIL_00001873-RA	6088at6854	PF02902 : Ulp1 protease family, C-terminal catalytic domain	FALSE	FALSE	TRUE	FALSE	TRUE
345	DSIL_00001890-RA	5155at6854	NA : NA	FALSE	FALSE	TRUE	FALSE	TRUE
346	DSIL_00001893-RA	7837at6854	NA : NA	FALSE	FALSE	FALSE	FALSE	TRUE
347	DSIL_00001899-RA	7628at6854	PF16687 : beta-propeller of ELYS nucleoporin;PF13934 : Nuclear pore complex assembly	FALSE	FALSE	FALSE	FALSE	TRUE
348	DSIL_00001906-RA	8822at6854	PF00076 : RNA recognition motif. (a.k.a. RRM, RBD, or RNP domain)	FALSE	FALSE	FALSE	TRUE	TRUE
349	DSIL_00001911-RA	6416at6854	PF00128 : Alpha amylase, catalytic domain	FALSE	FALSE	FALSE	TRUE	TRUE
350	DSIL_00001921-RA	10120at6854	PF05110 : AF-4 proto-oncoprotein	FALSE	FALSE	FALSE	TRUE	TRUE
351	DSIL_00001923-RA	9403at6854	PF00341 : PDGF/VEGF domain	FALSE	FALSE	TRUE	FALSE	TRUE
352	DSIL_00001924-RA	18523at6854	NA : NA	FALSE	FALSE	FALSE	FALSE	TRUE
353	DSIL_00001925-RA	8367at6854	PF00646 : F-box domain	FALSE	FALSE	FALSE	TRUE	TRUE
354	DSIL_00001927-RA	597at6854	PF00069 : Protein kinase domain	FALSE	FALSE	TRUE	FALSE	TRUE
355	DSIL_00001929-RA	5741at6854	PF00328 : Histidine phosphatase superfamily (branch 2)	FALSE	FALSE	TRUE	FALSE	TRUE
356	DSIL_00001931-RA	1315at6854	PF00271 : Helicase conserved C-terminal domain;PF00176 : SNF2 family N-terminal domain	TRUE	FALSE	FALSE	FALSE	TRUE
357	DSIL_00001939-RA	19459at6854	NA : NA	FALSE	FALSE	FALSE	FALSE	TRUE
358	DSIL_00001940-RA	1162at6854	PF04810 : Sec23/Sec24 zinc finger;PF04811 : Sec23/Sec24 trunk domain	FALSE	FALSE	FALSE	TRUE	TRUE
359	DSIL_00001942-RA	2058at6854	PF00069 : Protein kinase domain	FALSE	FALSE	TRUE	FALSE	TRUE
360	DSIL_00001944-RA	7148at6854	PF00135 : Carboxylesterase family	FALSE	FALSE	TRUE	FALSE	TRUE
361	DSIL_00001945-RA	8885at6854	PF01423 : LSM domain	FALSE	TRUE	FALSE	FALSE	TRUE
362	DSIL_00001946-RA	8280at6854	PF01230 : HIT domain	FALSE	FALSE	FALSE	TRUE	TRUE
363	DSIL_00001948-RA	3820at6854	PF00852 : Glycosyltransferase family 10 (fucosyltransferase) C-term;PF17039 : Fucosyltransferase, N-terminal	FALSE	FALSE	TRUE	FALSE	TRUE
364	DSIL_00001952-RA	1508at6854	PF00096 : Zinc finger, C2H2 type	FALSE	FALSE	TRUE	FALSE	TRUE
365	DSIL_00001958-RA	11232at6854	PF07679 : Immunoglobulin I-set domain	FALSE	FALSE	FALSE	FALSE	TRUE
366	DSIL_00001964-RA	8830at6854	PF00046 : Homeobox domain	FALSE	FALSE	TRUE	FALSE	TRUE
367	DSIL_00001968-RA	1305at6854	PF00595 : PDZ domain (Also known as DHR or GLGF);PF07653 : Variant SH3 domain;PF00625 : Guanylate kinase	FALSE	FALSE	TRUE	FALSE	TRUE
368	DSIL_00001970-RA	14070at6854	PF16041 : Domain of unknown function (DUF4793)	FALSE	FALSE	FALSE	FALSE	TRUE
369	DSIL_00001975-RA	5430at6854	NA : NA	FALSE	FALSE	TRUE	FALSE	TRUE
370	DSIL_00001979-RA	12894at6854	NA : NA	FALSE	FALSE	FALSE	FALSE	TRUE
371	DSIL_00001987-RA	9336at6854	NA : NA	FALSE	FALSE	FALSE	TRUE	TRUE
372	DSIL_00001989-RA	877at6854	PF03522 : Solute carrier family 12;PF00324 : Amino acid permease	FALSE	FALSE	TRUE	FALSE	TRUE
373	DSIL_00001990-RA	2603at6854	PF02574 : Homocysteine S-methyltransferase	FALSE	FALSE	FALSE	TRUE	TRUE
374	DSIL_00001993-RA	1814at6854	PF00400 : WD domain, G-beta repeat	TRUE	FALSE	FALSE	FALSE	TRUE
375	DSIL_00001994-RA	1032at6854	PF01571 : Aminomethyltransferase folate-binding domain;PF08669 : Glycine cleavage T-protein C-terminal barrel domain;PF01266 : FAD dependent oxidoreductase	FALSE	TRUE	FALSE	FALSE	TRUE
376	DSIL_00002006-RA	9475at6854	PF00640 : Phosphotyrosine interaction domain (PTB/PID)	FALSE	FALSE	TRUE	FALSE	TRUE
377	DSIL_00002010-RA	17945at6854	NA : NA	FALSE	FALSE	FALSE	FALSE	TRUE
378	DSIL_00002020-RA	126at6854	PF00307 : Calponin homology (CH) domain;PF00435 : Spectrin repeat	FALSE	FALSE	FALSE	TRUE	TRUE
379	DSIL_00002029-RA	5944at6854	PF00595 : PDZ domain (Also known as DHR or GLGF)	TRUE	FALSE	FALSE	FALSE	TRUE
380	DSIL_00002030-RA	7156at6854	PF00106 : short chain dehydrogenase	FALSE	FALSE	FALSE	FALSE	TRUE
381	DSIL_00002033-RA	5360at6854	PF03643 : Vacuolar protein sorting-associated protein 26	FALSE	TRUE	FALSE	FALSE	TRUE
382	DSIL_00002040-RA	1220at6854	NA : NA	FALSE	FALSE	FALSE	TRUE	TRUE
383	DSIL_00002058-RA	3900at6854	PF07159 : Protein of unknown function (DUF1394)	FALSE	FALSE	TRUE	FALSE	TRUE
384	DSIL_00002059-RA	744at6854	PF13637 : Ankyrin repeats (many copies);PF13923 : Zinc finger, C3HC4 type (RING finger);PF00023 : Ankyrin repeat;PF13920 : Zinc finger, C3HC4 type (RING finger)	FALSE	FALSE	TRUE	FALSE	TRUE
385	DSIL_00002061-RA	14766at6854	NA : NA	FALSE	FALSE	FALSE	FALSE	TRUE
386	DSIL_00002064-RA	4117at6854	PF07648 : Kazal-type serine protease inhibitor domain;PF03137 : Organic Anion Transporter Polypeptide (OATP) family	FALSE	FALSE	TRUE	FALSE	TRUE
387	DSIL_00002068-RA	15464at6854	NA : NA	FALSE	FALSE	FALSE	FALSE	TRUE
388	DSIL_00002077-RA	9629at6854	NA : NA	FALSE	FALSE	FALSE	FALSE	TRUE
389	DSIL_00002098-RA	4575at6854	NA : NA	FALSE	FALSE	FALSE	FALSE	TRUE
390	DSIL_00002099-RA	94at6854	PF11547 : E3 ubiquitin ligase EDD	TRUE	FALSE	FALSE	FALSE	TRUE
391	DSIL_00002101-RA	1995at6854	PF01167 : Tub family;PF00209 : Sodium:neurotransmitter symporter family	FALSE	FALSE	FALSE	TRUE	TRUE
392	DSIL_00002109-RA	9358at6854	PF01920 : Prefoldin subunit	FALSE	FALSE	TRUE	FALSE	TRUE
393	DSIL_00002114-RA	4639at6854	PF00071 : Ras family	TRUE	FALSE	FALSE	FALSE	TRUE
394	DSIL_00002117-RA	7659at6854	PF02014 : Reeler domain	FALSE	FALSE	TRUE	FALSE	TRUE
395	DSIL_00002127-RA	6671at6854	PF14629 : Origin recognition complex (ORC) subunit 4 C-terminus;PF13191 : AAA ATPase domain	TRUE	FALSE	FALSE	FALSE	TRUE
396	DSIL_00002131-RA	13135at6854	NA : NA	FALSE	FALSE	FALSE	FALSE	TRUE
397	DSIL_00002133-RA	11269at6854	PF00621 : RhoGEF domain;PF00169 : PH domain	FALSE	FALSE	FALSE	FALSE	TRUE
398	DSIL_00002134-RA	1888at6854	PF00085 : Thioredoxin;PF13848 : Thioredoxin-like domain	FALSE	FALSE	TRUE	FALSE	TRUE
399	DSIL_00002135-RA	6614at6854	PF00071 : Ras family	FALSE	TRUE	FALSE	FALSE	TRUE
400	DSIL_00002136-RA	8754at6854	PF13898 : Domain of unknown function (DUF4205)	FALSE	TRUE	FALSE	FALSE	TRUE
401	DSIL_00002138-RA	7199at6854	PF13920 : Zinc finger, C3HC4 type (RING finger);PF01894 : Uncharacterised protein family UPF0047	FALSE	FALSE	TRUE	FALSE	TRUE
402	DSIL_00002148-RA	313at6854	PF09128 : Regulator of G protein signalling-like domain;PF00595 : PDZ domain (Also known as DHR or GLGF);PF00130 : Phorbol esters/diacylglycerol binding domain (C1 domain)	TRUE	FALSE	FALSE	FALSE	TRUE
403	DSIL_00002149-RA	17622at6854	NA : NA	FALSE	FALSE	FALSE	FALSE	TRUE
404	DSIL_00002151-RA	4978at6854	PF08245 : Mur ligase middle domain	FALSE	FALSE	TRUE	FALSE	TRUE
405	DSIL_00002156-RA	3147at6854	PF04072 : Leucine carboxyl methyltransferase	TRUE	FALSE	FALSE	FALSE	TRUE
406	DSIL_00002157-RA	13871at6854	PF00053 : Laminin EGF domain	FALSE	FALSE	FALSE	FALSE	TRUE
407	DSIL_00002172-RA	3888at6854	NA : NA	FALSE	TRUE	FALSE	FALSE	TRUE
408	DSIL_00002173-RA	7781at6854	PF02245 : Methylpurine-DNA glycosylase (MPG)	FALSE	FALSE	TRUE	FALSE	TRUE
409	DSIL_00002175-RA	19359at6854	NA : NA	FALSE	FALSE	FALSE	FALSE	TRUE
410	DSIL_00002180-RA	3023at6854	PF00400 : WD domain, G-beta repeat	TRUE	FALSE	FALSE	FALSE	TRUE
411	DSIL_00002183-RA	15159at6854	NA : NA	FALSE	FALSE	FALSE	FALSE	TRUE
412	DSIL_00002186-RA	6894at6854	PF00515 : Tetratricopeptide repeat	FALSE	FALSE	FALSE	FALSE	TRUE
413	DSIL_00002191-RA	5734at6854	PF01403 : Sema domain	FALSE	FALSE	FALSE	FALSE	TRUE
414	DSIL_00002197-RA	3351at6854	PF02779 : Transketolase, pyrimidine binding domain;PF02780 : Transketolase, C-terminal domain	TRUE	FALSE	FALSE	FALSE	TRUE
415	DSIL_00002199-RA	470at6854	PF00431 : CUB domain;PF07645 : Calcium-binding EGF domain;PF14670 : Coagulation Factor Xa inhibitory site;PF01400 : Astacin (Peptidase family M12A)	FALSE	FALSE	TRUE	FALSE	TRUE
416	DSIL_00002201-RA	4959at6854	PF01096 : Transcription factor S-II (TFIIS);PF08711 : TFIIS helical bundle-like domain;PF07500 : Transcription factor S-II (TFIIS), central domain	FALSE	FALSE	TRUE	FALSE	TRUE
417	DSIL_00002206-RA	3119at6854	PF02995 : Protein of unknown function (DUF229)	FALSE	FALSE	TRUE	FALSE	TRUE
418	DSIL_00002212-RA	4670at6854	PF16076 : Acyltransferase C-terminus;PF01553 : Acyltransferase	FALSE	FALSE	TRUE	FALSE	TRUE
419	DSIL_00002213-RA	16851at6854	NA : NA	FALSE	FALSE	FALSE	FALSE	TRUE
420	DSIL_00002217-RA	4454at6854	PF00104 : Ligand-binding domain of nuclear hormone receptor	FALSE	FALSE	FALSE	TRUE	TRUE
421	DSIL_00002227-RA	19636at6854	PF14529 : Endonuclease-reverse transcriptase	FALSE	FALSE	FALSE	FALSE	TRUE
422	DSIL_00002239-RA	3449at6854	PF07690 : Major Facilitator Superfamily	FALSE	FALSE	TRUE	FALSE	TRUE
423	DSIL_00002247-RA	6681at6854	NA : NA	FALSE	FALSE	TRUE	FALSE	TRUE
424	DSIL_00002261-RA	10929at6854	PF00041 : Fibronectin type III domain;PF07679 : Immunoglobulin I-set domain;PF13927 : Immunoglobulin domain	FALSE	FALSE	FALSE	FALSE	TRUE
425	DSIL_00002266-RA	6327at6854	PF00045 : Hemopexin;PF00413 : Matrixin	FALSE	FALSE	FALSE	FALSE	TRUE
426	DSIL_00002267-RA	889at6854	PF13920 : Zinc finger, C3HC4 type (RING finger)	TRUE	FALSE	FALSE	FALSE	TRUE
427	DSIL_00002288-RA	12915at6854	PF00071 : Ras family	FALSE	FALSE	FALSE	FALSE	TRUE
428	DSIL_00002289-RA	10148at6854	PF00046 : Homeobox domain	FALSE	TRUE	FALSE	FALSE	TRUE
429	DSIL_00002299-RA	3878at6854	PF02145 : Rap/ran-GAP;PF02188 : GoLoco motif	FALSE	FALSE	FALSE	FALSE	TRUE
430	DSIL_00002308-RA	9624at6854	PF07647 : SAM domain (Sterile alpha motif)	FALSE	FALSE	FALSE	FALSE	TRUE
431	DSIL_00002309-RA	10712at6854	PF00567 : Tudor domain	FALSE	FALSE	FALSE	TRUE	TRUE
432	DSIL_00002313-RA	7938at6854	NA : NA	FALSE	FALSE	TRUE	FALSE	TRUE
433	DSIL_00002314-RA	14411at6854	PF12661 : Human growth factor-like EGF	FALSE	FALSE	FALSE	FALSE	TRUE
434	DSIL_00002315-RA	4452at6854	PF00590 : Tetrapyrrole (Corrin/Porphyrin) Methylases	FALSE	FALSE	TRUE	FALSE	TRUE
435	DSIL_00002316-RA	7286at6854	PF04117 : Mpv17 / PMP22 family	FALSE	FALSE	TRUE	FALSE	TRUE
436	DSIL_00002317-RA	16760at6854	NA : NA	FALSE	FALSE	FALSE	FALSE	TRUE
437	DSIL_00002322-RA	5430at6854	NA : NA	FALSE	FALSE	TRUE	FALSE	TRUE
438	DSIL_00002326-RA	298at6854	PF09324 : Domain of unknown function (DUF1981);PF16206 : C-terminal region of Mon2 protein	FALSE	TRUE	FALSE	FALSE	TRUE
439	DSIL_00002338-RA	6563at6854	PF01762 : Galactosyltransferase	FALSE	FALSE	FALSE	FALSE	TRUE
440	DSIL_00002343-RA	1541at6854	PF00009 : Elongation factor Tu GTP binding domain;PF03143 : Elongation factor Tu C-terminal domain;PF03144 : Elongation factor Tu domain 2	TRUE	FALSE	FALSE	FALSE	TRUE
441	DSIL_00002346-RA	5521at6854	PF03194 : LUC7 N_terminus	TRUE	FALSE	FALSE	FALSE	TRUE
442	DSIL_00002348-RA	6096at6854	PF07542 : ATP12 chaperone protein	TRUE	FALSE	FALSE	FALSE	TRUE
443	DSIL_00002350-RA	4706at6854	PF01467 : Cytidylyltransferase-like	FALSE	FALSE	TRUE	FALSE	TRUE
444	DSIL_00002352-RA	6368at6854	PF10294 : Lysine methyltransferase	FALSE	FALSE	TRUE	FALSE	TRUE
445	DSIL_00002363-RA	4293at6854	PF00169 : PH domain;PF13843 : Transposase IS4	FALSE	FALSE	FALSE	TRUE	TRUE
446	DSIL_00002365-RA	16942at6854	PF00418 : Tau and MAP protein, tubulin-binding repeat	FALSE	FALSE	FALSE	FALSE	TRUE
447	DSIL_00002388-RA	13996at6854	NA : NA	FALSE	FALSE	FALSE	FALSE	TRUE
448	DSIL_00002390-RA	13996at6854	NA : NA	FALSE	FALSE	FALSE	FALSE	TRUE
449	DSIL_00002393-RA	5674at6854	PF00569 : Zinc finger, ZZ type	FALSE	FALSE	FALSE	TRUE	TRUE
450	DSIL_00002394-RA	5343at6854	PF13181 : Tetratricopeptide repeat	FALSE	TRUE	FALSE	FALSE	TRUE
451	DSIL_00002404-RA	5062at6854	NA : NA	FALSE	FALSE	TRUE	FALSE	TRUE
452	DSIL_00002406-RA	882at6854	PF00650 : CRAL/TRIO domain;PF04707 : PRELI-like family	TRUE	FALSE	FALSE	FALSE	TRUE
453	DSIL_00002408-RA	8300at6854	PF04707 : PRELI-like family	FALSE	TRUE	FALSE	FALSE	TRUE
454	DSIL_00002414-RA	16205at6854	NA : NA	FALSE	FALSE	FALSE	FALSE	TRUE
455	DSIL_00002423-RA	2982at6854	PF10436 : Mitochondrial branched-chain alpha-ketoacid dehydrogenase kinase;PF02518 : Histidine kinase-, DNA gyrase B-, and HSP90-like ATPase	TRUE	FALSE	FALSE	FALSE	TRUE
456	DSIL_00002431-RA	9353at6854	PF05699 : hAT family C-terminal dimerisation region	FALSE	FALSE	TRUE	FALSE	TRUE
457	DSIL_00002432-RA	17750at6854	NA : NA	FALSE	FALSE	FALSE	FALSE	TRUE
458	DSIL_00002442-RA	6195at6854	PF12832 : MFS_1 like family	FALSE	FALSE	TRUE	FALSE	TRUE
459	DSIL_00002449-RA	13926at6854	PF03131 : bZIP Maf transcription factor	FALSE	FALSE	FALSE	FALSE	TRUE
460	DSIL_00002451-RA	4416at6854	PF06311 : NUMB domain;PF00640 : Phosphotyrosine interaction domain (PTB/PID)	FALSE	FALSE	TRUE	FALSE	TRUE
461	DSIL_00002452-RA	16886at6854	NA : NA	FALSE	FALSE	FALSE	FALSE	TRUE
462	DSIL_00002454-RA	6230at6854	PF00572 : Ribosomal protein L13	TRUE	FALSE	FALSE	FALSE	TRUE
463	DSIL_00002455-RA	3112at6854	PF07034 : Origin recognition complex (ORC) subunit 3 N-terminus	TRUE	FALSE	FALSE	FALSE	TRUE
464	DSIL_00002456-RA	1588at6854	PF17137 : Domain of unknown function (DUF5110);PF16863 : N-terminal barrel of NtMGAM and CtMGAM, maltase-glucoamylase;PF00088 : Trefoil (P-type) domain;PF01055 : Glycosyl hydrolases family 31;PF13802 : Galactose mutarotase-like	FALSE	FALSE	TRUE	FALSE	TRUE
465	DSIL_00002467-RA	2278at6854	PF00400 : WD domain, G-beta repeat;PF12894 : Anaphase-promoting complex subunit 4 WD40 domain	FALSE	TRUE	FALSE	FALSE	TRUE
466	DSIL_00002472-RA	1204at6854	PF00211 : Adenylate and Guanylate cyclase catalytic domain	FALSE	FALSE	FALSE	TRUE	TRUE
467	DSIL_00002473-RA	3786at6854	PF08542 : Replication factor C C-terminal domain	FALSE	FALSE	TRUE	FALSE	TRUE
468	DSIL_00002474-RA	6996at6854	PF00628 : PHD-finger;PF00536 : SAM domain (Sterile alpha motif)	FALSE	FALSE	FALSE	FALSE	TRUE
469	DSIL_00002476-RA	14766at6854	NA : NA	FALSE	FALSE	FALSE	FALSE	TRUE
470	DSIL_00002485-RA	3160at6854	NA : NA	FALSE	TRUE	FALSE	FALSE	TRUE
471	DSIL_00002489-RA	8108at6854	PF01105 : emp24/gp25L/p24 family/GOLD	FALSE	FALSE	TRUE	FALSE	TRUE
472	DSIL_00002490-RA	10372at6854	PF15361 : Resistance to inhibitors of cholinesterase homologue 3	FALSE	FALSE	TRUE	FALSE	TRUE
473	DSIL_00002492-RA	13382at6854	NA : NA	FALSE	FALSE	FALSE	FALSE	TRUE
474	DSIL_00002496-RA	13623at6854	PF02931 : Neurotransmitter-gated ion-channel ligand binding domain	FALSE	FALSE	FALSE	FALSE	TRUE
475	DSIL_00002500-RA	12142at6854	PF00168 : C2 domain;PF02210 : Laminin G domain	FALSE	FALSE	FALSE	FALSE	TRUE
476	DSIL_00002504-RA	6477at6854	PF04905 : NAB conserved region 2 (NCD2)	FALSE	FALSE	TRUE	FALSE	TRUE
477	DSIL_00002509-RA	6706at6854	PF00633 : Helix-hairpin-helix motif;PF00730 : HhH-GPD superfamily base excision DNA repair protein	FALSE	TRUE	FALSE	FALSE	TRUE
478	DSIL_00002513-RA	8323at6854	PF00235 : Profilin	FALSE	FALSE	TRUE	FALSE	TRUE
479	DSIL_00002517-RA	9184at6854	NA : NA	FALSE	FALSE	TRUE	FALSE	TRUE
480	DSIL_00002538-RA	16687at6854	NA : NA	FALSE	FALSE	FALSE	FALSE	TRUE
481	DSIL_00002545-RA	5460at6854	PF01417 : ENTH domain	FALSE	FALSE	TRUE	FALSE	TRUE
482	DSIL_00002549-RA	7356at6854	PF04263 : Thiamin pyrophosphokinase, catalytic domain;PF04265 : Thiamin pyrophosphokinase, vitamin B1 binding domain	TRUE	FALSE	FALSE	FALSE	TRUE
483	DSIL_00002550-RA	9597at6854	NA : NA	FALSE	FALSE	FALSE	TRUE	TRUE
484	DSIL_00002552-RA	5916at6854	PF00380 : Ribosomal protein S9/S16	TRUE	FALSE	FALSE	FALSE	TRUE
485	DSIL_00002553-RA	7104at6854	PF10234 : Clusterin-associated protein-1	FALSE	FALSE	TRUE	FALSE	TRUE
486	DSIL_00002555-RA	1883at6854	PF00464 : Serine hydroxymethyltransferase	FALSE	TRUE	FALSE	FALSE	TRUE
487	DSIL_00002559-RA	7557at6854	PF00628 : PHD-finger;PF00856 : SET domain	FALSE	TRUE	FALSE	FALSE	TRUE
488	DSIL_00002563-RA	16820at6854	NA : NA	FALSE	FALSE	FALSE	FALSE	TRUE
489	DSIL_00002564-RA	154at6854	PF00169 : PH domain;PF06292 : Domain of Unknown Function (DUF1041)	TRUE	FALSE	FALSE	FALSE	TRUE
490	DSIL_00002569-RA	413at6854	NA : NA	FALSE	FALSE	TRUE	FALSE	TRUE
491	DSIL_00002577-RA	9534at6854	PF02221 : ML domain	FALSE	FALSE	FALSE	FALSE	TRUE
492	DSIL_00002580-RA	2381at6854	PF14647 : FAM91 N-terminus;PF14648 : FAM91 C-terminus	FALSE	FALSE	TRUE	FALSE	TRUE
493	DSIL_00002589-RA	13738at6854	NA : NA	FALSE	FALSE	FALSE	FALSE	TRUE
494	DSIL_00002590-RA	9399at6854	PF00008 : EGF-like domain	FALSE	FALSE	FALSE	TRUE	TRUE
495	DSIL_00002601-RA	4221at6854	NA : NA	FALSE	FALSE	TRUE	FALSE	TRUE
496	DSIL_00002605-RA	16960at6854	NA : NA	FALSE	FALSE	FALSE	TRUE	TRUE
497	DSIL_00002621-RA	1803at6854	PF13895 : Immunoglobulin domain;PF13927 : Immunoglobulin domain	FALSE	FALSE	TRUE	FALSE	TRUE
498	DSIL_00002622-RA	5038at6854	PF00287 : Sodium / potassium ATPase beta chain	FALSE	FALSE	TRUE	FALSE	TRUE
499	DSIL_00002627-RA	408at6854	PF00403 : Heavy-metal-associated domain	TRUE	FALSE	FALSE	FALSE	TRUE
500	DSIL_00002642-RA	4674at6854	PF03062 : MBOAT, membrane-bound O-acyltransferase family	FALSE	FALSE	TRUE	FALSE	TRUE
501	DSIL_00002647-RA	14334at6854	NA : NA	FALSE	FALSE	FALSE	FALSE	TRUE
502	DSIL_00002658-RA	78at6854	PF07678 : A-macroglobulin complement component;PF00207 : Alpha-2-macroglobulin family;PF07703 : Alpha-2-macroglobulin family N-terminal region;PF07677 : A-macroglobulin receptor	FALSE	FALSE	TRUE	FALSE	TRUE
503	DSIL_00002662-RA	4512at6854	PF01699 : Sodium/calcium exchanger protein	FALSE	FALSE	TRUE	FALSE	TRUE
504	DSIL_00002669-RA	7166at6854	NA : NA	FALSE	FALSE	TRUE	FALSE	TRUE
505	DSIL_00002673-RA	6606at6854	PF05485 : THAP domain	FALSE	FALSE	FALSE	TRUE	TRUE
506	DSIL_00002693-RA	488at6854	PF13087 : AAA domain;PF13086 : AAA domain	FALSE	FALSE	FALSE	TRUE	TRUE
507	DSIL_00002694-RA	488at6854	PF13087 : AAA domain	FALSE	FALSE	FALSE	TRUE	TRUE
508	DSIL_00002698-RA	5411at6854	PF03029 : Conserved hypothetical ATP binding protein	TRUE	FALSE	FALSE	FALSE	TRUE
509	DSIL_00002708-RA	2533at6854	PF00413 : Matrixin;PF00045 : Hemopexin;PF01471 : Putative peptidoglycan binding domain	FALSE	FALSE	TRUE	FALSE	TRUE
510	DSIL_00002712-RA	15528at6854	PF14926 : Domain of unknown function (DUF4498)	FALSE	FALSE	FALSE	FALSE	TRUE
511	DSIL_00002713-RA	6501at6854	PF06840 : Protein of unknown function (DUF1241)	TRUE	FALSE	FALSE	FALSE	TRUE
512	DSIL_00002714-RA	11947at6854	NA : NA	FALSE	FALSE	FALSE	FALSE	TRUE
513	DSIL_00002715-RA	8804at6854	PF00001 : 7 transmembrane receptor (rhodopsin family)	FALSE	FALSE	TRUE	FALSE	TRUE
514	DSIL_00002725-RA	40at6854	PF01608 : I/LWEQ domain;PF08913 : Vinculin Binding Site;PF09141 : Talin, middle domain	TRUE	FALSE	FALSE	FALSE	TRUE
515	DSIL_00002733-RA	3032at6854	PF00884 : Sulfatase;PF14707 : C-terminal region of aryl-sulfatase	TRUE	FALSE	FALSE	FALSE	TRUE
516	DSIL_00002741-RA	2096at6854	PF03190 : Protein of unknown function, DUF255	FALSE	TRUE	FALSE	FALSE	TRUE
517	DSIL_00002743-RA	17616at6854	PF00069 : Protein kinase domain	FALSE	FALSE	FALSE	FALSE	TRUE
518	DSIL_00002746-RA	16653at6854	NA : NA	FALSE	FALSE	FALSE	FALSE	TRUE
519	DSIL_00002752-RA	9178at6854	NA : NA	FALSE	TRUE	FALSE	FALSE	TRUE
520	DSIL_00002755-RA	3056at6854	PF03088 : Strictosidine synthase	FALSE	FALSE	TRUE	FALSE	TRUE
521	DSIL_00002756-RA	3010at6854	PF00676 : Dehydrogenase E1 component	FALSE	FALSE	TRUE	FALSE	TRUE
522	DSIL_00002757-RA	4184at6854	PF00134 : Cyclin, N-terminal domain	FALSE	FALSE	TRUE	FALSE	TRUE
523	DSIL_00002761-RA	3347at6854	PF07690 : Major Facilitator Superfamily	FALSE	FALSE	TRUE	FALSE	TRUE
524	DSIL_00002781-RA	4313at6854	PF01909 : Nucleotidyltransferase domain;PF03828 : Cid1 family poly A polymerase	FALSE	FALSE	TRUE	FALSE	TRUE
525	DSIL_00002792-RA	10202at6854	NA : NA	FALSE	FALSE	FALSE	FALSE	TRUE
526	DSIL_00002801-RA	5430at6854	NA : NA	FALSE	FALSE	TRUE	FALSE	TRUE
527	DSIL_00002806-RA	13780at6854	NA : NA	FALSE	FALSE	FALSE	FALSE	TRUE
528	DSIL_00002807-RA	7744at6854	PF13881 : Ubiquitin-2 like Rad60 SUMO-like	FALSE	FALSE	TRUE	FALSE	TRUE
529	DSIL_00002812-RA	8087at6854	PF08449 : UAA transporter family	FALSE	TRUE	FALSE	FALSE	TRUE
530	DSIL_00002817-RA	14977at6854	NA : NA	FALSE	FALSE	FALSE	FALSE	TRUE
531	DSIL_00002821-RA	5551at6854	PF03835 : Rad4 transglutaminase-like domain;PF10404 : Rad4 beta-hairpin domain 2;PF10403 : Rad4 beta-hairpin domain 1;PF10405 : Rad4 beta-hairpin domain 3	FALSE	FALSE	TRUE	FALSE	TRUE
532	DSIL_00002822-RA	2162at6854	PF00018 : SH3 domain	FALSE	FALSE	TRUE	FALSE	TRUE
533	DSIL_00002829-RA	6143at6854	PF00069 : Protein kinase domain;PF03914 : CBF/Mak21 family;PF07540 : Nucleolar complex-associated protein;PF00391 : PEP-utilising enzyme, mobile domain	FALSE	FALSE	FALSE	TRUE	TRUE
534	DSIL_00002832-RA	1617at6854	PF03351 : DOMON domain;PF02014 : Reeler domain	FALSE	FALSE	TRUE	FALSE	TRUE
535	DSIL_00002843-RA	19090at6854	NA : NA	FALSE	FALSE	FALSE	FALSE	TRUE
536	DSIL_00002855-RA	768at6854	PF16182 : Putative adherens-junction anchoring region of AbLIM;PF00412 : LIM domain	FALSE	FALSE	TRUE	FALSE	TRUE
537	DSIL_00002860-RA	18787at6854	NA : NA	FALSE	FALSE	FALSE	FALSE	TRUE
538	DSIL_00002873-RA	4666at6854	PF06524 : NOA36 protein	FALSE	TRUE	FALSE	FALSE	TRUE
539	DSIL_00002882-RA	15903at6854	PF08397 : IRSp53/MIM homology domain	FALSE	FALSE	FALSE	FALSE	TRUE
540	DSIL_00002886-RA	7848at6854	PF00778 : DIX domain;PF00615 : Regulator of G protein signaling domain	FALSE	TRUE	FALSE	FALSE	TRUE
541	DSIL_00002892-RA	817at6854	PF00282 : Pyridoxal-dependent decarboxylase conserved domain	FALSE	TRUE	FALSE	FALSE	TRUE
542	DSIL_00002895-RA	2at6854	PF12775 : P-loop containing dynein motor region D3;PF08385 : Dynein heavy chain, N-terminal region 1;PF08393 : Dynein heavy chain, N-terminal region 2;PF12774 : Hydrolytic ATP binding site of dynein motor region D1;PF07728 : AAA domain (dynein-related subfamily)	FALSE	FALSE	TRUE	FALSE	TRUE
543	DSIL_00002897-RA	14155at6854	NA : NA	FALSE	FALSE	FALSE	FALSE	TRUE
544	DSIL_00002900-RA	10041at6854	PF01187 : Macrophage migration inhibitory factor (MIF)	FALSE	TRUE	FALSE	FALSE	TRUE
545	DSIL_00002902-RA	7802at6854	PF16207 : RAWUL domain RING finger- and WD40-associated ubiquitin-like	FALSE	FALSE	TRUE	FALSE	TRUE
546	DSIL_00002904-RA	14746at6854	NA : NA	FALSE	FALSE	FALSE	FALSE	TRUE
547	DSIL_00002906-RA	7533at6854	PF13419 : Haloacid dehalogenase-like hydrolase	FALSE	TRUE	FALSE	FALSE	TRUE
548	DSIL_00002911-RA	2947at6854	PF11265 : Mediator complex subunit 25 von Willebrand factor type A;PF11232 : Mediator complex subunit 25 PTOV activation and synapsin 2	TRUE	FALSE	FALSE	FALSE	TRUE
549	DSIL_00002913-RA	17064at6854	NA : NA	FALSE	FALSE	FALSE	FALSE	TRUE
550	DSIL_00002919-RA	2253at6854	PF08264 : Anticodon-binding domain of tRNA;PF00133 : tRNA synthetases class I (I, L, M and V)	TRUE	FALSE	FALSE	FALSE	TRUE
551	DSIL_00002921-RA	9646at6854	PF13772 : AIG2-like family	FALSE	TRUE	FALSE	FALSE	TRUE
552	DSIL_00002928-RA	2383at6854	PF01759 : UNC-6/NTR/C345C module	FALSE	FALSE	FALSE	TRUE	TRUE
553	DSIL_00002934-RA	307at6854	PF16300 : Type of WD40 repeat;PF08953 : Domain of unknown function (DUF1899);PF00400 : WD domain, G-beta repeat	FALSE	TRUE	FALSE	FALSE	TRUE
554	DSIL_00002935-RA	5105at6854	PF03151 : Triose-phosphate Transporter family	TRUE	FALSE	FALSE	FALSE	TRUE
555	DSIL_00002938-RA	846at6854	PF08409 : Domain of unknown function (DUF1736);PF13424 : Tetratricopeptide repeat;PF13181 : Tetratricopeptide repeat;PF13432 : Tetratricopeptide repeat	FALSE	FALSE	TRUE	FALSE	TRUE
556	DSIL_00002943-RA	6847at6854	NA : NA	FALSE	FALSE	TRUE	FALSE	TRUE
557	DSIL_00002944-RA	9595at6854	NA : NA	FALSE	FALSE	FALSE	TRUE	TRUE
558	DSIL_00002945-RA	12297at6854	PF09416 : RNA helicase (UPF2 interacting domain)	FALSE	FALSE	FALSE	FALSE	TRUE
559	DSIL_00002946-RA	296at6854	PF13087 : AAA domain;PF09416 : RNA helicase (UPF2 interacting domain);PF13086 : AAA domain	TRUE	FALSE	FALSE	FALSE	TRUE
560	DSIL_00002947-RA	12048at6854	PF00488 : MutS domain V;PF05192 : MutS domain III;PF01624 : MutS domain I;PF05188 : MutS domain II	FALSE	FALSE	FALSE	FALSE	TRUE
561	DSIL_00002954-RA	17951at6854	NA : NA	FALSE	FALSE	FALSE	FALSE	TRUE
562	DSIL_00002956-RA	4892at6854	PF03638 : Tesmin/TSO1-like CXC domain, cysteine-rich domain	TRUE	FALSE	FALSE	FALSE	TRUE
563	DSIL_00002958-RA	1652at6854	PF04825 : N terminus of Rad21 / Rec8 like protein;PF04824 : Conserved region of Rad21 / Rec8 like protein	FALSE	FALSE	TRUE	FALSE	TRUE
564	DSIL_00002961-RA	5483at6854	PF14748 : Pyrroline-5-carboxylate reductase dimerisation	FALSE	FALSE	TRUE	FALSE	TRUE
565	DSIL_00002967-RA	1257at6854	PF00786 : P21-Rho-binding domain;PF07714 : Protein tyrosine kinase	FALSE	FALSE	FALSE	TRUE	TRUE
566	DSIL_00002970-RA	14935at6854	NA : NA	FALSE	FALSE	FALSE	FALSE	TRUE
567	DSIL_00002971-RA	1619at6854	PF04121 : Nuclear pore protein 84 / 107	TRUE	FALSE	FALSE	FALSE	TRUE
568	DSIL_00002974-RA	9890at6854	NA : NA	FALSE	FALSE	FALSE	TRUE	TRUE
569	DSIL_00002976-RA	8967at6854	PF13862 : p21-C-terminal region-binding protein	FALSE	FALSE	TRUE	FALSE	TRUE
570	DSIL_00002989-RA	12238at6854	NA : NA	FALSE	FALSE	FALSE	FALSE	TRUE
571	DSIL_00002993-RA	13466at6854	PF00002 : 7 transmembrane receptor (Secretin family)	FALSE	FALSE	FALSE	FALSE	TRUE
572	DSIL_00002997-RA	723at6854	PF00458 : WHEP-TRS domain;PF00587 : tRNA synthetase class II core domain (G, H, P, S and T);PF03129 : Anticodon binding domain	TRUE	FALSE	FALSE	FALSE	TRUE
573	DSIL_00003007-RA	2421at6854	NA : NA	FALSE	FALSE	TRUE	FALSE	TRUE
574	DSIL_00003017-RA	5216at6854	PF13912 : C2H2-type zinc finger;PF00096 : Zinc finger, C2H2 type	TRUE	FALSE	FALSE	FALSE	TRUE
575	DSIL_00003020-RA	636at6854	PF01582 : TIR domain;PF13855 : Leucine rich repeat	FALSE	FALSE	TRUE	FALSE	TRUE
576	DSIL_00003022-RA	8653at6854	PF00536 : SAM domain (Sterile alpha motif)	FALSE	FALSE	FALSE	FALSE	TRUE
577	DSIL_00003031-RA	14515at6854	PF12260 : Protein-kinase domain of FAM69	FALSE	FALSE	FALSE	FALSE	TRUE
578	DSIL_00003036-RA	12145at6854	PF00106 : short chain dehydrogenase	FALSE	FALSE	FALSE	FALSE	TRUE
579	DSIL_00003039-RA	12145at6854	PF00106 : short chain dehydrogenase	FALSE	FALSE	FALSE	FALSE	TRUE
580	DSIL_00003042-RA	16186at6854	PF14580 : Leucine-rich repeat	FALSE	FALSE	FALSE	FALSE	TRUE
581	DSIL_00003043-RA	7718at6854	PF01121 : Dephospho-CoA kinase	TRUE	FALSE	FALSE	FALSE	TRUE
582	DSIL_00003045-RA	1172at6854	PF03915 : Actin interacting protein 3	FALSE	FALSE	TRUE	FALSE	TRUE
583	DSIL_00003053-RA	6084at6854	PF13895 : Immunoglobulin domain	FALSE	FALSE	TRUE	FALSE	TRUE
584	DSIL_00003061-RA	15568at6854	PF13927 : Immunoglobulin domain	FALSE	FALSE	FALSE	FALSE	TRUE
585	DSIL_00003067-RA	9406at6854	PF11568 : Mediator complex subunit 29	FALSE	FALSE	FALSE	TRUE	TRUE
586	DSIL_00003070-RA	2155at6854	PF00515 : Tetratricopeptide repeat;PF13181 : Tetratricopeptide repeat;PF04049 : Anaphase promoting complex subunit 8 / Cdc23	FALSE	FALSE	TRUE	FALSE	TRUE
587	DSIL_00003071-RA	3335at6854	PF04124 : Dor1-like family	TRUE	FALSE	FALSE	FALSE	TRUE
588	DSIL_00003072-RA	2044at6854	PF04408 : Helicase associated domain (HA2);PF00271 : Helicase conserved C-terminal domain;PF07717 : Oligonucleotide/oligosaccharide-binding (OB)-fold;PF00270 : DEAD/DEAH box helicase	TRUE	FALSE	FALSE	FALSE	TRUE
589	DSIL_00003073-RA	11598at6854	NA : NA	FALSE	FALSE	FALSE	FALSE	TRUE
590	DSIL_00003081-RA	13626at6854	PF07686 : Immunoglobulin V-set domain	FALSE	FALSE	FALSE	FALSE	TRUE
591	DSIL_00003086-RA	16485at6854	NA : NA	FALSE	FALSE	FALSE	FALSE	TRUE
592	DSIL_00003109-RA	10665at6854	NA : NA	FALSE	FALSE	FALSE	FALSE	TRUE
593	DSIL_00003115-RA	2474at6854	PF09762 : Coiled-coil domain-containing protein (DUF2037)	TRUE	FALSE	FALSE	FALSE	TRUE
594	DSIL_00003125-RA	7966at6854	PF10457 : Cholesterol-capturing domain	FALSE	TRUE	FALSE	FALSE	TRUE
595	DSIL_00003128-RA	8770at6854	NA : NA	FALSE	TRUE	FALSE	FALSE	TRUE
596	DSIL_00003130-RA	3117at6854	PF01384 : Phosphate transporter family	FALSE	FALSE	TRUE	FALSE	TRUE
597	DSIL_00003132-RA	5812at6854	PF00071 : Ras family	FALSE	FALSE	TRUE	FALSE	TRUE
598	DSIL_00003135-RA	9640at6854	NA : NA	FALSE	TRUE	FALSE	FALSE	TRUE
599	DSIL_00003138-RA	12250at6854	NA : NA	FALSE	FALSE	FALSE	FALSE	TRUE
600	DSIL_00003146-RA	6564at6854	PF07738 : Sad1 / UNC-like C-terminal	FALSE	FALSE	TRUE	FALSE	TRUE
601	DSIL_00003148-RA	16377at6854	NA : NA	FALSE	FALSE	FALSE	FALSE	TRUE
602	DSIL_00003150-RA	6110at6854	PF02475 : Met-10+ like-protein	FALSE	TRUE	FALSE	FALSE	TRUE
603	DSIL_00003155-RA	13148at6854	NA : NA	FALSE	FALSE	FALSE	FALSE	TRUE
604	DSIL_00003165-RA	6796at6854	PF12325 : TATA element modulatory factor 1 TATA binding	FALSE	TRUE	FALSE	FALSE	TRUE
605	DSIL_00003167-RA	3295at6854	NA : NA	FALSE	FALSE	FALSE	TRUE	TRUE
606	DSIL_00003175-RA	4457at6854	PF00431 : CUB domain	FALSE	TRUE	FALSE	FALSE	TRUE
607	DSIL_00003183-RA	8336at6854	PF00076 : RNA recognition motif. (a.k.a. RRM, RBD, or RNP domain)	FALSE	FALSE	TRUE	FALSE	TRUE
608	DSIL_00003186-RA	14766at6854	PF03184 : DDE superfamily endonuclease;PF05225 : helix-turn-helix, Psq domain	FALSE	FALSE	FALSE	FALSE	TRUE
609	DSIL_00003192-RA	9107at6854	PF13091 : PLD-like domain	FALSE	TRUE	FALSE	FALSE	TRUE
610	DSIL_00003198-RA	15836at6854	NA : NA	FALSE	FALSE	FALSE	FALSE	TRUE
611	DSIL_00003200-RA	104at6854	PF16197 : Ketoacyl-synthetase C-terminal extension;PF00698 : Acyl transferase domain;PF02801 : Beta-ketoacyl synthase, C-terminal domain;PF08659 : KR domain;PF00107 : Zinc-binding dehydrogenase	FALSE	FALSE	TRUE	FALSE	TRUE
612	DSIL_00003206-RA	8697at6854	NA : NA	FALSE	FALSE	TRUE	FALSE	TRUE
613	DSIL_00003208-RA	2704at6854	PF05063 : MT-A70	TRUE	FALSE	FALSE	FALSE	TRUE
614	DSIL_00003209-RA	5846at6854	PF12756 : C2H2 type zinc-finger (2 copies);PF12171 : Zinc-finger double-stranded RNA-binding	TRUE	FALSE	FALSE	FALSE	TRUE
615	DSIL_00003216-RA	7443at6854	PF00106 : short chain dehydrogenase	FALSE	FALSE	TRUE	FALSE	TRUE
616	DSIL_00003223-RA	7509at6854	PF00241 : Cofilin/tropomyosin-type actin-binding protein	FALSE	FALSE	TRUE	FALSE	TRUE
617	DSIL_00003226-RA	6030at6854	PF01150 : GDA1/CD39 (nucleoside phosphatase) family	FALSE	FALSE	FALSE	TRUE	TRUE
618	DSIL_00003230-RA	2220at6854	PF13949 : ALIX V-shaped domain binding to HIV;PF03097 : BRO1-like domain	TRUE	FALSE	FALSE	FALSE	TRUE
619	DSIL_00003238-RA	4897at6854	PF00755 : Choline/Carnitine o-acyltransferase	FALSE	FALSE	TRUE	FALSE	TRUE
620	DSIL_00003244-RA	12299at6854	PF00481 : Protein phosphatase 2C	FALSE	FALSE	FALSE	FALSE	TRUE
621	DSIL_00003246-RA	5945at6854	PF05770 : Inositol 1, 3, 4-trisphosphate 5/6-kinase	FALSE	FALSE	TRUE	FALSE	TRUE
622	DSIL_00003249-RA	8416at6854	NA : NA	FALSE	FALSE	TRUE	FALSE	TRUE
623	DSIL_00003253-RA	4807at6854	PF03730 : Ku70/Ku80 C-terminal arm;PF02735 : Ku70/Ku80 beta-barrel domain	TRUE	FALSE	FALSE	FALSE	TRUE
624	DSIL_00003257-RA	8902at6854	PF07084 : Thyroid hormone-inducible hepatic protein Spot 14	FALSE	FALSE	TRUE	FALSE	TRUE
625	DSIL_00003259-RA	837at6854	PF00679 : Elongation factor G C-terminus;PF03144 : Elongation factor Tu domain 2;PF00009 : Elongation factor Tu GTP binding domain;PF03764 : Elongation factor G, domain IV	TRUE	FALSE	FALSE	FALSE	TRUE
626	DSIL_00003262-RA	11293at6854	NA : NA	FALSE	FALSE	FALSE	FALSE	TRUE
627	DSIL_00003275-RA	19701at6854	PF10174 : RIM-binding protein of the cytomatrix active zone	FALSE	FALSE	FALSE	FALSE	TRUE
628	DSIL_00003281-RA	5398at6854	PF00892 : EamA-like transporter family	FALSE	FALSE	TRUE	FALSE	TRUE
629	DSIL_00003284-RA	11158at6854	PF00520 : Ion transport protein	FALSE	FALSE	FALSE	FALSE	TRUE
630	DSIL_00003294-RA	13761at6854	NA : NA	FALSE	FALSE	FALSE	FALSE	TRUE
631	DSIL_00003295-RA	13649at6854	NA : NA	FALSE	FALSE	FALSE	FALSE	TRUE
632	DSIL_00003296-RA	13649at6854	NA : NA	FALSE	FALSE	FALSE	FALSE	TRUE
633	DSIL_00003308-RA	12541at6854	PF00375 : Sodium:dicarboxylate symporter family	FALSE	FALSE	FALSE	FALSE	TRUE
634	DSIL_00003319-RA	7602at6854	PF00076 : RNA recognition motif. (a.k.a. RRM, RBD, or RNP domain)	FALSE	FALSE	FALSE	TRUE	TRUE
635	DSIL_00003325-RA	281at6854	PF00041 : Fibronectin type III domain;PF08205 : CD80-like C2-set immunoglobulin domain;PF13927 : Immunoglobulin domain;PF07679 : Immunoglobulin I-set domain	FALSE	FALSE	TRUE	FALSE	TRUE
636	DSIL_00003331-RA	5992at6854	NA : NA	FALSE	TRUE	FALSE	FALSE	TRUE
637	DSIL_00003332-RA	7948at6854	PF00177 : Ribosomal protein S7p/S5e	TRUE	FALSE	FALSE	FALSE	TRUE
638	DSIL_00003333-RA	349at6854	PF00531 : Death domain;PF12796 : Ankyrin repeats (3 copies)	FALSE	FALSE	TRUE	FALSE	TRUE
639	DSIL_00003337-RA	9336at6854	NA : NA	FALSE	FALSE	FALSE	TRUE	TRUE
640	DSIL_00003338-RA	9336at6854	NA : NA	FALSE	FALSE	FALSE	TRUE	TRUE
641	DSIL_00003339-RA	10431at6854	NA : NA	FALSE	FALSE	FALSE	FALSE	TRUE
642	DSIL_00003362-RA	6322at6854	PF02891 : MIZ/SP-RING zinc finger	FALSE	FALSE	TRUE	FALSE	TRUE
643	DSIL_00003371-RA	16377at6854	PF01490 : Transmembrane amino acid transporter protein	FALSE	FALSE	FALSE	FALSE	TRUE
644	DSIL_00003372-RA	4363at6854	PF01490 : Transmembrane amino acid transporter protein	FALSE	FALSE	FALSE	TRUE	TRUE
645	DSIL_00003377-RA	75at6854	PF06448 : Domain of Unknown Function (DUF1081);PF09172 : Domain of unknown function (DUF1943);PF00094 : von Willebrand factor type D domain;PF01347 : Lipoprotein amino terminal region;PF08742 : C8 domain	FALSE	TRUE	FALSE	FALSE	TRUE
646	DSIL_00003383-RA	7370at6854	PF01392 : Fz domain;PF01390 : SEA domain	TRUE	FALSE	FALSE	FALSE	TRUE
647	DSIL_00003388-RA	2322at6854	NA : NA	FALSE	FALSE	TRUE	FALSE	TRUE
648	DSIL_00003397-RA	6850at6854	NA : NA	FALSE	FALSE	FALSE	FALSE	TRUE
649	DSIL_00003405-RA	13906at6854	PF00057 : Low-density lipoprotein receptor domain class A	FALSE	FALSE	FALSE	FALSE	TRUE
650	DSIL_00003421-RA	10525at6854	PF05183 : RNA dependent RNA polymerase	FALSE	FALSE	FALSE	FALSE	TRUE
651	DSIL_00003430-RA	6637at6854	PF08373 : RAP domain	FALSE	FALSE	FALSE	TRUE	TRUE
652	DSIL_00003432-RA	2687at6854	PF00069 : Protein kinase domain	FALSE	FALSE	FALSE	TRUE	TRUE
653	DSIL_00003437-RA	71at6854	PF00028 : Cadherin domain	FALSE	FALSE	TRUE	FALSE	TRUE
654	DSIL_00003439-RA	8605at6854	NA : NA	FALSE	FALSE	FALSE	TRUE	TRUE
655	DSIL_00003448-RA	17616at6854	PF00069 : Protein kinase domain	FALSE	FALSE	FALSE	FALSE	TRUE
656	DSIL_00003449-RA	1762at6854	PF00400 : WD domain, G-beta repeat;PF06733 : DEAD_2;PF13307 : Helicase C-terminal domain;PF08662 : Eukaryotic translation initiation factor eIF2A	FALSE	FALSE	FALSE	FALSE	TRUE
657	DSIL_00003451-RA	5535at6854	PF04727 : ELMO/CED-12 family	TRUE	FALSE	FALSE	FALSE	TRUE
658	DSIL_00003456-RA	8125at6854	NA : NA	FALSE	FALSE	TRUE	FALSE	TRUE
659	DSIL_00003458-RA	9134at6854	PF00085 : Thioredoxin	TRUE	FALSE	FALSE	FALSE	TRUE
660	DSIL_00003464-RA	3369at6854	PF12706 : Beta-lactamase superfamily domain;PF13691 : tRNase Z endonuclease	FALSE	FALSE	TRUE	FALSE	TRUE
661	DSIL_00003467-RA	11256at6854	NA : NA	FALSE	FALSE	FALSE	FALSE	TRUE
662	DSIL_00003468-RA	3369at6854	PF12706 : Beta-lactamase superfamily domain	FALSE	FALSE	TRUE	FALSE	TRUE
663	DSIL_00003470-RA	83at6854	PF00443 : Ubiquitin carboxyl-terminal hydrolase	FALSE	FALSE	TRUE	FALSE	TRUE
664	DSIL_00003476-RA	457at6854	PF03810 : Importin-beta N-terminal domain;PF02985 : HEAT repeat;PF13513 : HEAT-like repeat	TRUE	FALSE	FALSE	FALSE	TRUE
665	DSIL_00003483-RA	7287at6854	PF10036 : Putative carnitine deficiency-associated protein	FALSE	FALSE	TRUE	FALSE	TRUE
666	DSIL_00003487-RA	3109at6854	PF01485 : IBR domain, a half RING-finger domain	FALSE	FALSE	TRUE	FALSE	TRUE
667	DSIL_00003488-RA	8456at6854	PF01027 : Inhibitor of apoptosis-promoting Bax1	FALSE	FALSE	TRUE	FALSE	TRUE
668	DSIL_00003501-RA	11669at6854	NA : NA	FALSE	FALSE	FALSE	FALSE	TRUE
669	DSIL_00003502-RA	11546at6854	NA : NA	FALSE	FALSE	FALSE	FALSE	TRUE
670	DSIL_00003519-RA	5030at6854	PF03715 : Noc2p family	TRUE	FALSE	FALSE	FALSE	TRUE
671	DSIL_00003521-RA	7441at6854	PF00416 : Ribosomal protein S13/S18	TRUE	FALSE	FALSE	FALSE	TRUE
672	DSIL_00003522-RA	534at6854	PF00431 : CUB domain	FALSE	FALSE	TRUE	FALSE	TRUE
673	DSIL_00003524-RA	15168at6854	NA : NA	FALSE	FALSE	FALSE	FALSE	TRUE
674	DSIL_00003526-RA	19673at6854	NA : NA	FALSE	FALSE	FALSE	FALSE	TRUE
675	DSIL_00003528-RA	78at6854	PF07703 : Alpha-2-macroglobulin family N-terminal region;PF10569 : Alpha-macro-globulin thiol-ester bond-forming region;PF07678 : A-macroglobulin complement component;PF00207 : Alpha-2-macroglobulin family	FALSE	FALSE	TRUE	FALSE	TRUE
676	DSIL_00003565-RA	8797at6854	NA : NA	FALSE	FALSE	FALSE	FALSE	TRUE
677	DSIL_00003574-RA	9192at6854	NA : NA	FALSE	FALSE	FALSE	TRUE	TRUE
678	DSIL_00003580-RA	15089at6854	PF00156 : Phosphoribosyl transferase domain	FALSE	FALSE	FALSE	FALSE	TRUE
679	DSIL_00003587-RA	6246at6854	PF10269 : Transmembrane Fragile-X-F protein	TRUE	FALSE	FALSE	FALSE	TRUE
680	DSIL_00003588-RA	1241at6854	PF00097 : Zinc finger, C3HC4 type (RING finger);PF01436 : NHL repeat;PF00630 : Filamin/ABP280 repeat;PF00643 : B-box zinc finger	FALSE	FALSE	FALSE	FALSE	TRUE
681	DSIL_00003593-RA	13487at6854	PF02037 : SAP domain;PF02755 : RPEL repeat	FALSE	FALSE	FALSE	FALSE	TRUE
682	DSIL_00003603-RA	13782at6854	NA : NA	FALSE	FALSE	FALSE	FALSE	TRUE
683	DSIL_00003620-RA	1932at6854	PF12330 : Haspin like kinase domain;PF00069 : Protein kinase domain	FALSE	TRUE	FALSE	FALSE	TRUE
684	DSIL_00003622-RA	3368at6854	PF03372 : Endonuclease/Exonuclease/phosphatase family	FALSE	FALSE	TRUE	FALSE	TRUE
685	DSIL_00003639-RA	7417at6854	PF04756 : OST3 / OST6 family, transporter family	TRUE	FALSE	FALSE	FALSE	TRUE
686	DSIL_00003640-RA	5881at6854	NA : NA	FALSE	FALSE	FALSE	TRUE	TRUE
687	DSIL_00003641-RA	5881at6854	NA : NA	FALSE	FALSE	FALSE	TRUE	TRUE
688	DSIL_00003642-RA	8262at6854	PF07525 : SOCS box;PF00017 : SH2 domain	FALSE	FALSE	FALSE	FALSE	TRUE
689	DSIL_00003649-RA	6276at6854	PF00153 : Mitochondrial carrier protein	TRUE	FALSE	FALSE	FALSE	TRUE
690	DSIL_00003650-RA	11468at6854	PF00561 : alpha/beta hydrolase fold	FALSE	FALSE	FALSE	FALSE	TRUE
691	DSIL_00003652-RA	14064at6854	PF00520 : Ion transport protein	FALSE	FALSE	FALSE	FALSE	TRUE
692	DSIL_00003655-RA	13782at6854	NA : NA	FALSE	FALSE	FALSE	FALSE	TRUE
693	DSIL_00003663-RA	9629at6854	NA : NA	FALSE	FALSE	FALSE	FALSE	TRUE
694	DSIL_00003676-RA	13860at6854	NA : NA	FALSE	FALSE	FALSE	FALSE	TRUE
695	DSIL_00003680-RA	7224at6854	PF10232 : Mediator of RNA polymerase II transcription complex subunit 8	TRUE	FALSE	FALSE	FALSE	TRUE
696	DSIL_00003682-RA	11128at6854	PF00004 : ATPase family associated with various cellular activities (AAA)	FALSE	FALSE	FALSE	FALSE	TRUE
697	DSIL_00003686-RA	8267at6854	NA : NA	FALSE	FALSE	FALSE	TRUE	TRUE
698	DSIL_00003694-RA	13413at6854	NA : NA	FALSE	FALSE	FALSE	FALSE	TRUE
699	DSIL_00003709-RA	17344at6854	NA : NA	FALSE	FALSE	FALSE	FALSE	TRUE
700	DSIL_00003711-RA	9604at6854	NA : NA	FALSE	FALSE	FALSE	TRUE	TRUE
701	DSIL_00003712-RA	14625at6854	PF12874 : Zinc-finger of C2H2 type	FALSE	FALSE	FALSE	FALSE	TRUE
702	DSIL_00003713-RA	19096at6854	NA : NA	FALSE	FALSE	FALSE	FALSE	TRUE
703	DSIL_00003717-RA	7764at6854	PF05907 : Eukaryotic protein of unknown function (DUF866)	TRUE	FALSE	FALSE	FALSE	TRUE
704	DSIL_00003718-RA	15730at6854	NA : NA	FALSE	FALSE	FALSE	FALSE	TRUE
705	DSIL_00003728-RA	17610at6854	NA : NA	FALSE	FALSE	FALSE	FALSE	TRUE
706	DSIL_00003740-RA	7391at6854	PF00412 : LIM domain	FALSE	FALSE	FALSE	TRUE	TRUE
707	DSIL_00003743-RA	5607at6854	PF00400 : WD domain, G-beta repeat	FALSE	TRUE	FALSE	FALSE	TRUE
708	DSIL_00003744-RA	5695at6854	PF03917 : Eukaryotic glutathione synthase, ATP binding domain;PF03199 : Eukaryotic glutathione synthase	FALSE	FALSE	TRUE	FALSE	TRUE
709	DSIL_00003745-RA	9077at6854	PF03259 : Roadblock/LC7 domain	FALSE	TRUE	FALSE	FALSE	TRUE
710	DSIL_00003747-RA	2832at6854	PF01992 : ATP synthase (C/AC39) subunit	FALSE	FALSE	TRUE	FALSE	TRUE
711	DSIL_00003750-RA	9349at6854	PF11326 : Protein of unknown function (DUF3128)	TRUE	FALSE	FALSE	FALSE	TRUE
712	DSIL_00003751-RA	8459at6854	PF13920 : Zinc finger, C3HC4 type (RING finger)	FALSE	TRUE	FALSE	FALSE	TRUE
713	DSIL_00003754-RA	6960at6854	PF09445 : RNA cap guanine-N2 methyltransferase	FALSE	FALSE	FALSE	TRUE	TRUE
714	DSIL_00003756-RA	6960at6854	PF09445 : RNA cap guanine-N2 methyltransferase	FALSE	FALSE	FALSE	TRUE	TRUE
715	DSIL_00003759-RA	10017at6854	NA : NA	FALSE	FALSE	FALSE	TRUE	TRUE
716	DSIL_00003763-RA	8208at6854	PF13927 : Immunoglobulin domain	FALSE	FALSE	TRUE	FALSE	TRUE
717	DSIL_00003771-RA	17622at6854	NA : NA	FALSE	FALSE	FALSE	FALSE	TRUE
718	DSIL_00003776-RA	4952at6854	PF00790 : VHS domain	TRUE	FALSE	FALSE	FALSE	TRUE
719	DSIL_00003786-RA	987at6854	NA : NA	FALSE	FALSE	FALSE	TRUE	TRUE
720	DSIL_00003788-RA	11684at6854	NA : NA	FALSE	FALSE	FALSE	FALSE	TRUE
721	DSIL_00003793-RA	12024at6854	NA : NA	FALSE	FALSE	FALSE	FALSE	TRUE
722	DSIL_00003797-RA	110at6854	PF00046 : Homeobox domain;PF05605 : Drought induced 19 protein (Di19), zinc-binding;PF00096 : Zinc finger, C2H2 type	FALSE	FALSE	TRUE	FALSE	TRUE
723	DSIL_00003809-RA	2355at6854	PF00575 : S1 RNA binding domain;PF16921 : Tex protein YqgF-like domain;PF12836 : Helix-hairpin-helix motif;PF09371 : Tex-like protein N-terminal domain	FALSE	FALSE	FALSE	TRUE	TRUE
724	DSIL_00003812-RA	5573at6854	PF05653 : Magnesium transporter NIPA	TRUE	FALSE	FALSE	FALSE	TRUE
725	DSIL_00003813-RA	8211at6854	PF10033 : Autophagy-related protein 13	FALSE	FALSE	TRUE	FALSE	TRUE
726	DSIL_00003830-RA	7587at6854	PF02469 : Fasciclin domain	FALSE	FALSE	TRUE	FALSE	TRUE
727	DSIL_00003857-RA	6199at6854	PF00046 : Homeobox domain	FALSE	FALSE	TRUE	FALSE	TRUE
728	DSIL_00003873-RA	4029at6854	PF00595 : PDZ domain (Also known as DHR or GLGF)	FALSE	FALSE	TRUE	FALSE	TRUE
729	DSIL_00003880-RA	8686at6854	PF01607 : Chitin binding Peritrophin-A domain	FALSE	FALSE	FALSE	TRUE	TRUE
730	DSIL_00003884-RA	15239at6854	PF01607 : Chitin binding Peritrophin-A domain	FALSE	FALSE	FALSE	FALSE	TRUE
731	DSIL_00003904-RA	12991at6854	PF13843 : Transposase IS4	FALSE	FALSE	FALSE	FALSE	TRUE
732	DSIL_00003914-RA	19767at6854	PF10613 : Ligated ion channel L-glutamate- and glycine-binding site	FALSE	FALSE	FALSE	FALSE	TRUE
733	DSIL_00003926-RA	18271at6854	NA : NA	FALSE	FALSE	FALSE	FALSE	TRUE
734	DSIL_00003927-RA	18271at6854	NA : NA	FALSE	FALSE	FALSE	FALSE	TRUE
735	DSIL_00003929-RA	6383at6854	PF04190 : Protein of unknown function (DUF410)	TRUE	FALSE	FALSE	FALSE	TRUE
736	DSIL_00003931-RA	10104at6854	NA : NA	FALSE	TRUE	FALSE	FALSE	TRUE
737	DSIL_00003935-RA	487at6854	PF01044 : Vinculin family	FALSE	FALSE	TRUE	FALSE	TRUE
738	DSIL_00003939-RA	3413at6854	PF01803 : LIM-domain binding protein	FALSE	FALSE	TRUE	FALSE	TRUE
739	DSIL_00003945-RA	2550at6854	NA : NA	FALSE	FALSE	TRUE	FALSE	TRUE
740	DSIL_00003965-RA	9256at6854	PF01423 : LSM domain	TRUE	FALSE	FALSE	FALSE	TRUE
741	DSIL_00003976-RA	2192at6854	PF00067 : Cytochrome P450	FALSE	FALSE	TRUE	FALSE	TRUE
742	DSIL_00003988-RA	907at6854	PF12423 : Kinesin protein 1B;PF00498 : FHA domain;PF00225 : Kinesin motor domain	FALSE	FALSE	TRUE	FALSE	TRUE
743	DSIL_00003993-RA	1426at6854	PF00787 : PX domain;PF00595 : PDZ domain (Also known as DHR or GLGF)	TRUE	FALSE	FALSE	FALSE	TRUE
744	DSIL_00003999-RA	11263at6854	PF00096 : Zinc finger, C2H2 type;PF13912 : C2H2-type zinc finger;PF12874 : Zinc-finger of C2H2 type	FALSE	FALSE	FALSE	FALSE	TRUE
745	DSIL_00004000-RA	11263at6854	PF00096 : Zinc finger, C2H2 type;PF13912 : C2H2-type zinc finger	FALSE	FALSE	FALSE	FALSE	TRUE
746	DSIL_00004004-RA	17at6854	PF00454 : Phosphatidylinositol 3- and 4-kinase;PF02259 : FAT domain	FALSE	FALSE	TRUE	FALSE	TRUE
747	DSIL_00004009-RA	105at6854	PF15778 : Cation channel complex component UNC80	FALSE	FALSE	TRUE	FALSE	TRUE
748	DSIL_00004013-RA	876at6854	PF02184 : HAT (Half-A-TPR) repeat	FALSE	TRUE	FALSE	FALSE	TRUE
749	DSIL_00004014-RA	5077at6854	PF01426 : BAH domain	FALSE	FALSE	TRUE	FALSE	TRUE
750	DSIL_00004017-RA	10184at6854	PF07773 : Protein of unknown function (DUF1619)	FALSE	TRUE	FALSE	FALSE	TRUE
751	DSIL_00004018-RA	6289at6854	PF00835 : SNAP-25 family	FALSE	FALSE	TRUE	FALSE	TRUE
752	DSIL_00004026-RA	13996at6854	NA : NA	FALSE	FALSE	FALSE	FALSE	TRUE
753	DSIL_00004027-RA	13996at6854	PF14223 : gag-polypeptide of LTR copia-type	FALSE	FALSE	FALSE	FALSE	TRUE
754	DSIL_00004028-RA	7943at6854	PF13499 : EF-hand domain pair	TRUE	FALSE	FALSE	FALSE	TRUE
755	DSIL_00004036-RA	4821at6854	PF00443 : Ubiquitin carboxyl-terminal hydrolase	FALSE	TRUE	FALSE	FALSE	TRUE
756	DSIL_00004039-RA	9282at6854	PF00505 : HMG (high mobility group) box	FALSE	FALSE	TRUE	FALSE	TRUE
757	DSIL_00004045-RA	4897at6854	PF00755 : Choline/Carnitine o-acyltransferase	FALSE	FALSE	TRUE	FALSE	TRUE
758	DSIL_00004048-RA	687at6854	PF12409 : P5-type ATPase cation transporter;PF00122 : E1-E2 ATPase	TRUE	FALSE	FALSE	FALSE	TRUE
759	DSIL_00004052-RA	16270at6854	PF00118 : TCP-1/cpn60 chaperonin family	FALSE	FALSE	FALSE	FALSE	TRUE
760	DSIL_00004056-RA	3300at6854	PF00503 : G-protein alpha subunit	FALSE	TRUE	FALSE	FALSE	TRUE
761	DSIL_00004059-RA	9176at6854	PF11594 : Mediator complex subunit 28	TRUE	FALSE	FALSE	FALSE	TRUE
762	DSIL_00004066-RA	13890at6854	PF01549 : ShK domain-like;PF01400 : Astacin (Peptidase family M12A)	FALSE	FALSE	FALSE	FALSE	TRUE
763	DSIL_00004070-RA	14773at6854	NA : NA	FALSE	FALSE	FALSE	FALSE	TRUE
764	DSIL_00004072-RA	2271at6854	PF00400 : WD domain, G-beta repeat	FALSE	FALSE	TRUE	FALSE	TRUE
765	DSIL_00004074-RA	6058at6854	PF00753 : Metallo-beta-lactamase superfamily;PF16123 : Hydroxyacylglutathione hydrolase C-terminus	FALSE	FALSE	TRUE	FALSE	TRUE
766	DSIL_00004075-RA	1646at6854	PF00152 : tRNA synthetases class II (D, K and N)	TRUE	FALSE	FALSE	FALSE	TRUE
767	DSIL_00004080-RA	15656at6854	PF01498 : Transposase	FALSE	FALSE	FALSE	FALSE	TRUE
768	DSIL_00004082-RA	722at6854	PF02516 : Oligosaccharyl transferase STT3 subunit	TRUE	FALSE	FALSE	FALSE	TRUE
769	DSIL_00004083-RA	3248at6854	PF13364 : Beta-galactosidase jelly roll domain	FALSE	FALSE	FALSE	TRUE	TRUE
770	DSIL_00004087-RA	8137at6854	PF00178 : Ets-domain	FALSE	FALSE	TRUE	FALSE	TRUE
771	DSIL_00004091-RA	6572at6854	PF13499 : EF-hand domain pair	TRUE	FALSE	FALSE	FALSE	TRUE
772	DSIL_00004092-RA	11318at6854	PF08766 : DEK C terminal domain	FALSE	FALSE	FALSE	FALSE	TRUE
773	DSIL_00004096-RA	16396at6854	PF01094 : Receptor family ligand binding region	FALSE	FALSE	FALSE	FALSE	TRUE
774	DSIL_00004102-RA	81at6854	PF00028 : Cadherin domain	TRUE	FALSE	FALSE	FALSE	TRUE
775	DSIL_00004113-RA	8071at6854	PF12937 : F-box-like	FALSE	FALSE	FALSE	TRUE	TRUE
776	DSIL_00004116-RA	2302at6854	PF00271 : Helicase conserved C-terminal domain;PF09382 : RQC domain;PF00570 : HRDC domain	TRUE	FALSE	FALSE	FALSE	TRUE
777	DSIL_00004118-RA	13967at6854	PF04500 : FLYWCH zinc finger domain	FALSE	FALSE	FALSE	FALSE	TRUE
778	DSIL_00004123-RA	8228at6854	PF05832 : Eukaryotic protein of unknown function (DUF846)	TRUE	FALSE	FALSE	FALSE	TRUE
779	DSIL_00004125-RA	11934at6854	PF01151 : GNS1/SUR4 family	FALSE	FALSE	FALSE	FALSE	TRUE
780	DSIL_00004128-RA	4459at6854	PF05602 : Cleft lip and palate transmembrane protein 1 (CLPTM1)	FALSE	FALSE	FALSE	FALSE	TRUE
781	DSIL_00004130-RA	6041at6854	PF00402 : Calponin family repeat;PF00307 : Calponin homology (CH) domain	TRUE	FALSE	FALSE	FALSE	TRUE
782	DSIL_00004137-RA	11684at6854	NA : NA	FALSE	FALSE	FALSE	FALSE	TRUE
783	DSIL_00004141-RA	7820at6854	PF05670 : Domain of unknown function (DUF814)	FALSE	FALSE	TRUE	FALSE	TRUE
784	DSIL_00004143-RA	12067at6854	NA : NA	FALSE	FALSE	FALSE	FALSE	TRUE
785	DSIL_00004149-RA	3784at6854	PF16367 : RNA recognition motif;PF16366 : Cytoplasmic polyadenylation element-binding protein ZZ domain;PF16368 : Cytoplasmic polyadenylation element-binding protein 1 N-terminus	TRUE	FALSE	FALSE	FALSE	TRUE
786	DSIL_00004152-RA	13413at6854	PF05593 : RHS Repeat	FALSE	FALSE	FALSE	FALSE	TRUE
787	DSIL_00004158-RA	11132at6854	PF00278 : Pyridoxal-dependent decarboxylase, C-terminal sheet domain;PF02784 : Pyridoxal-dependent decarboxylase, pyridoxal binding domain	FALSE	FALSE	FALSE	FALSE	TRUE
788	DSIL_00004165-RA	18681at6854	NA : NA	FALSE	FALSE	FALSE	FALSE	TRUE
789	DSIL_00004166-RA	1131at6854	PF08662 : Eukaryotic translation initiation factor eIF2A	FALSE	FALSE	TRUE	FALSE	TRUE
790	DSIL_00004167-RA	256at6854	PF16004 : 116 kDa U5 small nuclear ribonucleoprotein component N-terminus;PF03144 : Elongation factor Tu domain 2;PF03764 : Elongation factor G, domain IV;PF00009 : Elongation factor Tu GTP binding domain	FALSE	FALSE	TRUE	FALSE	TRUE
791	DSIL_00004173-RA	8854at6854	PF17098 : WTAP/Mum2p family	FALSE	FALSE	TRUE	FALSE	TRUE
792	DSIL_00004174-RA	4741at6854	NA : NA	TRUE	FALSE	FALSE	FALSE	TRUE
793	DSIL_00004178-RA	7153at6854	PF02223 : Thymidylate kinase	TRUE	FALSE	FALSE	FALSE	TRUE
794	DSIL_00004179-RA	18263at6854	NA : NA	FALSE	FALSE	FALSE	FALSE	TRUE
795	DSIL_00004180-RA	5506at6854	PF02434 : Fringe-like	TRUE	FALSE	FALSE	FALSE	TRUE
796	DSIL_00004181-RA	19090at6854	NA : NA	FALSE	FALSE	FALSE	FALSE	TRUE
797	DSIL_00004193-RA	11947at6854	NA : NA	FALSE	FALSE	FALSE	FALSE	TRUE
798	DSIL_00004196-RA	9629at6854	NA : NA	FALSE	FALSE	FALSE	FALSE	TRUE
799	DSIL_00004200-RA	7at6854	PF00435 : Spectrin repeat	FALSE	FALSE	FALSE	TRUE	TRUE
800	DSIL_00004204-RA	15656at6854	PF01498 : Transposase	FALSE	FALSE	FALSE	FALSE	TRUE
801	DSIL_00004208-RA	9609at6854	PF10224 : Predicted coiled-coil protein (DUF2205)	TRUE	FALSE	FALSE	FALSE	TRUE
802	DSIL_00004209-RA	8090at6854	PF11819 : Domain of unknown function (DUF3338);PF09380 : FERM C-terminal PH-like domain	FALSE	FALSE	FALSE	TRUE	TRUE
803	DSIL_00004212-RA	10377at6854	NA : NA	FALSE	FALSE	FALSE	FALSE	TRUE
804	DSIL_00004213-RA	5681at6854	PF00388 : Phosphatidylinositol-specific phospholipase C, X domain	TRUE	FALSE	FALSE	FALSE	TRUE
805	DSIL_00004216-RA	7127at6854	PF13419 : Haloacid dehalogenase-like hydrolase	TRUE	FALSE	FALSE	FALSE	TRUE
806	DSIL_00004217-RA	15529at6854	NA : NA	FALSE	FALSE	FALSE	FALSE	TRUE
807	DSIL_00004218-RA	5460at6854	PF01417 : ENTH domain	FALSE	FALSE	TRUE	FALSE	TRUE
808	DSIL_00004224-RA	8675at6854	NA : NA	TRUE	FALSE	FALSE	FALSE	TRUE
809	DSIL_00004225-RA	6040at6854	PF01479 : S4 domain;PF00163 : Ribosomal protein S4/S9 N-terminal domain	TRUE	FALSE	FALSE	FALSE	TRUE
810	DSIL_00004232-RA	207at6854	PF06470 : SMC proteins Flexible Hinge Domain;PF02463 : RecF/RecN/SMC N terminal domain	FALSE	FALSE	TRUE	FALSE	TRUE
811	DSIL_00004237-RA	8613at6854	NA : NA	FALSE	FALSE	TRUE	FALSE	TRUE
812	DSIL_00004242-RA	19277at6854	NA : NA	FALSE	FALSE	FALSE	TRUE	TRUE
813	DSIL_00004247-RA	18939at6854	PF05699 : hAT family C-terminal dimerisation region	FALSE	TRUE	FALSE	FALSE	TRUE
814	DSIL_00004248-RA	2444at6854	PF00557 : Metallopeptidase family M24	FALSE	FALSE	TRUE	FALSE	TRUE
815	DSIL_00004250-RA	9511at6854	PF00001 : 7 transmembrane receptor (rhodopsin family)	FALSE	FALSE	FALSE	TRUE	TRUE
816	DSIL_00004254-RA	12671at6854	PF00595 : PDZ domain (Also known as DHR or GLGF)	FALSE	FALSE	FALSE	FALSE	TRUE
817	DSIL_00004256-RA	3839at6854	PF00899 : ThiF family	FALSE	FALSE	TRUE	FALSE	TRUE
818	DSIL_00004279-RA	6562at6854	PF00292 : Paired box domain	FALSE	FALSE	TRUE	FALSE	TRUE
819	DSIL_00004286-RA	17437at6854	NA : NA	FALSE	FALSE	FALSE	FALSE	TRUE
820	DSIL_00004291-RA	804at6854	PF00566 : Rab-GTPase-TBC domain	FALSE	FALSE	TRUE	FALSE	TRUE
821	DSIL_00004295-RA	12620at6854	PF00628 : PHD-finger	FALSE	FALSE	FALSE	FALSE	TRUE
822	DSIL_00004304-RA	1403at6854	PF02460 : Patched family	FALSE	FALSE	TRUE	FALSE	TRUE
823	DSIL_00004307-RA	1994at6854	PF02872 : 5-nucleotidase, C-terminal domain	FALSE	FALSE	TRUE	FALSE	TRUE
824	DSIL_00004315-RA	16789at6854	NA : NA	FALSE	FALSE	FALSE	FALSE	TRUE
825	DSIL_00004336-RA	11257at6854	PF01753 : MYND finger	FALSE	FALSE	FALSE	FALSE	TRUE
826	DSIL_00004344-RA	15723at6854	NA : NA	FALSE	FALSE	FALSE	FALSE	TRUE
827	DSIL_00004348-RA	4346at6854	PF00076 : RNA recognition motif. (a.k.a. RRM, RBD, or RNP domain);PF08075 : NOPS (NUC059) domain	FALSE	FALSE	FALSE	TRUE	TRUE
828	DSIL_00004359-RA	4338at6854	PF03029 : Conserved hypothetical ATP binding protein	FALSE	FALSE	TRUE	FALSE	TRUE
829	DSIL_00004362-RA	2240at6854	PF00400 : WD domain, G-beta repeat;PF08953 : Domain of unknown function (DUF1899)	FALSE	FALSE	TRUE	FALSE	TRUE
830	DSIL_00004366-RA	2298at6854	PF06602 : Myotubularin-like phosphatase domain;PF01363 : FYVE zinc finger	TRUE	FALSE	FALSE	FALSE	TRUE
831	DSIL_00004367-RA	16709at6854	NA : NA	FALSE	FALSE	FALSE	FALSE	TRUE
832	DSIL_00004368-RA	6723at6854	PF12205 : G protein-coupled receptor kinase-interacting protein 1 C term;PF00402 : Calponin family repeat;PF01412 : Putative GTPase activating protein for Arf;PF08518 : Spa2 homology domain (SHD) of GIT;PF00307 : Calponin homology (CH) domain;PF13857 : Ankyrin repeats (many copies)	FALSE	TRUE	FALSE	FALSE	TRUE
833	DSIL_00004375-RA	9889at6854	PF09749 : Uncharacterised conserved protein	FALSE	TRUE	FALSE	FALSE	TRUE
834	DSIL_00004376-RA	529at6854	PF08912 : Rho Binding;PF00069 : Protein kinase domain	FALSE	FALSE	TRUE	FALSE	TRUE
835	DSIL_00004379-RA	7385at6854	PF00178 : Ets-domain	FALSE	FALSE	TRUE	FALSE	TRUE
836	DSIL_00004391-RA	5698at6854	PF00907 : T-box	FALSE	FALSE	TRUE	FALSE	TRUE
837	DSIL_00004403-RA	16852at6854	NA : NA	FALSE	FALSE	FALSE	FALSE	TRUE
838	DSIL_00004417-RA	14518at6854	PF00019 : Transforming growth factor beta like domain;PF00688 : TGF-beta propeptide	FALSE	FALSE	FALSE	FALSE	TRUE
839	DSIL_00004418-RA	15323at6854	NA : NA	FALSE	FALSE	FALSE	FALSE	TRUE
840	DSIL_00004421-RA	9855at6854	PF12348 : CLASP N terminal	FALSE	FALSE	FALSE	FALSE	TRUE
841	DSIL_00004430-RA	11684at6854	NA : NA	FALSE	FALSE	FALSE	FALSE	TRUE
842	DSIL_00004436-RA	1990at6854	PF14681 : Uracil phosphoribosyltransferase;PF00485 : Phosphoribulokinase / Uridine kinase family	FALSE	FALSE	TRUE	FALSE	TRUE
843	DSIL_00004450-RA	11152at6854	NA : NA	FALSE	FALSE	FALSE	FALSE	TRUE
844	DSIL_00004451-RA	19096at6854	NA : NA	FALSE	FALSE	FALSE	FALSE	TRUE
845	DSIL_00004458-RA	11202at6854	PF13426 : PAS domain	FALSE	FALSE	FALSE	FALSE	TRUE
846	DSIL_00004479-RA	9082at6854	PF04750 : FAR-17a/AIG1-like protein	FALSE	FALSE	TRUE	FALSE	TRUE
847	DSIL_00004482-RA	3518at6854	PF14721 : Apoptosis-inducing factor, mitochondrion-associated, C-term;PF07992 : Pyridine nucleotide-disulphide oxidoreductase	FALSE	FALSE	TRUE	FALSE	TRUE
848	DSIL_00004484-RA	4193at6854	PF00096 : Zinc finger, C2H2 type;PF12874 : Zinc-finger of C2H2 type	TRUE	FALSE	FALSE	FALSE	TRUE
849	DSIL_00004491-RA	7899at6854	PF00071 : Ras family	FALSE	FALSE	FALSE	FALSE	TRUE
850	DSIL_00004497-RA	12480at6854	PF14916 : Coiled-coil domain of unknown function	FALSE	FALSE	FALSE	FALSE	TRUE
851	DSIL_00004500-RA	783at6854	PF00620 : RhoGAP domain	FALSE	FALSE	TRUE	FALSE	TRUE
852	DSIL_00004501-RA	5855at6854	PF13202 : EF hand;PF00036 : EF hand	FALSE	FALSE	TRUE	FALSE	TRUE
853	DSIL_00004504-RA	10569at6854	PF00010 : Helix-loop-helix DNA-binding domain	FALSE	TRUE	FALSE	FALSE	TRUE
854	DSIL_00004517-RA	8679at6854	PF06585 : Haemolymph juvenile hormone binding protein (JHBP)	FALSE	FALSE	FALSE	FALSE	TRUE
855	DSIL_00004520-RA	4565at6854	PF03067 : Lytic polysaccharide mono-oxygenase, cellulose-degrading	FALSE	FALSE	TRUE	FALSE	TRUE
856	DSIL_00004529-RA	7047at6854	PF05753 : Translocon-associated protein beta (TRAPB)	FALSE	FALSE	TRUE	FALSE	TRUE
857	DSIL_00004536-RA	963at6854	PF02212 : Dynamin GTPase effector domain;PF01031 : Dynamin central region;PF00350 : Dynamin family	FALSE	FALSE	TRUE	FALSE	TRUE
858	DSIL_00004545-RA	3198at6854	PF03348 : Serine incorporator (Serinc)	TRUE	FALSE	FALSE	FALSE	TRUE
859	DSIL_00004552-RA	3188at6854	PF01425 : Amidase	FALSE	FALSE	TRUE	FALSE	TRUE
860	DSIL_00004554-RA	6113at6854	NA : NA	FALSE	FALSE	TRUE	FALSE	TRUE
861	DSIL_00004555-RA	2566at6854	PF00104 : Ligand-binding domain of nuclear hormone receptor;PF00105 : Zinc finger, C4 type (two domains)	FALSE	FALSE	TRUE	FALSE	TRUE
862	DSIL_00004558-RA	4475at6854	PF00100 : Zona pellucida-like domain	FALSE	FALSE	TRUE	FALSE	TRUE
863	DSIL_00004561-RA	1115at6854	PF07521 : Zn-dependent metallo-hydrolase RNA specificity domain;PF16661 : Metallo-beta-lactamase superfamily domain	TRUE	FALSE	FALSE	FALSE	TRUE
864	DSIL_00004565-RA	5671at6854	NA : NA	FALSE	FALSE	TRUE	FALSE	TRUE
865	DSIL_00004577-RA	5093at6854	PF00013 : KH domain	FALSE	FALSE	TRUE	FALSE	TRUE
866	DSIL_00004579-RA	8293at6854	PF00808 : Histone-like transcription factor (CBF/NF-Y) and archaeal histone	TRUE	FALSE	FALSE	FALSE	TRUE
867	DSIL_00004583-RA	16099at6854	NA : NA	FALSE	FALSE	FALSE	FALSE	TRUE
868	DSIL_00004590-RA	1282at6854	PF02898 : Nitric oxide synthase, oxygenase domain;PF00667 : FAD binding domain;PF00258 : Flavodoxin	FALSE	FALSE	TRUE	FALSE	TRUE
869	DSIL_00004594-RA	8136at6854	PF00076 : RNA recognition motif. (a.k.a. RRM, RBD, or RNP domain)	FALSE	FALSE	TRUE	FALSE	TRUE
870	DSIL_00004595-RA	8136at6854	PF00076 : RNA recognition motif. (a.k.a. RRM, RBD, or RNP domain)	FALSE	FALSE	TRUE	FALSE	TRUE
871	DSIL_00004597-RA	1897at6854	PF01363 : FYVE zinc finger;PF00400 : WD domain, G-beta repeat	TRUE	FALSE	FALSE	FALSE	TRUE
872	DSIL_00004599-RA	18417at6854	NA : NA	FALSE	FALSE	FALSE	FALSE	TRUE
873	DSIL_00004604-RA	9453at6854	PF06644 : ATP11 protein	FALSE	FALSE	FALSE	FALSE	TRUE
874	DSIL_00004605-RA	6409at6854	PF00226 : DnaJ domain	FALSE	FALSE	TRUE	FALSE	TRUE
875	DSIL_00004606-RA	11315at6854	PF12906 : RING-variant domain	FALSE	FALSE	FALSE	FALSE	TRUE
876	DSIL_00004607-RA	9802at6854	NA : NA	TRUE	FALSE	FALSE	FALSE	TRUE
877	DSIL_00004612-RA	4427at6854	PF00104 : Ligand-binding domain of nuclear hormone receptor;PF00105 : Zinc finger, C4 type (two domains)	FALSE	FALSE	FALSE	TRUE	TRUE
878	DSIL_00004613-RA	17833at6854	NA : NA	FALSE	FALSE	FALSE	FALSE	TRUE
879	DSIL_00004616-RA	9336at6854	NA : NA	FALSE	FALSE	FALSE	TRUE	TRUE
880	DSIL_00004631-RA	16182at6854	NA : NA	FALSE	FALSE	FALSE	FALSE	TRUE
881	DSIL_00004634-RA	4238at6854	PF07714 : Protein tyrosine kinase	FALSE	FALSE	TRUE	FALSE	TRUE
882	DSIL_00004640-RA	3398at6854	PF12796 : Ankyrin repeats (3 copies);PF00018 : SH3 domain	FALSE	FALSE	TRUE	FALSE	TRUE
883	DSIL_00004643-RA	8299at6854	PF05047 : Mitochondrial ribosomal protein L51 / S25 / CI-B8 domain	TRUE	FALSE	FALSE	FALSE	TRUE
884	DSIL_00004647-RA	1738at6854	PF05602 : Cleft lip and palate transmembrane protein 1 (CLPTM1)	TRUE	FALSE	FALSE	FALSE	TRUE
885	DSIL_00004660-RA	13148at6854	NA : NA	FALSE	FALSE	FALSE	FALSE	TRUE
886	DSIL_00004664-RA	2964at6854	PF00391 : PEP-utilising enzyme, mobile domain	FALSE	FALSE	TRUE	FALSE	TRUE
887	DSIL_00004670-RA	4882at6854	PF13896 : Glycosyl-transferase for dystroglycan	FALSE	TRUE	FALSE	FALSE	TRUE
888	DSIL_00004675-RA	1538at6854	PF01590 : GAF domain;PF00233 : 35-cyclic nucleotide phosphodiesterase	FALSE	TRUE	FALSE	FALSE	TRUE
889	DSIL_00004683-RA	19575at6854	PF14223 : gag-polypeptide of LTR copia-type	FALSE	FALSE	FALSE	FALSE	TRUE
890	DSIL_00004700-RA	15263at6854	NA : NA	FALSE	FALSE	FALSE	FALSE	TRUE
891	DSIL_00004709-RA	4393at6854	PF03250 : Tropomodulin	TRUE	FALSE	FALSE	FALSE	TRUE
892	DSIL_00004711-RA	11703at6854	PF00067 : Cytochrome P450	FALSE	FALSE	FALSE	FALSE	TRUE
893	DSIL_00004712-RA	10347at6854	PF00057 : Low-density lipoprotein receptor domain class A	FALSE	FALSE	FALSE	TRUE	TRUE
894	DSIL_00004721-RA	3135at6854	PF10312 : Conserved mid region of cactin;PF09732 : Cactus-binding C-terminus of cactin protein	TRUE	FALSE	FALSE	FALSE	TRUE
895	DSIL_00004727-RA	6084at6854	NA : NA	FALSE	FALSE	TRUE	FALSE	TRUE
896	DSIL_00004729-RA	9366at6854	PF00076 : RNA recognition motif. (a.k.a. RRM, RBD, or RNP domain)	FALSE	FALSE	FALSE	FALSE	TRUE
897	DSIL_00004736-RA	19489at6854	NA : NA	FALSE	FALSE	FALSE	FALSE	TRUE
898	DSIL_00004739-RA	8023at6854	PF03232 : Ubiquinone biosynthesis protein COQ7	FALSE	FALSE	TRUE	FALSE	TRUE
899	DSIL_00004741-RA	4021at6854	PF10491 : NLS-binding and DNA-binding and dimerisation domains of Nrf1;PF10492 : Nrf1 activator activation site binding domain	TRUE	FALSE	FALSE	FALSE	TRUE
900	DSIL_00004743-RA	7693at6854	PF13637 : Ankyrin repeats (many copies)	TRUE	FALSE	FALSE	FALSE	TRUE
901	DSIL_00004747-RA	4404at6854	PF00245 : Alkaline phosphatase	FALSE	FALSE	TRUE	FALSE	TRUE
902	DSIL_00004750-RA	2960at6854	PF13516 : Leucine Rich repeat	FALSE	FALSE	TRUE	FALSE	TRUE
903	DSIL_00004754-RA	5713at6854	PF00596 : Class II Aldolase and Adducin N-terminal domain	TRUE	FALSE	FALSE	FALSE	TRUE
904	DSIL_00004755-RA	8739at6854	NA : NA	FALSE	FALSE	FALSE	TRUE	TRUE
905	DSIL_00004756-RA	8739at6854	NA : NA	FALSE	FALSE	FALSE	TRUE	TRUE
906	DSIL_00004757-RA	10066at6854	PF05786 : Condensin complex subunit 2	FALSE	FALSE	FALSE	TRUE	TRUE
907	DSIL_00004759-RA	19407at6854	NA : NA	FALSE	FALSE	FALSE	FALSE	TRUE
908	DSIL_00004760-RA	346at6854	PF00343 : Carbohydrate phosphorylase	FALSE	FALSE	TRUE	FALSE	TRUE
909	DSIL_00004764-RA	7798at6854	PF00335 : Tetraspanin family	FALSE	FALSE	TRUE	FALSE	TRUE
910	DSIL_00004768-RA	12246at6854	PF00067 : Cytochrome P450	FALSE	FALSE	FALSE	FALSE	TRUE
911	DSIL_00004797-RA	2992at6854	PF01926 : 50S ribosome-binding GTPase	FALSE	FALSE	TRUE	FALSE	TRUE
912	DSIL_00004799-RA	18323at6854	NA : NA	FALSE	FALSE	FALSE	FALSE	TRUE
913	DSIL_00004821-RA	8488at6854	PF00046 : Homeobox domain	FALSE	TRUE	FALSE	FALSE	TRUE
914	DSIL_00004825-RA	8742at6854	PF00076 : RNA recognition motif. (a.k.a. RRM, RBD, or RNP domain)	FALSE	TRUE	FALSE	FALSE	TRUE
915	DSIL_00004835-RA	1964at6854	PF00850 : Histone deacetylase domain	FALSE	FALSE	FALSE	TRUE	TRUE
916	DSIL_00004840-RA	13693at6854	PF00096 : Zinc finger, C2H2 type	FALSE	FALSE	FALSE	FALSE	TRUE
917	DSIL_00004841-RA	11659at6854	PF00096 : Zinc finger, C2H2 type;PF12874 : Zinc-finger of C2H2 type;PF13894 : C2H2-type zinc finger	FALSE	FALSE	FALSE	FALSE	TRUE
918	DSIL_00004851-RA	17679at6854	NA : NA	FALSE	FALSE	FALSE	FALSE	TRUE
919	DSIL_00004854-RA	11947at6854	NA : NA	FALSE	FALSE	FALSE	FALSE	TRUE
920	DSIL_00004855-RA	9000at6854	NA : NA	TRUE	FALSE	FALSE	FALSE	TRUE
921	DSIL_00004856-RA	7668at6854	PF00230 : Major intrinsic protein	FALSE	FALSE	TRUE	FALSE	TRUE
922	DSIL_00004858-RA	12596at6854	NA : NA	FALSE	FALSE	FALSE	FALSE	TRUE
923	DSIL_00004863-RA	4120at6854	PF03969 : AFG1-like ATPase	TRUE	FALSE	FALSE	FALSE	TRUE
924	DSIL_00004865-RA	1080at6854	PF00096 : Zinc finger, C2H2 type;PF13909 : C2H2-type zinc-finger domain	FALSE	FALSE	TRUE	FALSE	TRUE
925	DSIL_00004868-RA	16014at6854	PF08442 : ATP-grasp domain;PF13843 : Transposase IS4	FALSE	FALSE	FALSE	FALSE	TRUE
926	DSIL_00004870-RA	11741at6854	PF00084 : Sushi repeat (SCR repeat)	FALSE	FALSE	FALSE	FALSE	TRUE
927	DSIL_00004874-RA	11168at6854	NA : NA	FALSE	FALSE	FALSE	FALSE	TRUE
928	DSIL_00004876-RA	3381at6854	PF00441 : Acyl-CoA dehydrogenase, C-terminal domain;PF02771 : Acyl-CoA dehydrogenase, N-terminal domain	FALSE	FALSE	FALSE	TRUE	TRUE
929	DSIL_00004882-RA	5845at6854	PF05544 : Proline racemase	FALSE	FALSE	FALSE	FALSE	TRUE
930	DSIL_00004904-RA	3683at6854	PF00085 : Thioredoxin	FALSE	FALSE	TRUE	FALSE	TRUE
931	DSIL_00004910-RA	7465at6854	PF05793 : Transcription initiation factor IIF, alpha subunit (TFIIF-alpha)	FALSE	FALSE	TRUE	FALSE	TRUE
932	DSIL_00004913-RA	7273at6854	PF03370 : Carbohydrate/starch-binding module (family 21)	FALSE	FALSE	TRUE	FALSE	TRUE
933	DSIL_00004920-RA	18642at6854	NA : NA	FALSE	FALSE	FALSE	FALSE	TRUE
934	DSIL_00004924-RA	1510at6854	NA : NA	FALSE	FALSE	TRUE	FALSE	TRUE
935	DSIL_00004926-RA	884at6854	PF08016 : Polycystin cation channel	FALSE	FALSE	TRUE	FALSE	TRUE
936	DSIL_00004929-RA	18997at6854	NA : NA	FALSE	FALSE	FALSE	FALSE	TRUE
937	DSIL_00004932-RA	5770at6854	NA : NA	FALSE	FALSE	TRUE	FALSE	TRUE
938	DSIL_00004937-RA	3109at6854	NA : NA	FALSE	FALSE	TRUE	FALSE	TRUE
939	DSIL_00004940-RA	18596at6854	NA : NA	FALSE	FALSE	FALSE	FALSE	TRUE
940	DSIL_00004941-RA	2459at6854	PF00651 : BTB/POZ domain;PF07707 : BTB And C-terminal Kelch	FALSE	TRUE	FALSE	FALSE	TRUE
941	DSIL_00004944-RA	15079at6854	PF00207 : Alpha-2-macroglobulin family	FALSE	FALSE	FALSE	FALSE	TRUE
942	DSIL_00004949-RA	2517at6854	PF02210 : Laminin G domain;PF00054 : Laminin G domain;PF00008 : EGF-like domain	FALSE	TRUE	FALSE	FALSE	TRUE
943	DSIL_00004950-RA	1592at6854	PF00850 : Histone deacetylase domain	FALSE	FALSE	TRUE	FALSE	TRUE
944	DSIL_00004961-RA	9336at6854	NA : NA	FALSE	FALSE	FALSE	TRUE	TRUE
945	DSIL_00004970-RA	12341at6854	PF01094 : Receptor family ligand binding region;PF00003 : 7 transmembrane sweet-taste receptor of 3 GCPR	FALSE	FALSE	FALSE	FALSE	TRUE
946	DSIL_00004980-RA	3184at6854	NA : NA	FALSE	FALSE	TRUE	FALSE	TRUE
947	DSIL_00004990-RA	13780at6854	NA : NA	FALSE	FALSE	FALSE	FALSE	TRUE
948	DSIL_00004993-RA	13780at6854	NA : NA	FALSE	FALSE	FALSE	FALSE	TRUE
949	DSIL_00004994-RA	13780at6854	NA : NA	FALSE	FALSE	FALSE	FALSE	TRUE
950	DSIL_00005001-RA	3712at6854	PF00348 : Polyprenyl synthetase	FALSE	FALSE	TRUE	FALSE	TRUE
951	DSIL_00005002-RA	6225at6854	PF04757 : Pex2 / Pex12 amino terminal region	FALSE	TRUE	FALSE	FALSE	TRUE
952	DSIL_00005005-RA	4300at6854	PF00735 : Septin	TRUE	FALSE	FALSE	FALSE	TRUE
953	DSIL_00005007-RA	5643at6854	PF07653 : Variant SH3 domain;PF14604 : Variant SH3 domain	FALSE	FALSE	TRUE	FALSE	TRUE
954	DSIL_00005012-RA	5671at6854	PF06237 : Protein of unknown function (DUF1011)	FALSE	FALSE	TRUE	FALSE	TRUE
955	DSIL_00005025-RA	13780at6854	NA : NA	FALSE	FALSE	FALSE	FALSE	TRUE
956	DSIL_00005028-RA	8458at6854	NA : NA	FALSE	FALSE	TRUE	FALSE	TRUE
957	DSIL_00005036-RA	1700at6854	NA : NA	TRUE	FALSE	FALSE	FALSE	TRUE
958	DSIL_00005045-RA	7782at6854	NA : NA	FALSE	FALSE	TRUE	FALSE	TRUE
959	DSIL_00005052-RA	16851at6854	NA : NA	FALSE	FALSE	FALSE	FALSE	TRUE
960	DSIL_00005063-RA	6639at6854	PF00503 : G-protein alpha subunit	FALSE	FALSE	FALSE	FALSE	TRUE
961	DSIL_00005068-RA	17179at6854	PF17175 : Modulator of levamisole receptor-1	FALSE	FALSE	FALSE	FALSE	TRUE
962	DSIL_00005073-RA	104at6854	PF00550 : Phosphopantetheine attachment site;PF08659 : KR domain;PF00107 : Zinc-binding dehydrogenase;PF14765 : Polyketide synthase dehydratase	FALSE	FALSE	TRUE	FALSE	TRUE
963	DSIL_00005083-RA	14968at6854	PF00147 : Fibrinogen beta and gamma chains, C-terminal globular domain	FALSE	FALSE	FALSE	FALSE	TRUE
964	DSIL_00005085-RA	2763at6854	PF00787 : PX domain;PF09325 : Vps5 C terminal like	FALSE	FALSE	TRUE	FALSE	TRUE
965	DSIL_00005086-RA	1622at6854	PF00704 : Glycosyl hydrolases family 18;PF01607 : Chitin binding Peritrophin-A domain	FALSE	FALSE	TRUE	FALSE	TRUE
966	DSIL_00005088-RA	6156at6854	PF13418 : Galactose oxidase, central domain;PF13854 : Kelch motif	TRUE	FALSE	FALSE	FALSE	TRUE
967	DSIL_00005093-RA	4327at6854	NA : NA	FALSE	FALSE	TRUE	FALSE	TRUE
968	DSIL_00005102-RA	384at6854	PF15902 : Sortilin, neurotensin receptor 3,;PF00057 : Low-density lipoprotein receptor domain class A;PF15901 : Sortilin, neurotensin receptor 3, C-terminal;PF00058 : Low-density lipoprotein receptor repeat class B;PF00041 : Fibronectin type III domain	FALSE	TRUE	FALSE	FALSE	TRUE
969	DSIL_00005107-RA	3004at6854	PF05450 : Nicastrin	FALSE	TRUE	FALSE	FALSE	TRUE
970	DSIL_00005111-RA	5669at6854	PF00561 : alpha/beta hydrolase fold	FALSE	FALSE	TRUE	FALSE	TRUE
971	DSIL_00005113-RA	5669at6854	PF00561 : alpha/beta hydrolase fold	FALSE	FALSE	TRUE	FALSE	TRUE
972	DSIL_00005115-RA	5452at6854	PF03770 : Inositol polyphosphate kinase	FALSE	TRUE	FALSE	FALSE	TRUE
973	DSIL_00005129-RA	8598at6854	PF08294 : TIM21	FALSE	TRUE	FALSE	FALSE	TRUE
974	DSIL_00005145-RA	9227at6854	PF09469 : Cordon-bleu ubiquitin-like domain	FALSE	FALSE	TRUE	FALSE	TRUE
975	DSIL_00005160-RA	368at6854	PF00046 : Homeobox domain;PF02376 : CUT domain	FALSE	FALSE	TRUE	FALSE	TRUE
976	DSIL_00005161-RA	3860at6854	NA : NA	FALSE	FALSE	TRUE	FALSE	TRUE
977	DSIL_00005163-RA	5722at6854	PF02186 : TFIIE beta subunit core domain	TRUE	FALSE	FALSE	FALSE	TRUE
978	DSIL_00005164-RA	277at6854	PF07648 : Kazal-type serine protease inhibitor domain;PF00050 : Kazal-type serine protease inhibitor domain	FALSE	FALSE	TRUE	FALSE	TRUE
979	DSIL_00005177-RA	17994at6854	NA : NA	FALSE	FALSE	FALSE	FALSE	TRUE
980	DSIL_00005193-RA	19027at6854	PF00245 : Alkaline phosphatase	FALSE	FALSE	FALSE	FALSE	TRUE
981	DSIL_00005196-RA	5430at6854	PF10513 : Enhancer of polycomb-like	FALSE	FALSE	TRUE	FALSE	TRUE
982	DSIL_00005197-RA	633at6854	PF00069 : Protein kinase domain;PF00615 : Regulator of G protein signaling domain	TRUE	FALSE	FALSE	FALSE	TRUE
983	DSIL_00005211-RA	7592at6854	PF01923 : Cobalamin adenosyltransferase	FALSE	FALSE	FALSE	FALSE	TRUE
984	DSIL_00005212-RA	4261at6854	PF03483 : B3/4 domain	TRUE	FALSE	FALSE	FALSE	TRUE
985	DSIL_00005215-RA	7150at6854	PF04922 : DIE2/ALG10 family	FALSE	FALSE	TRUE	FALSE	TRUE
986	DSIL_00005218-RA	14745at6854	NA : NA	FALSE	FALSE	FALSE	FALSE	TRUE
987	DSIL_00005219-RA	3905at6854	PF01285 : TEA/ATTS domain family	FALSE	FALSE	TRUE	FALSE	TRUE
988	DSIL_00005222-RA	15133at6854	PF05649 : Peptidase family M13	FALSE	FALSE	FALSE	FALSE	TRUE
989	DSIL_00005224-RA	8638at6854	PF00010 : Helix-loop-helix DNA-binding domain;PF07527 : Hairy Orange	FALSE	FALSE	TRUE	FALSE	TRUE
990	DSIL_00005226-RA	130at6854	PF01576 : Myosin tail;PF00063 : Myosin head (motor domain);PF02736 : Myosin N-terminal SH3-like domain	FALSE	FALSE	TRUE	FALSE	TRUE
991	DSIL_00005228-RA	558at6854	PF12738 : twin BRCT domain;PF00533 : BRCA1 C Terminus (BRCT) domain	FALSE	FALSE	TRUE	FALSE	TRUE
992	DSIL_00005229-RA	4528at6854	PF03155 : ALG6, ALG8 glycosyltransferase family	TRUE	FALSE	FALSE	FALSE	TRUE
993	DSIL_00005230-RA	7911at6854	PF01300 : Telomere recombination	TRUE	FALSE	FALSE	FALSE	TRUE
994	DSIL_00005232-RA	1878at6854	PF04055 : Radical SAM superfamily;PF00919 : Uncharacterized protein family UPF0004	TRUE	FALSE	FALSE	FALSE	TRUE
995	DSIL_00005233-RA	5202at6854	PF00168 : C2 domain	FALSE	FALSE	FALSE	FALSE	TRUE
996	DSIL_00005249-RA	13557at6854	NA : NA	FALSE	FALSE	FALSE	FALSE	TRUE
997	DSIL_00005265-RA	58at6854	PF11865 : Domain of unknown function (DUF3385)	FALSE	TRUE	FALSE	FALSE	TRUE
998	DSIL_00005275-RA	8766at6854	PF01215 : Cytochrome c oxidase subunit Vb	TRUE	FALSE	FALSE	FALSE	TRUE
999	DSIL_00005279-RA	12345at6854	PF00629 : MAM domain, meprin/A5/mu	FALSE	FALSE	FALSE	FALSE	TRUE
1000	DSIL_00005280-RA	1137at6854	PF12796 : Ankyrin repeats (3 copies)	FALSE	FALSE	TRUE	FALSE	TRUE
1001	DSIL_00005287-RA	15674at6854	PF00431 : CUB domain	FALSE	FALSE	FALSE	FALSE	TRUE
1002	DSIL_00005292-RA	782at6854	PF06337 : DUSP domain;PF14836 : Ubiquitin-like domain	FALSE	FALSE	TRUE	FALSE	TRUE
1003	DSIL_00005306-RA	11769at6854	PF00102 : Protein-tyrosine phosphatase	FALSE	FALSE	FALSE	FALSE	TRUE
1004	DSIL_00005338-RA	570at6854	PF07731 : Multicopper oxidase;PF07732 : Multicopper oxidase	FALSE	FALSE	FALSE	FALSE	TRUE
1005	DSIL_00005340-RA	14350at6854	PF07707 : BTB And C-terminal Kelch;PF00651 : BTB/POZ domain	FALSE	FALSE	FALSE	FALSE	TRUE
1006	DSIL_00005341-RA	7030at6854	PF05641 : Agenet domain	FALSE	TRUE	FALSE	FALSE	TRUE
1007	DSIL_00005342-RA	3454at6854	PF02771 : Acyl-CoA dehydrogenase, N-terminal domain;PF02770 : Acyl-CoA dehydrogenase, middle domain;PF00441 : Acyl-CoA dehydrogenase, C-terminal domain	FALSE	FALSE	TRUE	FALSE	TRUE
1008	DSIL_00005346-RA	1551at6854	PF02262 : CBL proto-oncogene N-terminal domain 1;PF02761 : CBL proto-oncogene N-terminus, EF hand-like domain;PF02762 : CBL proto-oncogene N-terminus, SH2-like domain;PF14447 : Prokaryotic RING finger family 4	FALSE	FALSE	TRUE	FALSE	TRUE
1009	DSIL_00005348-RA	1438at6854	PF00566 : Rab-GTPase-TBC domain	TRUE	FALSE	FALSE	FALSE	TRUE
1010	DSIL_00005351-RA	9958at6854	PF01146 : Caveolin	FALSE	FALSE	FALSE	TRUE	TRUE
1011	DSIL_00005362-RA	1403at6854	PF02460 : Patched family	FALSE	FALSE	TRUE	FALSE	TRUE
1012	DSIL_00005363-RA	2731at6854	PF00270 : DEAD/DEAH box helicase;PF00271 : Helicase conserved C-terminal domain	TRUE	FALSE	FALSE	FALSE	TRUE
1013	DSIL_00005386-RA	4190at6854	PF08700 : Vps51/Vps67	FALSE	TRUE	FALSE	FALSE	TRUE
1014	DSIL_00005388-RA	13693at6854	PF13894 : C2H2-type zinc finger;PF00096 : Zinc finger, C2H2 type	FALSE	FALSE	FALSE	FALSE	TRUE
1015	DSIL_00005397-RA	5971at6854	PF02782 : FGGY family of carbohydrate kinases, C-terminal domain;PF00370 : FGGY family of carbohydrate kinases, N-terminal domain	FALSE	TRUE	FALSE	FALSE	TRUE
1016	DSIL_00005402-RA	10932at6854	PF01735 : Lysophospholipase catalytic domain;PF00168 : C2 domain	FALSE	FALSE	FALSE	FALSE	TRUE
1017	DSIL_00005406-RA	1794at6854	NA : NA	FALSE	FALSE	TRUE	FALSE	TRUE
1018	DSIL_00005408-RA	2892at6854	PF13847 : Methyltransferase domain	TRUE	FALSE	FALSE	FALSE	TRUE
1019	DSIL_00005420-RA	4961at6854	PF02214 : BTB/POZ domain	FALSE	FALSE	TRUE	FALSE	TRUE
1020	DSIL_00005425-RA	5795at6854	PF02463 : RecF/RecN/SMC N terminal domain	FALSE	FALSE	TRUE	FALSE	TRUE
1021	DSIL_00005430-RA	608at6854	PF07679 : Immunoglobulin I-set domain;PF13927 : Immunoglobulin domain;PF07648 : Kazal-type serine protease inhibitor domain	FALSE	FALSE	TRUE	FALSE	TRUE
1022	DSIL_00005441-RA	2396at6854	PF00615 : Regulator of G protein signaling domain;PF00610 : Domain found in Dishevelled, Egl-10, and Pleckstrin (DEP)	FALSE	FALSE	TRUE	FALSE	TRUE
1023	DSIL_00005446-RA	2996at6854	PF02136 : Nuclear transport factor 2 (NTF2) domain;PF17035 : Bromodomain extra-terminal - transcription regulation;PF00439 : Bromodomain	FALSE	FALSE	TRUE	FALSE	TRUE
1024	DSIL_00005448-RA	2619at6854	PF00400 : WD domain, G-beta repeat	FALSE	FALSE	TRUE	FALSE	TRUE
1025	DSIL_00005452-RA	9854at6854	PF08561 : Mitochondrial ribosomal protein L37	FALSE	FALSE	TRUE	FALSE	TRUE
1026	DSIL_00005453-RA	601at6854	PF17403 : Nrap protein PAP/OAS-like domain;PF03813 : Nrap protein domain 1;PF17405 : Nrap protein nucleotidyltransferase domain 4;PF17407 : Nrap protein domain 6;PF17406 : Nrap protein PAP/OAS1-like domain 5;PF17404 : Nrap protein domain 3	TRUE	FALSE	FALSE	FALSE	TRUE
1027	DSIL_00005456-RA	5939at6854	NA : NA	FALSE	FALSE	TRUE	FALSE	TRUE
1028	DSIL_00005461-RA	4901at6854	PF00121 : Triosephosphate isomerase	FALSE	FALSE	TRUE	FALSE	TRUE
1029	DSIL_00005471-RA	3651at6854	PF00105 : Zinc finger, C4 type (two domains);PF00104 : Ligand-binding domain of nuclear hormone receptor	FALSE	FALSE	TRUE	FALSE	TRUE
1030	DSIL_00005475-RA	8390at6854	NA : NA	FALSE	FALSE	TRUE	FALSE	TRUE
1031	DSIL_00005476-RA	6324at6854	NA : NA	FALSE	TRUE	FALSE	FALSE	TRUE
1032	DSIL_00005477-RA	7654at6854	PF00639 : PPIC-type PPIASE domain;PF00397 : WW domain	FALSE	FALSE	TRUE	FALSE	TRUE
1033	DSIL_00005480-RA	9378at6854	PF00338 : Ribosomal protein S10p/S20e	FALSE	FALSE	TRUE	FALSE	TRUE
1034	DSIL_00005481-RA	5134at6854	PF00995 : Sec1 family	FALSE	FALSE	FALSE	TRUE	TRUE
1035	DSIL_00005483-RA	14008at6854	PF00621 : RhoGEF domain	FALSE	FALSE	FALSE	FALSE	TRUE
1036	DSIL_00005485-RA	1216at6854	NA : NA	TRUE	FALSE	FALSE	FALSE	TRUE
1037	DSIL_00005486-RA	11135at6854	NA : NA	FALSE	FALSE	FALSE	FALSE	TRUE
1038	DSIL_00005496-RA	8830at6854	PF00046 : Homeobox domain	FALSE	FALSE	TRUE	FALSE	TRUE
1039	DSIL_00005499-RA	12580at6854	NA : NA	FALSE	FALSE	FALSE	FALSE	TRUE
1040	DSIL_00005500-RA	751at6854	PF00135 : Carboxylesterase family	FALSE	FALSE	TRUE	FALSE	TRUE
1041	DSIL_00005513-RA	916at6854	PF09742 : Dyggve-Melchior-Clausen syndrome protein	TRUE	FALSE	FALSE	FALSE	TRUE
1042	DSIL_00005514-RA	9002at6854	PF00638 : RanBP1 domain	FALSE	TRUE	FALSE	FALSE	TRUE
1043	DSIL_00005516-RA	6707at6854	PF04831 : Popeye protein conserved region	TRUE	FALSE	FALSE	FALSE	TRUE
1044	DSIL_00005524-RA	1961at6854	PF13499 : EF-hand domain pair;PF13833 : EF-hand domain pair;PF03016 : Exostosin family	FALSE	FALSE	TRUE	FALSE	TRUE
1045	DSIL_00005525-RA	9402at6854	NA : NA	FALSE	FALSE	TRUE	FALSE	TRUE
1046	DSIL_00005528-RA	6368at6854	PF01138 : 3 exoribonuclease family, domain 1	FALSE	FALSE	TRUE	FALSE	TRUE
1047	DSIL_00005529-RA	856at6854	PF00270 : DEAD/DEAH box helicase;PF00271 : Helicase conserved C-terminal domain;PF00476 : DNA polymerase family A	FALSE	FALSE	TRUE	FALSE	TRUE
1048	DSIL_00005531-RA	8045at6854	PF00248 : Aldo/keto reductase family	FALSE	TRUE	FALSE	FALSE	TRUE
1049	DSIL_00005533-RA	19277at6854	NA : NA	FALSE	FALSE	FALSE	TRUE	TRUE
1050	DSIL_00005534-RA	5758at6854	PF12140 : SLED domain;PF02820 : mbt repeat;PF00536 : SAM domain (Sterile alpha motif)	FALSE	FALSE	TRUE	FALSE	TRUE
1051	DSIL_00005535-RA	19090at6854	NA : NA	FALSE	FALSE	FALSE	FALSE	TRUE
1052	DSIL_00005541-RA	9263at6854	PF15065 : Lysosomal transcription factor, NCU-G1	FALSE	TRUE	FALSE	FALSE	TRUE
1053	DSIL_00005543-RA	2755at6854	PF00069 : Protein kinase domain	FALSE	FALSE	TRUE	FALSE	TRUE
1054	DSIL_00005544-RA	2132at6854	PF00207 : Alpha-2-macroglobulin family;PF07677 : A-macroglobulin receptor;PF10569 : Alpha-macro-globulin thiol-ester bond-forming region;PF07678 : A-macroglobulin complement component;PF07703 : Alpha-2-macroglobulin family N-terminal region	FALSE	FALSE	FALSE	TRUE	TRUE
1055	DSIL_00005547-RA	5716at6854	PF00076 : RNA recognition motif. (a.k.a. RRM, RBD, or RNP domain)	FALSE	FALSE	TRUE	FALSE	TRUE
1056	DSIL_00005559-RA	8070at6854	NA : NA	FALSE	FALSE	TRUE	FALSE	TRUE
1057	DSIL_00005560-RA	16500at6854	PF00307 : Calponin homology (CH) domain;PF00412 : LIM domain;PF12130 : Protein of unknown function (DUF3585)	FALSE	FALSE	FALSE	FALSE	TRUE
1058	DSIL_00005563-RA	2970at6854	PF01513 : ATP-NAD kinase	FALSE	FALSE	TRUE	FALSE	TRUE
1059	DSIL_00005565-RA	4489at6854	PF00432 : Prenyltransferase and squalene oxidase repeat	FALSE	TRUE	FALSE	FALSE	TRUE
1060	DSIL_00005577-RA	18596at6854	NA : NA	FALSE	FALSE	FALSE	FALSE	TRUE
1061	DSIL_00005585-RA	12339at6854	PF08434 : Calcium-activated chloride channel N terminal	FALSE	FALSE	FALSE	FALSE	TRUE
1062	DSIL_00005588-RA	7869at6854	PF01746 : tRNA (Guanine-1)-methyltransferase	FALSE	FALSE	TRUE	FALSE	TRUE
1063	DSIL_00005596-RA	11684at6854	NA : NA	FALSE	FALSE	FALSE	FALSE	TRUE
1064	DSIL_00005598-RA	3402at6854	PF01825 : GPCR proteolysis site, GPS, motif	FALSE	FALSE	FALSE	FALSE	TRUE
1065	DSIL_00005601-RA	4894at6854	PF00568 : WH1 domain	FALSE	FALSE	TRUE	FALSE	TRUE
1066	DSIL_00005613-RA	19803at6854	NA : NA	FALSE	FALSE	FALSE	FALSE	TRUE
1067	DSIL_00005615-RA	8937at6854	PF09184 : PPP4R2	TRUE	FALSE	FALSE	FALSE	TRUE
1068	DSIL_00005616-RA	102at6854	PF11933 : Cytoplasmic domain of voltage-gated Na+ ion channel;PF00520 : Ion transport protein	FALSE	FALSE	TRUE	FALSE	TRUE
1069	DSIL_00005624-RA	252at6854	PF04118 : Dopey, N-terminal	FALSE	FALSE	TRUE	FALSE	TRUE
1070	DSIL_00005628-RA	8377at6854	PF03645 : Tctex-1 family	TRUE	FALSE	FALSE	FALSE	TRUE
1071	DSIL_00005630-RA	1877at6854	PF01545 : Cation efflux family	TRUE	FALSE	FALSE	FALSE	TRUE
1072	DSIL_00005632-RA	3855at6854	PF14204 : Ribosomal L18 C-terminal region;PF17144 : Ribosomal large subunit proteins 60S L5, and 50S L18	TRUE	FALSE	FALSE	FALSE	TRUE
1073	DSIL_00005633-RA	2068at6854	PF00917 : MATH domain;PF00643 : B-box zinc finger	FALSE	TRUE	FALSE	FALSE	TRUE
1074	DSIL_00005635-RA	19602at6854	PF08320 : PIG-X / PBN1	FALSE	FALSE	FALSE	FALSE	TRUE
1075	DSIL_00005636-RA	10081at6854	PF14799 : FAM195 family	FALSE	FALSE	FALSE	TRUE	TRUE
1076	DSIL_00005640-RA	4555at6854	PF00067 : Cytochrome P450	FALSE	FALSE	TRUE	FALSE	TRUE
1077	DSIL_00005657-RA	742at6854	PF17297 : Phosphoenolpyruvate carboxykinase N-terminal domain;PF00821 : Phosphoenolpyruvate carboxykinase C-terminal P-loop domain	FALSE	FALSE	TRUE	FALSE	TRUE
1078	DSIL_00005658-RA	3766at6854	NA : NA	FALSE	FALSE	TRUE	FALSE	TRUE
1079	DSIL_00005659-RA	1381at6854	PF00501 : AMP-binding enzyme	FALSE	FALSE	TRUE	FALSE	TRUE
1080	DSIL_00005664-RA	6833at6854	PF04752 : ChaC-like protein	TRUE	FALSE	FALSE	FALSE	TRUE
1081	DSIL_00005668-RA	4157at6854	PF01663 : Type I phosphodiesterase / nucleotide pyrophosphatase	FALSE	FALSE	FALSE	FALSE	TRUE
1082	DSIL_00005678-RA	18681at6854	NA : NA	FALSE	FALSE	FALSE	FALSE	TRUE
1083	DSIL_00005680-RA	8838at6854	NA : NA	FALSE	FALSE	TRUE	FALSE	TRUE
1084	DSIL_00005685-RA	8838at6854	NA : NA	FALSE	FALSE	TRUE	FALSE	TRUE
1085	DSIL_00005701-RA	5430at6854	NA : NA	FALSE	FALSE	TRUE	FALSE	TRUE
1086	DSIL_00005703-RA	930at6854	PF00566 : Rab-GTPase-TBC domain	FALSE	FALSE	TRUE	FALSE	TRUE
1087	DSIL_00005706-RA	4924at6854	PF03792 : PBC domain;PF00046 : Homeobox domain	FALSE	FALSE	FALSE	TRUE	TRUE
1088	DSIL_00005708-RA	2227at6854	PF06807 : Pre-mRNA cleavage complex II protein Clp1;PF16573 : N-terminal beta-sandwich domain of polyadenylation factor;PF16575 : mRNA cleavage and polyadenylation factor CLP1 P-loop	FALSE	FALSE	TRUE	FALSE	TRUE
1089	DSIL_00005710-RA	14811at6854	PF00400 : WD domain, G-beta repeat	FALSE	FALSE	FALSE	FALSE	TRUE
1090	DSIL_00005714-RA	2035at6854	PF09815 : XK-related protein	FALSE	TRUE	FALSE	FALSE	TRUE
1091	DSIL_00005716-RA	4835at6854	PF00160 : Cyclophilin type peptidyl-prolyl cis-trans isomerase/CLD;PF00076 : RNA recognition motif. (a.k.a. RRM, RBD, or RNP domain)	TRUE	FALSE	FALSE	FALSE	TRUE
1092	DSIL_00005725-RA	18681at6854	NA : NA	FALSE	FALSE	FALSE	FALSE	TRUE
1093	DSIL_00005728-RA	3595at6854	PF16531 : Centriolar protein SAS N-terminal	FALSE	TRUE	FALSE	FALSE	TRUE
1094	DSIL_00005732-RA	6306at6854	PF01399 : PCI domain	TRUE	FALSE	FALSE	FALSE	TRUE
1095	DSIL_00005739-RA	9366at6854	PF00076 : RNA recognition motif. (a.k.a. RRM, RBD, or RNP domain)	FALSE	FALSE	FALSE	FALSE	TRUE
1096	DSIL_00005740-RA	17616at6854	PF00069 : Protein kinase domain	FALSE	FALSE	FALSE	FALSE	TRUE
1097	DSIL_00005742-RA	17616at6854	PF00069 : Protein kinase domain	FALSE	FALSE	FALSE	FALSE	TRUE
1098	DSIL_00005767-RA	7611at6854	PF00106 : short chain dehydrogenase	FALSE	FALSE	TRUE	FALSE	TRUE
1099	DSIL_00005771-RA	3715at6854	PF00104 : Ligand-binding domain of nuclear hormone receptor;PF00105 : Zinc finger, C4 type (two domains)	FALSE	FALSE	TRUE	FALSE	TRUE
1100	DSIL_00005775-RA	16377at6854	NA : NA	FALSE	FALSE	FALSE	FALSE	TRUE
1101	DSIL_00005786-RA	1723at6854	PF09758 : Uncharacterised conserved protein	FALSE	FALSE	TRUE	FALSE	TRUE
1102	DSIL_00005790-RA	6815at6854	PF00096 : Zinc finger, C2H2 type	FALSE	FALSE	TRUE	FALSE	TRUE
1103	DSIL_00005799-RA	15200at6854	PF09791 : Oxidoreductase-like protein, N-terminal;PF00970 : Oxidoreductase FAD-binding domain	FALSE	FALSE	FALSE	FALSE	TRUE
1104	DSIL_00005800-RA	513at6854	PF15784 : G-protein pathway suppressor 2-interacting domain	TRUE	FALSE	FALSE	FALSE	TRUE
1105	DSIL_00005818-RA	8642at6854	NA : NA	FALSE	FALSE	TRUE	FALSE	TRUE
1106	DSIL_00005820-RA	6729at6854	PF07679 : Immunoglobulin I-set domain;PF13927 : Immunoglobulin domain	FALSE	FALSE	TRUE	FALSE	TRUE
1107	DSIL_00005822-RA	2368at6854	NA : NA	TRUE	FALSE	FALSE	FALSE	TRUE
1108	DSIL_00005824-RA	11492at6854	PF00462 : Glutaredoxin	FALSE	FALSE	FALSE	FALSE	TRUE
1109	DSIL_00005830-RA	3959at6854	PF10324 : Serpentine type 7TM GPCR chemoreceptor Srw	FALSE	FALSE	TRUE	FALSE	TRUE
1110	DSIL_00005834-RA	2999at6854	PF00474 : Sodium:solute symporter family	FALSE	FALSE	FALSE	TRUE	TRUE
1111	DSIL_00005840-RA	4465at6854	PF00153 : Mitochondrial carrier protein	FALSE	TRUE	FALSE	FALSE	TRUE
1112	DSIL_00005858-RA	1629at6854	PF03015 : Male sterility protein;PF07993 : Male sterility protein	FALSE	FALSE	TRUE	FALSE	TRUE
1113	DSIL_00005871-RA	3684at6854	PF15625 : CC2D2A N-terminal C2 domain	TRUE	FALSE	FALSE	FALSE	TRUE
1114	DSIL_00005877-RA	18461at6854	NA : NA	FALSE	FALSE	FALSE	FALSE	TRUE
1115	DSIL_00005879-RA	302at6854	PF13246 : Cation transport ATPase (P-type);PF16212 : Phospholipid-translocating P-type ATPase C-terminal	FALSE	FALSE	TRUE	FALSE	TRUE
1116	DSIL_00005882-RA	5205at6854	PF00090 : Thrombospondin type 1 domain	FALSE	FALSE	FALSE	TRUE	TRUE
1117	DSIL_00005899-RA	8642at6854	PF10181 : GPI-GlcNAc transferase complex, PIG-H component	FALSE	FALSE	TRUE	FALSE	TRUE
1118	DSIL_00005903-RA	19575at6854	PF14223 : gag-polypeptide of LTR copia-type	FALSE	FALSE	FALSE	FALSE	TRUE
1119	DSIL_00005908-RA	5183at6854	PF00001 : 7 transmembrane receptor (rhodopsin family)	FALSE	FALSE	FALSE	TRUE	TRUE
1120	DSIL_00005910-RA	18245at6854	NA : NA	FALSE	FALSE	FALSE	FALSE	TRUE
1121	DSIL_00005913-RA	6559at6854	PF03462 : PCRF domain;PF00472 : RF-1 domain	FALSE	FALSE	TRUE	FALSE	TRUE
1122	DSIL_00005917-RA	6989at6854	PF04068 : Possible Fer4-like domain in RNase L inhibitor, RLI;PF04034 : Ribosome biogenesis protein, C-terminal	FALSE	TRUE	FALSE	FALSE	TRUE
1123	DSIL_00005921-RA	6370at6854	PF00089 : Trypsin	FALSE	FALSE	TRUE	FALSE	TRUE
1124	DSIL_00005933-RA	2039at6854	PF00155 : Aminotransferase class I and II	FALSE	FALSE	TRUE	FALSE	TRUE
1125	DSIL_00005938-RA	15656at6854	PF01498 : Transposase	FALSE	FALSE	FALSE	FALSE	TRUE
1126	DSIL_00005939-RA	9026at6854	PF08418 : DNA polymerase alpha subunit B N-terminal	FALSE	FALSE	FALSE	FALSE	TRUE
1127	DSIL_00005940-RA	156at6854	PF10433 : Mono-functional DNA-alkylating methyl methanesulfonate N-term;PF03178 : CPSF A subunit region	TRUE	FALSE	FALSE	FALSE	TRUE
1128	DSIL_00005944-RA	74at6854	PF00102 : Protein-tyrosine phosphatase;PF00041 : Fibronectin type III domain	FALSE	FALSE	TRUE	FALSE	TRUE
1129	DSIL_00005950-RA	3526at6854	PF01070 : FMN-dependent dehydrogenase	FALSE	FALSE	TRUE	FALSE	TRUE
1130	DSIL_00005951-RA	13665at6854	PF01697 : Glycosyltransferase family 92	FALSE	FALSE	FALSE	FALSE	TRUE
1131	DSIL_00005952-RA	13665at6854	PF01697 : Glycosyltransferase family 92	FALSE	FALSE	FALSE	FALSE	TRUE
1132	DSIL_00005956-RA	1325at6854	PF00004 : ATPase family associated with various cellular activities (AAA)	FALSE	FALSE	TRUE	FALSE	TRUE
1133	DSIL_00005961-RA	5266at6854	PF02148 : Zn-finger in ubiquitin-hydrolases and other protein;PF00443 : Ubiquitin carboxyl-terminal hydrolase	FALSE	FALSE	FALSE	TRUE	TRUE
1134	DSIL_00005963-RA	878at6854	PF12578 : Myotubularin-associated protein;PF06602 : Myotubularin-like phosphatase domain	FALSE	TRUE	FALSE	FALSE	TRUE
1135	DSIL_00005965-RA	6111at6854	NA : NA	FALSE	FALSE	TRUE	FALSE	TRUE
1136	DSIL_00005966-RA	5430at6854	NA : NA	FALSE	FALSE	TRUE	FALSE	TRUE
1137	DSIL_00005969-RA	6460at6854	NA : NA	TRUE	FALSE	FALSE	FALSE	TRUE
1138	DSIL_00005971-RA	9409at6854	PF01569 : PAP2 superfamily	FALSE	FALSE	TRUE	FALSE	TRUE
1139	DSIL_00005973-RA	3860at6854	NA : NA	FALSE	FALSE	TRUE	FALSE	TRUE
1140	DSIL_00005975-RA	7298at6854	PF10591 : Secreted protein acidic and rich in cysteine Ca binding region;PF07648 : Kazal-type serine protease inhibitor domain	TRUE	FALSE	FALSE	FALSE	TRUE
1141	DSIL_00005985-RA	3715at6854	PF00104 : Ligand-binding domain of nuclear hormone receptor	FALSE	FALSE	TRUE	FALSE	TRUE
1142	DSIL_00006006-RA	14710at6854	PF14291 : Domain of unknown function (DUF4371)	FALSE	FALSE	FALSE	FALSE	TRUE
1143	DSIL_00006010-RA	19142at6854	NA : NA	FALSE	FALSE	FALSE	FALSE	TRUE
1144	DSIL_00006012-RA	16960at6854	NA : NA	FALSE	FALSE	FALSE	TRUE	TRUE
1145	DSIL_00006028-RA	3373at6854	PF00149 : Calcineurin-like phosphoesterase;PF05011 : Lariat debranching enzyme, C-terminal domain	TRUE	FALSE	FALSE	FALSE	TRUE
1146	DSIL_00006030-RA	1704at6854	PF13522 : Glutamine amidotransferase domain	TRUE	FALSE	FALSE	FALSE	TRUE
1147	DSIL_00006032-RA	7704at6854	PF01485 : IBR domain, a half RING-finger domain	TRUE	FALSE	FALSE	FALSE	TRUE
1148	DSIL_00006037-RA	4417at6854	PF01424 : R3H domain;PF04857 : CAF1 family ribonuclease	FALSE	FALSE	FALSE	TRUE	TRUE
1149	DSIL_00006038-RA	6778at6854	PF12129 : Male germ-cell putative homeodomain transcription factor	FALSE	FALSE	TRUE	FALSE	TRUE
1150	DSIL_00006046-RA	15060at6854	PF00028 : Cadherin domain	FALSE	FALSE	FALSE	FALSE	TRUE
1151	DSIL_00006050-RA	650at6854	PF00856 : SET domain	FALSE	FALSE	TRUE	FALSE	TRUE
1152	DSIL_00006051-RA	7410at6854	PF00104 : Ligand-binding domain of nuclear hormone receptor	FALSE	TRUE	FALSE	FALSE	TRUE
1153	DSIL_00006057-RA	9372at6854	PF00135 : Carboxylesterase family	FALSE	FALSE	FALSE	FALSE	TRUE
1154	DSIL_00006062-RA	19622at6854	NA : NA	FALSE	FALSE	FALSE	FALSE	TRUE
1155	DSIL_00006079-RA	656at6854	PF10409 : C2 domain of PTEN tumour-suppressor protein	FALSE	TRUE	FALSE	FALSE	TRUE
1156	DSIL_00006081-RA	1743at6854	PF02257 : RFX DNA-binding domain	FALSE	FALSE	TRUE	FALSE	TRUE
1157	DSIL_00006086-RA	4039at6854	PF00069 : Protein kinase domain	FALSE	FALSE	TRUE	FALSE	TRUE
1158	DSIL_00006088-RA	7554at6854	PF02535 : ZIP Zinc transporter	FALSE	FALSE	FALSE	TRUE	TRUE
1159	DSIL_00006091-RA	11923at6854	NA : NA	FALSE	FALSE	FALSE	FALSE	TRUE
1160	DSIL_00006099-RA	9285at6854	NA : NA	FALSE	FALSE	TRUE	FALSE	TRUE
1161	DSIL_00006100-RA	12975at6854	PF00076 : RNA recognition motif. (a.k.a. RRM, RBD, or RNP domain)	FALSE	FALSE	FALSE	FALSE	TRUE
1162	DSIL_00006131-RA	729at6854	PF03098 : Animal haem peroxidase	FALSE	FALSE	TRUE	FALSE	TRUE
1163	DSIL_00006139-RA	4702at6854	PF00804 : Syntaxin;PF05739 : SNARE domain	FALSE	FALSE	TRUE	FALSE	TRUE
1164	DSIL_00006146-RA	17469at6854	NA : NA	FALSE	FALSE	FALSE	FALSE	TRUE
1165	DSIL_00006147-RA	13481at6854	PF00168 : C2 domain	FALSE	FALSE	FALSE	FALSE	TRUE
1166	DSIL_00006155-RA	16633at6854	PF13843 : Transposase IS4	FALSE	FALSE	FALSE	TRUE	TRUE
1167	DSIL_00006161-RA	3788at6854	PF00294 : pfkB family carbohydrate kinase	FALSE	FALSE	TRUE	FALSE	TRUE
1168	DSIL_00006168-RA	5430at6854	NA : NA	FALSE	FALSE	TRUE	FALSE	TRUE
1169	DSIL_00006171-RA	198at6854	PF00454 : Phosphatidylinositol 3- and 4-kinase;PF00613 : Phosphoinositide 3-kinase family, accessory domain (PIK domain);PF00787 : PX domain;PF00168 : C2 domain	FALSE	FALSE	TRUE	FALSE	TRUE
1170	DSIL_00006174-RA	15136at6854	PF00057 : Low-density lipoprotein receptor domain class A;PF07679 : Immunoglobulin I-set domain	FALSE	FALSE	FALSE	FALSE	TRUE
1171	DSIL_00006179-RA	2528at6854	PF00984 : UDP-glucose/GDP-mannose dehydrogenase family, central domain;PF03721 : UDP-glucose/GDP-mannose dehydrogenase family, NAD binding domain	TRUE	FALSE	FALSE	FALSE	TRUE
1172	DSIL_00006184-RA	18032at6854	NA : NA	FALSE	FALSE	FALSE	FALSE	TRUE
1173	DSIL_00006186-RA	10211at6854	PF13820 : Putative nucleic acid-binding region	FALSE	TRUE	FALSE	FALSE	TRUE
1174	DSIL_00006188-RA	9965at6854	NA : NA	FALSE	FALSE	FALSE	TRUE	TRUE
1175	DSIL_00006191-RA	2478at6854	NA : NA	FALSE	FALSE	TRUE	FALSE	TRUE
1176	DSIL_00006199-RA	9285at6854	PF14223 : gag-polypeptide of LTR copia-type	FALSE	FALSE	TRUE	FALSE	TRUE
1177	DSIL_00006203-RA	7983at6854	PF01302 : CAP-Gly domain	FALSE	FALSE	TRUE	FALSE	TRUE
1178	DSIL_00006207-RA	19575at6854	PF14223 : gag-polypeptide of LTR copia-type	FALSE	FALSE	FALSE	FALSE	TRUE
1179	DSIL_00006210-RA	4700at6854	PF01145 : SPFH domain / Band 7 family	TRUE	FALSE	FALSE	FALSE	TRUE
1180	DSIL_00006212-RA	19142at6854	NA : NA	FALSE	FALSE	FALSE	FALSE	TRUE
1181	DSIL_00006214-RA	2555at6854	PF08515 : Transforming growth factor beta type I GS-motif;PF00069 : Protein kinase domain	FALSE	FALSE	TRUE	FALSE	TRUE
1182	DSIL_00006215-RA	6533at6854	PF03770 : Inositol polyphosphate kinase	FALSE	FALSE	TRUE	FALSE	TRUE
1183	DSIL_00006219-RA	9336at6854	PF00075 : RNase H	FALSE	FALSE	FALSE	TRUE	TRUE
1184	DSIL_00006220-RA	412at6854	PF14529 : Endonuclease-reverse transcriptase;PF10613 : Ligated ion channel L-glutamate- and glycine-binding site;PF00060 : Ligand-gated ion channel	FALSE	FALSE	TRUE	FALSE	TRUE
1185	DSIL_00006221-RA	4121at6854	PF14598 : PAS domain	FALSE	FALSE	TRUE	FALSE	TRUE
1186	DSIL_00006223-RA	5499at6854	PF12763 : Cytoskeletal-regulatory complex EF hand	FALSE	TRUE	FALSE	FALSE	TRUE
1187	DSIL_00006228-RA	18063at6854	NA : NA	FALSE	FALSE	FALSE	FALSE	TRUE
1188	DSIL_00006229-RA	1046at6854	PF01403 : Sema domain;PF01437 : Plexin repeat	FALSE	FALSE	TRUE	FALSE	TRUE
1189	DSIL_00006236-RA	18680at6854	PF12874 : Zinc-finger of C2H2 type	FALSE	FALSE	FALSE	FALSE	TRUE
1190	DSIL_00006239-RA	7261at6854	PF01571 : Aminomethyltransferase folate-binding domain;PF14542 : GCN5-related N-acetyl-transferase	FALSE	FALSE	TRUE	FALSE	TRUE
1191	DSIL_00006240-RA	10526at6854	PF13912 : C2H2-type zinc finger;PF00096 : Zinc finger, C2H2 type	FALSE	FALSE	FALSE	FALSE	TRUE
1192	DSIL_00006241-RA	4330at6854	PF04503 : Single-stranded DNA binding protein, SSDP	FALSE	FALSE	TRUE	FALSE	TRUE
1193	DSIL_00006247-RA	1543at6854	PF03623 : Focal adhesion targeting region;PF07714 : Protein tyrosine kinase;PF00373 : FERM central domain	FALSE	FALSE	FALSE	TRUE	TRUE
1194	DSIL_00006261-RA	11614at6854	PF15923 : Domain of unknown function (DUF4745)	FALSE	FALSE	FALSE	FALSE	TRUE
1195	DSIL_00006291-RA	18596at6854	NA : NA	FALSE	FALSE	FALSE	FALSE	TRUE
1196	DSIL_00006292-RA	19563at6854	NA : NA	FALSE	FALSE	FALSE	FALSE	TRUE
1197	DSIL_00006295-RA	10307at6854	PF11027 : Protein of unknown function (DUF2615)	FALSE	FALSE	FALSE	FALSE	TRUE
1198	DSIL_00006301-RA	4101at6854	PF00069 : Protein kinase domain	FALSE	FALSE	TRUE	FALSE	TRUE
1199	DSIL_00006302-RA	3609at6854	PF00071 : Ras family;PF00651 : BTB/POZ domain	FALSE	FALSE	FALSE	TRUE	TRUE
1200	DSIL_00006306-RA	3050at6854	PF04710 : Pellino	TRUE	FALSE	FALSE	FALSE	TRUE
1201	DSIL_00006309-RA	2964at6854	PF01326 : Pyruvate phosphate dikinase, PEP/pyruvate binding domain	FALSE	FALSE	TRUE	FALSE	TRUE
1202	DSIL_00006315-RA	2964at6854	PF00391 : PEP-utilising enzyme, mobile domain	FALSE	FALSE	TRUE	FALSE	TRUE
1203	DSIL_00006319-RA	176at6854	PF00063 : Myosin head (motor domain)	FALSE	FALSE	TRUE	FALSE	TRUE
1204	DSIL_00006323-RA	2670at6854	PF00415 : Regulator of chromosome condensation (RCC1) repeat;PF00651 : BTB/POZ domain	FALSE	TRUE	FALSE	FALSE	TRUE
1205	DSIL_00006330-RA	5481at6854	PF00209 : Sodium:neurotransmitter symporter family	FALSE	FALSE	FALSE	FALSE	TRUE
1206	DSIL_00006335-RA	7152at6854	PF16184 : Cadherin-like	FALSE	FALSE	FALSE	TRUE	TRUE
1207	DSIL_00006336-RA	4358at6854	PF00069 : Protein kinase domain	FALSE	FALSE	TRUE	FALSE	TRUE
1208	DSIL_00006337-RA	4024at6854	PF00400 : WD domain, G-beta repeat	TRUE	FALSE	FALSE	FALSE	TRUE
1209	DSIL_00006338-RA	3841at6854	PF12836 : Helix-hairpin-helix motif	FALSE	TRUE	FALSE	FALSE	TRUE
1210	DSIL_00006345-RA	7036at6854	NA : NA	TRUE	FALSE	FALSE	FALSE	TRUE
1211	DSIL_00006346-RA	6807at6854	PF04112 : Mak10 subunit, NatC N(alpha)-terminal acetyltransferase	FALSE	FALSE	TRUE	FALSE	TRUE
1212	DSIL_00006347-RA	3190at6854	NA : NA	FALSE	FALSE	FALSE	TRUE	TRUE
1213	DSIL_00006348-RA	16960at6854	PF05485 : THAP domain	FALSE	FALSE	FALSE	TRUE	TRUE
1214	DSIL_00006353-RA	17899at6854	NA : NA	FALSE	FALSE	FALSE	FALSE	TRUE
1215	DSIL_00006362-RA	444at6854	PF00917 : MATH domain;PF12436 : ICP0-binding domain of Ubiquitin-specific protease 7;PF00443 : Ubiquitin carboxyl-terminal hydrolase	TRUE	FALSE	FALSE	FALSE	TRUE
1216	DSIL_00006364-RA	6801at6854	PF15251 : Domain of unknown function (DUF4588)	TRUE	FALSE	FALSE	FALSE	TRUE
1217	DSIL_00006366-RA	17200at6854	NA : NA	FALSE	FALSE	FALSE	FALSE	TRUE
1218	DSIL_00006369-RA	17966at6854	PF10178 : Proteasome assembly chaperone 3	FALSE	FALSE	FALSE	FALSE	TRUE
1219	DSIL_00006370-RA	2456at6854	NA : NA	FALSE	FALSE	TRUE	FALSE	TRUE
1220	DSIL_00006371-RA	2931at6854	PF03127 : GAT domain	TRUE	FALSE	FALSE	FALSE	TRUE
1221	DSIL_00006372-RA	6304at6854	PF02099 : Josephin	TRUE	FALSE	FALSE	FALSE	TRUE
1222	DSIL_00006380-RA	6294at6854	PF00076 : RNA recognition motif. (a.k.a. RRM, RBD, or RNP domain)	FALSE	FALSE	TRUE	FALSE	TRUE
1223	DSIL_00006381-RA	5305at6854	PF07934 : 8-oxoguanine DNA glycosylase, N-terminal domain;PF00730 : HhH-GPD superfamily base excision DNA repair protein	TRUE	FALSE	FALSE	FALSE	TRUE
1224	DSIL_00006382-RA	19277at6854	NA : NA	FALSE	FALSE	FALSE	TRUE	TRUE
1225	DSIL_00006396-RA	16099at6854	NA : NA	FALSE	FALSE	FALSE	FALSE	TRUE
1226	DSIL_00006400-RA	14266at6854	PF14291 : Domain of unknown function (DUF4371)	FALSE	FALSE	FALSE	FALSE	TRUE
1227	DSIL_00006409-RA	5007at6854	PF01412 : Putative GTPase activating protein for Arf;PF00169 : PH domain	FALSE	FALSE	TRUE	FALSE	TRUE
1228	DSIL_00006411-RA	6394at6854	PF02348 : Cytidylyltransferase	TRUE	FALSE	FALSE	FALSE	TRUE
1229	DSIL_00006414-RA	2755at6854	PF00069 : Protein kinase domain	FALSE	FALSE	TRUE	FALSE	TRUE
1230	DSIL_00006432-RA	11272at6854	PF02932 : Neurotransmitter-gated ion-channel transmembrane region;PF02931 : Neurotransmitter-gated ion-channel ligand binding domain	FALSE	FALSE	FALSE	FALSE	TRUE
1231	DSIL_00006434-RA	7759at6854	PF08205 : CD80-like C2-set immunoglobulin domain;PF07679 : Immunoglobulin I-set domain;PF13927 : Immunoglobulin domain	FALSE	FALSE	FALSE	FALSE	TRUE
1232	DSIL_00006439-RA	14766at6854	PF03184 : DDE superfamily endonuclease	FALSE	FALSE	FALSE	FALSE	TRUE
1233	DSIL_00006447-RA	18681at6854	NA : NA	FALSE	FALSE	FALSE	FALSE	TRUE
1234	DSIL_00006448-RA	18681at6854	NA : NA	FALSE	FALSE	FALSE	FALSE	TRUE
1235	DSIL_00006450-RA	13996at6854	PF13976 : GAG-pre-integrase domain	FALSE	FALSE	FALSE	FALSE	TRUE
1236	DSIL_00006451-RA	12086at6854	NA : NA	FALSE	FALSE	FALSE	FALSE	TRUE
1237	DSIL_00006456-RA	2866at6854	PF00176 : SNF2 family N-terminal domain;PF00271 : Helicase conserved C-terminal domain	FALSE	FALSE	FALSE	FALSE	TRUE
1238	DSIL_00006458-RA	4205at6854	PF17450 : Alpha galactosidase A C-terminal beta sandwich domain;PF16499 : Alpha galactosidase A	FALSE	FALSE	FALSE	FALSE	TRUE
1239	DSIL_00006467-RA	15042at6854	NA : NA	FALSE	FALSE	FALSE	FALSE	TRUE
1240	DSIL_00006475-RA	19398at6854	PF00010 : Helix-loop-helix DNA-binding domain	FALSE	FALSE	FALSE	FALSE	TRUE
1241	DSIL_00006481-RA	11947at6854	NA : NA	FALSE	FALSE	FALSE	FALSE	TRUE
1242	DSIL_00006489-RA	5777at6854	PF01267 : F-actin capping protein alpha subunit	FALSE	FALSE	FALSE	TRUE	TRUE
1243	DSIL_00006494-RA	9987at6854	NA : NA	FALSE	FALSE	TRUE	FALSE	TRUE
1244	DSIL_00006496-RA	8278at6854	PF02109 : DAD family	FALSE	FALSE	FALSE	TRUE	TRUE
1245	DSIL_00006498-RA	7959at6854	PF02936 : Cytochrome c oxidase subunit IV	FALSE	FALSE	FALSE	TRUE	TRUE
1246	DSIL_00006499-RA	1994at6854	PF02872 : 5-nucleotidase, C-terminal domain;PF00149 : Calcineurin-like phosphoesterase	FALSE	FALSE	TRUE	FALSE	TRUE
1247	DSIL_00006502-RA	16960at6854	PF05485 : THAP domain	FALSE	FALSE	FALSE	TRUE	TRUE
1248	DSIL_00006506-RA	8339at6854	PF13669 : Glyoxalase/Bleomycin resistance protein/Dioxygenase superfamily	FALSE	TRUE	FALSE	FALSE	TRUE
1249	DSIL_00006507-RA	7513at6854	PF14580 : Leucine-rich repeat	FALSE	FALSE	FALSE	TRUE	TRUE
1250	DSIL_00006509-RA	821at6854	PF01496 : V-type ATPase 116kDa subunit family	FALSE	FALSE	TRUE	FALSE	TRUE
1251	DSIL_00006514-RA	6268at6854	PF01775 : Ribosomal proteins 50S-L18Ae/60S-L20/60S-L18A	TRUE	FALSE	FALSE	FALSE	TRUE
1252	DSIL_00006515-RA	2110at6854	PF02771 : Acyl-CoA dehydrogenase, N-terminal domain;PF00441 : Acyl-CoA dehydrogenase, C-terminal domain;PF02770 : Acyl-CoA dehydrogenase, middle domain	FALSE	FALSE	TRUE	FALSE	TRUE
1253	DSIL_00006524-RA	12082at6854	PF13516 : Leucine Rich repeat	FALSE	FALSE	FALSE	FALSE	TRUE
1254	DSIL_00006533-RA	4826at6854	PF00069 : Protein kinase domain	FALSE	FALSE	FALSE	FALSE	TRUE
1255	DSIL_00006536-RA	5803at6854	PF00017 : SH2 domain;PF08947 : BPS (Between PH and SH2)	FALSE	TRUE	FALSE	FALSE	TRUE
1256	DSIL_00006538-RA	224at6854	PF07714 : Protein tyrosine kinase;PF00757 : Furin-like cysteine rich region;PF14843 : Growth factor receptor domain IV;PF01030 : Receptor L domain	FALSE	FALSE	TRUE	FALSE	TRUE
1257	DSIL_00006542-RA	1163at6854	PF12894 : Anaphase-promoting complex subunit 4 WD40 domain;PF01167 : Tub family	FALSE	FALSE	TRUE	FALSE	TRUE
1258	DSIL_00006545-RA	4870at6854	PF00415 : Regulator of chromosome condensation (RCC1) repeat;PF12796 : Ankyrin repeats (3 copies)	FALSE	TRUE	FALSE	FALSE	TRUE
1259	DSIL_00006557-RA	1105at6854	PF02145 : Rap/ran-GAP;PF00412 : LIM domain	FALSE	TRUE	FALSE	FALSE	TRUE
1260	DSIL_00006558-RA	17666at6854	NA : NA	FALSE	TRUE	FALSE	FALSE	TRUE
1261	DSIL_00006559-RA	4426at6854	NA : NA	FALSE	FALSE	TRUE	FALSE	TRUE
1262	DSIL_00006580-RA	14266at6854	NA : NA	FALSE	FALSE	FALSE	FALSE	TRUE
1263	DSIL_00006583-RA	1334at6854	PF01392 : Fz domain;PF01534 : Frizzled/Smoothened family membrane region	FALSE	FALSE	TRUE	FALSE	TRUE
1264	DSIL_00006593-RA	10682at6854	NA : NA	FALSE	FALSE	FALSE	FALSE	TRUE
1265	DSIL_00006601-RA	6510at6854	PF09606 : ARC105 or Med15 subunit of Mediator complex non-fungal	TRUE	FALSE	FALSE	FALSE	TRUE
1266	DSIL_00006602-RA	3111at6854	PF00408 : Phosphoglucomutase/phosphomannomutase, C-terminal domain	TRUE	FALSE	FALSE	FALSE	TRUE
1267	DSIL_00006605-RA	5028at6854	PF00611 : Fes/CIP4, and EFC/F-BAR homology domain;PF14604 : Variant SH3 domain	FALSE	TRUE	FALSE	FALSE	TRUE
1268	DSIL_00006606-RA	5276at6854	NA : NA	FALSE	FALSE	TRUE	FALSE	TRUE
1269	DSIL_00006622-RA	11973at6854	PF00801 : PKD domain	FALSE	FALSE	FALSE	FALSE	TRUE
1270	DSIL_00006624-RA	8876at6854	PF08598 : Sds3-like	FALSE	TRUE	FALSE	FALSE	TRUE
1271	DSIL_00006633-RA	984at6854	PF00493 : MCM2/3/5 family	FALSE	FALSE	TRUE	FALSE	TRUE
1272	DSIL_00006634-RA	11204at6854	NA : NA	FALSE	FALSE	FALSE	FALSE	TRUE
1273	DSIL_00006635-RA	5724at6854	PF03152 : Ubiquitin fusion degradation protein UFD1	TRUE	FALSE	FALSE	FALSE	TRUE
1274	DSIL_00006637-RA	5075at6854	PF13640 : 2OG-Fe(II) oxygenase superfamily;PF01753 : MYND finger	FALSE	FALSE	TRUE	FALSE	TRUE
1275	DSIL_00006638-RA	8101at6854	PF03259 : Roadblock/LC7 domain	TRUE	FALSE	FALSE	FALSE	TRUE
1276	DSIL_00006644-RA	17940at6854	NA : NA	FALSE	FALSE	FALSE	FALSE	TRUE
1277	DSIL_00006646-RA	3873at6854	NA : NA	FALSE	FALSE	TRUE	FALSE	TRUE
1278	DSIL_00006659-RA	10200at6854	PF00642 : Zinc finger C-x8-C-x5-C-x3-H type (and similar)	FALSE	TRUE	FALSE	FALSE	TRUE
1279	DSIL_00006660-RA	6742at6854	PF04884 : Vitamin B6 photo-protection and homoeostasis	TRUE	FALSE	FALSE	FALSE	TRUE
1280	DSIL_00006666-RA	16161at6854	PF08241 : Methyltransferase domain	FALSE	FALSE	FALSE	TRUE	TRUE
1281	DSIL_00006671-RA	17at6854	NA : NA	FALSE	FALSE	TRUE	FALSE	TRUE
1282	DSIL_00006679-RA	3958at6854	PF00105 : Zinc finger, C4 type (two domains);PF00104 : Ligand-binding domain of nuclear hormone receptor	FALSE	FALSE	FALSE	FALSE	TRUE
1283	DSIL_00006700-RA	5430at6854	NA : NA	FALSE	FALSE	TRUE	FALSE	TRUE
1284	DSIL_00006701-RA	1166at6854	PF01431 : Peptidase family M13;PF05649 : Peptidase family M13	FALSE	FALSE	TRUE	FALSE	TRUE
1285	DSIL_00006704-RA	10525at6854	NA : NA	FALSE	FALSE	FALSE	FALSE	TRUE
1286	DSIL_00006706-RA	6939at6854	NA : NA	FALSE	FALSE	TRUE	FALSE	TRUE
1287	DSIL_00006707-RA	3831at6854	PF02826 : D-isomer specific 2-hydroxyacid dehydrogenase, NAD binding domain	FALSE	FALSE	TRUE	FALSE	TRUE
1288	DSIL_00006715-RA	333at6854	NA : NA	FALSE	FALSE	TRUE	FALSE	TRUE
1289	DSIL_00006725-RA	10936at6854	PF02932 : Neurotransmitter-gated ion-channel transmembrane region;PF02931 : Neurotransmitter-gated ion-channel ligand binding domain	FALSE	FALSE	FALSE	FALSE	TRUE
1290	DSIL_00006731-RA	6373at6854	PF05856 : ARP2/3 complex 20 kDa subunit (ARPC4)	TRUE	FALSE	FALSE	FALSE	TRUE
1291	DSIL_00006733-RA	926at6854	PF00183 : Hsp90 protein;PF02518 : Histidine kinase-, DNA gyrase B-, and HSP90-like ATPase	TRUE	FALSE	FALSE	FALSE	TRUE
1292	DSIL_00006738-RA	690at6854	PF00221 : Aromatic amino acid lyase;PF12053 : N-terminal of Par3 and HAL proteins	FALSE	FALSE	TRUE	FALSE	TRUE
1293	DSIL_00006742-RA	8613at6854	NA : NA	FALSE	FALSE	TRUE	FALSE	TRUE
1294	DSIL_00006744-RA	5117at6854	PF15950 : Putative sperm flagellar membrane protein	TRUE	FALSE	FALSE	FALSE	TRUE
1295	DSIL_00006746-RA	12689at6854	PF05428 : Corticotropin-releasing factor binding protein (CRF-BP)	FALSE	FALSE	FALSE	FALSE	TRUE
1296	DSIL_00006752-RA	16534at6854	NA : NA	FALSE	FALSE	FALSE	FALSE	TRUE
1297	DSIL_00006773-RA	2026at6854	PF07714 : Protein tyrosine kinase;PF07679 : Immunoglobulin I-set domain	FALSE	FALSE	TRUE	FALSE	TRUE
1298	DSIL_00006774-RA	10463at6854	PF07645 : Calcium-binding EGF domain;PF15950 : Putative sperm flagellar membrane protein	FALSE	FALSE	FALSE	FALSE	TRUE
1299	DSIL_00006775-RA	12689at6854	PF05428 : Corticotropin-releasing factor binding protein (CRF-BP)	FALSE	FALSE	FALSE	FALSE	TRUE
1300	DSIL_00006780-RA	422at6854	PF00612 : IQ calmodulin-binding motif;PF00063 : Myosin head (motor domain)	TRUE	FALSE	FALSE	FALSE	TRUE
1301	DSIL_00006788-RA	5417at6854	PF00497 : Bacterial extracellular solute-binding proteins, family 3;PF00071 : Ras family;PF00060 : Ligand-gated ion channel	FALSE	TRUE	FALSE	FALSE	TRUE
1302	DSIL_00006791-RA	3493at6854	PF06584 : DIRP	TRUE	FALSE	FALSE	FALSE	TRUE
1303	DSIL_00006792-RA	12505at6854	PF00400 : WD domain, G-beta repeat;PF04494 : WD40 associated region in TFIID subunit, NTD2 domain	FALSE	FALSE	FALSE	FALSE	TRUE
1304	DSIL_00006795-RA	7071at6854	PF01088 : Ubiquitin carboxyl-terminal hydrolase, family 1	FALSE	FALSE	TRUE	FALSE	TRUE
1305	DSIL_00006800-RA	12110at6854	NA : NA	FALSE	FALSE	FALSE	FALSE	TRUE
1306	DSIL_00006805-RA	6311at6854	PF10164 : Uncharacterized conserved protein (DUF2367);PF11605 : Vacuolar protein sorting protein 36 Vps36;PF04157 : EAP30/Vps36 family	FALSE	FALSE	FALSE	FALSE	TRUE
1307	DSIL_00006809-RA	13527at6854	PF04218 : CENP-B N-terminal DNA-binding domain	FALSE	FALSE	FALSE	TRUE	TRUE
1308	DSIL_00006812-RA	15270at6854	NA : NA	FALSE	FALSE	FALSE	FALSE	TRUE
1309	DSIL_00006813-RA	19522at6854	NA : NA	FALSE	FALSE	FALSE	FALSE	TRUE
1310	DSIL_00006826-RA	7026at6854	NA : NA	FALSE	FALSE	FALSE	TRUE	TRUE
1311	DSIL_00006850-RA	7023at6854	PF00505 : HMG (high mobility group) box	FALSE	FALSE	FALSE	FALSE	TRUE
1312	DSIL_00006870-RA	2865at6854	PF00017 : SH2 domain	FALSE	FALSE	TRUE	FALSE	TRUE
1313	DSIL_00006872-RA	2865at6854	PF02204 : Vacuolar sorting protein 9 (VPS9) domain;PF00788 : Ras association (RalGDS/AF-6) domain	FALSE	FALSE	TRUE	FALSE	TRUE
1314	DSIL_00006885-RA	14815at6854	PF00089 : Trypsin	FALSE	FALSE	FALSE	FALSE	TRUE
1315	DSIL_00006886-RA	2383at6854	PF07677 : A-macroglobulin receptor;PF10569 : Alpha-macro-globulin thiol-ester bond-forming region;PF07678 : A-macroglobulin complement component;PF01759 : UNC-6/NTR/C345C module	FALSE	FALSE	FALSE	TRUE	TRUE
1316	DSIL_00006908-RA	9353at6854	PF05821 : NADH-ubiquinone oxidoreductase ASHI subunit (CI-ASHI or NDUFB8);PF05699 : hAT family C-terminal dimerisation region	FALSE	FALSE	TRUE	FALSE	TRUE
1317	DSIL_00006918-RA	19853at6854	NA : NA	FALSE	FALSE	FALSE	FALSE	TRUE
1318	DSIL_00006930-RA	2730at6854	PF00153 : Mitochondrial carrier protein;PF13499 : EF-hand domain pair	TRUE	FALSE	FALSE	FALSE	TRUE
1319	DSIL_00006934-RA	1314at6854	PF00209 : Sodium:neurotransmitter symporter family	FALSE	FALSE	FALSE	TRUE	TRUE
1320	DSIL_00006936-RA	8004at6854	PF00692 : dUTPase	FALSE	FALSE	TRUE	FALSE	TRUE
1321	DSIL_00006939-RA	6927at6854	PF06743 : FAST kinase-like protein, subdomain 1	TRUE	FALSE	FALSE	FALSE	TRUE
1322	DSIL_00006940-RA	13527at6854	PF04218 : CENP-B N-terminal DNA-binding domain	FALSE	FALSE	FALSE	TRUE	TRUE
1323	DSIL_00006945-RA	4148at6854	PF07807 : RED-like protein C-terminal region;PF07808 : RED-like protein N-terminal region	TRUE	FALSE	FALSE	FALSE	TRUE
1324	DSIL_00006949-RA	6074at6854	PF06534 : Repulsive guidance molecule (RGM) C-terminus	FALSE	TRUE	FALSE	FALSE	TRUE
1325	DSIL_00006956-RA	16381at6854	NA : NA	FALSE	FALSE	FALSE	FALSE	TRUE
1326	DSIL_00006958-RA	11649at6854	PF00089 : Trypsin	FALSE	FALSE	FALSE	FALSE	TRUE
1327	DSIL_00006962-RA	7639at6854	PF00412 : LIM domain	TRUE	FALSE	FALSE	FALSE	TRUE
1328	DSIL_00006967-RA	672at6854	PF00082 : Subtilase family	FALSE	FALSE	FALSE	TRUE	TRUE
1329	DSIL_00006968-RA	2202at6854	PF02181 : Formin Homology 2 Domain	FALSE	FALSE	TRUE	FALSE	TRUE
1330	DSIL_00006975-RA	2671at6854	PF00004 : ATPase family associated with various cellular activities (AAA);PF12037 : Domain of unknown function (DUF3523)	TRUE	FALSE	FALSE	FALSE	TRUE
1331	DSIL_00006980-RA	3406at6854	NA : NA	FALSE	FALSE	TRUE	FALSE	TRUE
1332	DSIL_00006994-RA	6768at6854	NA : NA	FALSE	FALSE	FALSE	TRUE	TRUE
1333	DSIL_00006999-RA	12991at6854	PF13843 : Transposase IS4	FALSE	FALSE	FALSE	FALSE	TRUE
1334	DSIL_00007009-RA	4731at6854	PF08551 : Eukaryotic integral membrane protein (DUF1751)	TRUE	FALSE	FALSE	FALSE	TRUE
1335	DSIL_00007013-RA	11656at6854	PF00083 : Sugar (and other) transporter	FALSE	FALSE	FALSE	FALSE	TRUE
1336	DSIL_00007020-RA	7828at6854	NA : NA	FALSE	FALSE	TRUE	FALSE	TRUE
1337	DSIL_00007030-RA	4001at6854	PF01485 : IBR domain, a half RING-finger domain	FALSE	FALSE	TRUE	FALSE	TRUE
1338	DSIL_00007033-RA	10687at6854	NA : NA	FALSE	FALSE	FALSE	FALSE	TRUE
1339	DSIL_00007041-RA	19096at6854	NA : NA	FALSE	FALSE	FALSE	FALSE	TRUE
1340	DSIL_00007043-RA	5212at6854	PF05380 : Pao retrotransposon peptidase	FALSE	FALSE	FALSE	TRUE	TRUE
1341	DSIL_00007050-RA	4409at6854	PF00069 : Protein kinase domain	FALSE	FALSE	TRUE	FALSE	TRUE
1342	DSIL_00007053-RA	10961at6854	NA : NA	FALSE	FALSE	FALSE	FALSE	TRUE
1343	DSIL_00007056-RA	5196at6854	NA : NA	FALSE	FALSE	FALSE	FALSE	TRUE
1344	DSIL_00007059-RA	8353at6854	PF01283 : Ribosomal protein S26e	FALSE	TRUE	FALSE	FALSE	TRUE
1345	DSIL_00007063-RA	6718at6854	NA : NA	FALSE	FALSE	TRUE	FALSE	TRUE
1346	DSIL_00007066-RA	2164at6854	PF00415 : Regulator of chromosome condensation (RCC1) repeat	FALSE	FALSE	FALSE	FALSE	TRUE
1347	DSIL_00007069-RA	5198at6854	NA : NA	FALSE	FALSE	TRUE	FALSE	TRUE
1348	DSIL_00007073-RA	19026at6854	NA : NA	FALSE	FALSE	FALSE	FALSE	TRUE
1349	DSIL_00007075-RA	19027at6854	PF00245 : Alkaline phosphatase	FALSE	FALSE	FALSE	FALSE	TRUE
1350	DSIL_00007079-RA	11060at6854	NA : NA	FALSE	FALSE	FALSE	FALSE	TRUE
1351	DSIL_00007081-RA	2393at6854	NA : NA	FALSE	FALSE	TRUE	FALSE	TRUE
1352	DSIL_00007085-RA	18952at6854	PF07727 : Reverse transcriptase (RNA-dependent DNA polymerase)	FALSE	FALSE	FALSE	FALSE	TRUE
1353	DSIL_00007096-RA	9778at6854	PF07686 : Immunoglobulin V-set domain	FALSE	FALSE	FALSE	FALSE	TRUE
1354	DSIL_00007115-RA	3559at6854	PF07714 : Protein tyrosine kinase	FALSE	FALSE	FALSE	TRUE	TRUE
1355	DSIL_00007120-RA	3559at6854	NA : NA	FALSE	FALSE	FALSE	TRUE	TRUE
1356	DSIL_00007122-RA	1192at6854	PF00652 : Ricin-type beta-trefoil lectin domain;PF00535 : Glycosyl transferase family 2	FALSE	FALSE	TRUE	FALSE	TRUE
1357	DSIL_00007131-RA	4560at6854	PF00766 : Electron transfer flavoprotein FAD-binding domain	TRUE	FALSE	FALSE	FALSE	TRUE
1358	DSIL_00007132-RA	3756at6854	PF16501 : S phase cyclin A-associated protein in the endoplasmic reticulum;PF12874 : Zinc-finger of C2H2 type	FALSE	TRUE	FALSE	FALSE	TRUE
1359	DSIL_00007135-RA	3400at6854	PF02005 : N2,N2-dimethylguanosine tRNA methyltransferase	TRUE	FALSE	FALSE	FALSE	TRUE
1360	DSIL_00007137-RA	789at6854	PF06777 : Helical and beta-bridge domain;PF13307 : Helicase C-terminal domain;PF06733 : DEAD_2	TRUE	FALSE	FALSE	FALSE	TRUE
1361	DSIL_00007149-RA	13734at6854	NA : NA	FALSE	FALSE	FALSE	FALSE	TRUE
1362	DSIL_00007162-RA	8487at6854	PF13639 : Ring finger domain	FALSE	TRUE	FALSE	FALSE	TRUE
1363	DSIL_00007165-RA	18484at6854	PF06842 : Protein of unknown function (DUF1242)	FALSE	FALSE	FALSE	FALSE	TRUE
1364	DSIL_00007166-RA	9579at6854	PF07743 : HSCB C-terminal oligomerisation domain	FALSE	TRUE	FALSE	FALSE	TRUE
1365	DSIL_00007170-RA	3777at6854	PF01061 : ABC-2 type transporter;PF00005 : ABC transporter	FALSE	FALSE	FALSE	TRUE	TRUE
1366	DSIL_00007182-RA	18681at6854	PF13975 : gag-polyprotein putative aspartyl protease	FALSE	FALSE	FALSE	FALSE	TRUE
1367	DSIL_00007185-RA	15279at6854	PF03792 : PBC domain	FALSE	FALSE	FALSE	FALSE	TRUE
1368	DSIL_00007186-RA	16869at6854	PF00379 : Insect cuticle protein	FALSE	FALSE	FALSE	TRUE	TRUE
1369	DSIL_00007191-RA	9632at6854	PF00379 : Insect cuticle protein	FALSE	FALSE	FALSE	FALSE	TRUE
1370	DSIL_00007199-RA	1880at6854	PF00501 : AMP-binding enzyme	FALSE	FALSE	TRUE	FALSE	TRUE
1371	DSIL_00007209-RA	706at6854	PF08596 : Lethal giant larvae(Lgl) like, C-terminal;PF00400 : WD domain, G-beta repeat;PF08366 : LLGL2	FALSE	FALSE	TRUE	FALSE	TRUE
1372	DSIL_00007210-RA	12192at6854	PF00089 : Trypsin	FALSE	FALSE	FALSE	FALSE	TRUE
1373	DSIL_00007211-RA	18622at6854	NA : NA	FALSE	FALSE	FALSE	FALSE	TRUE
1374	DSIL_00007212-RA	1413at6854	PF00536 : SAM domain (Sterile alpha motif);PF00781 : Diacylglycerol kinase catalytic domain;PF00130 : Phorbol esters/diacylglycerol binding domain (C1 domain);PF00609 : Diacylglycerol kinase accessory domain	FALSE	FALSE	FALSE	TRUE	TRUE
1375	DSIL_00007215-RA	19636at6854	NA : NA	FALSE	FALSE	FALSE	FALSE	TRUE
1376	DSIL_00007216-RA	3290at6854	PF00001 : 7 transmembrane receptor (rhodopsin family);PF13855 : Leucine rich repeat;PF00560 : Leucine Rich Repeat	FALSE	FALSE	TRUE	FALSE	TRUE
1377	DSIL_00007221-RA	377at6854	PF00041 : Fibronectin type III domain	FALSE	FALSE	TRUE	FALSE	TRUE
1378	DSIL_00007224-RA	7169at6854	PF03227 : Gamma interferon inducible lysosomal thiol reductase (GILT)	FALSE	FALSE	TRUE	FALSE	TRUE
1379	DSIL_00007229-RA	5316at6854	PF00566 : Rab-GTPase-TBC domain	FALSE	TRUE	FALSE	FALSE	TRUE
1380	DSIL_00007234-RA	1660at6854	PF00743 : Flavin-binding monooxygenase-like	FALSE	FALSE	TRUE	FALSE	TRUE
1381	DSIL_00007237-RA	1622at6854	PF01607 : Chitin binding Peritrophin-A domain;PF00704 : Glycosyl hydrolases family 18	FALSE	FALSE	TRUE	FALSE	TRUE
1382	DSIL_00007238-RA	8511at6854	PF14705 : Costars	FALSE	FALSE	TRUE	FALSE	TRUE
1383	DSIL_00007254-RA	3806at6854	PF04670 : Gtr1/RagA G protein conserved region	FALSE	FALSE	TRUE	FALSE	TRUE
1384	DSIL_00007255-RA	9653at6854	PF00400 : WD domain, G-beta repeat	FALSE	FALSE	FALSE	TRUE	TRUE
1385	DSIL_00007256-RA	6067at6854	PF00673 : ribosomal L5P family C-terminus;PF00281 : Ribosomal protein L5	FALSE	FALSE	TRUE	FALSE	TRUE
1386	DSIL_00007257-RA	14785at6854	PF05253 : U11-48K-like CHHC zinc finger	FALSE	FALSE	FALSE	FALSE	TRUE
1387	DSIL_00007268-RA	978at6854	PF02191 : Olfactomedin-like domain	FALSE	FALSE	TRUE	FALSE	TRUE
1388	DSIL_00007274-RA	3611at6854	PF03096 : Ndr family	FALSE	FALSE	TRUE	FALSE	TRUE
1389	DSIL_00007280-RA	19767at6854	PF01055 : Glycosyl hydrolases family 31;PF10613 : Ligated ion channel L-glutamate- and glycine-binding site	FALSE	FALSE	FALSE	FALSE	TRUE
1390	DSIL_00007286-RA	9488at6854	PF01876 : RNase P subunit p30	FALSE	FALSE	TRUE	FALSE	TRUE
1391	DSIL_00007287-RA	1588at6854	PF00088 : Trefoil (P-type) domain;PF01055 : Glycosyl hydrolases family 31;PF16863 : N-terminal barrel of NtMGAM and CtMGAM, maltase-glucoamylase;PF13802 : Galactose mutarotase-like	FALSE	FALSE	TRUE	FALSE	TRUE
1392	DSIL_00007289-RA	152at6854	PF00520 : Ion transport protein	FALSE	FALSE	TRUE	FALSE	TRUE
1393	DSIL_00007290-RA	8021at6854	NA : NA	FALSE	TRUE	FALSE	FALSE	TRUE
1394	DSIL_00007292-RA	9909at6854	PF00635 : MSP (Major sperm protein) domain	FALSE	TRUE	FALSE	FALSE	TRUE
1395	DSIL_00007305-RA	5949at6854	PF13894 : C2H2-type zinc finger;PF00096 : Zinc finger, C2H2 type;PF13909 : C2H2-type zinc-finger domain	FALSE	FALSE	TRUE	FALSE	TRUE
1396	DSIL_00007308-RA	13450at6854	PF08584 : Ribonuclease P 40kDa (Rpp40) subunit	FALSE	FALSE	FALSE	FALSE	TRUE
1397	DSIL_00007320-RA	3282at6854	PF00001 : 7 transmembrane receptor (rhodopsin family)	TRUE	FALSE	FALSE	FALSE	TRUE
1398	DSIL_00007323-RA	5390at6854	NA : NA	TRUE	FALSE	FALSE	FALSE	TRUE
1399	DSIL_00007329-RA	4288at6854	PF01979 : Amidohydrolase family	FALSE	FALSE	FALSE	TRUE	TRUE
1400	DSIL_00007334-RA	10347at6854	PF00057 : Low-density lipoprotein receptor domain class A	FALSE	FALSE	FALSE	TRUE	TRUE
1401	DSIL_00007340-RA	17610at6854	NA : NA	FALSE	FALSE	FALSE	FALSE	TRUE
1402	DSIL_00007342-RA	1575at6854	PF08205 : CD80-like C2-set immunoglobulin domain;PF07679 : Immunoglobulin I-set domain	TRUE	FALSE	FALSE	FALSE	TRUE
1403	DSIL_00007347-RA	13148at6854	NA : NA	FALSE	FALSE	FALSE	FALSE	TRUE
1404	DSIL_00007348-RA	14749at6854	PF15410 : Pleckstrin homology domain	FALSE	FALSE	FALSE	FALSE	TRUE
1405	DSIL_00007350-RA	27at6854	PF00307 : Calponin homology (CH) domain;PF00435 : Spectrin repeat	FALSE	FALSE	TRUE	FALSE	TRUE
1406	DSIL_00007354-RA	899at6854	PF01436 : NHL repeat;PF00643 : B-box zinc finger	FALSE	FALSE	FALSE	TRUE	TRUE
1407	DSIL_00007357-RA	899at6854	PF01436 : NHL repeat;PF00643 : B-box zinc finger;PF00097 : Zinc finger, C3HC4 type (RING finger)	FALSE	FALSE	FALSE	TRUE	TRUE
1408	DSIL_00007365-RA	4566at6854	NA : NA	TRUE	FALSE	FALSE	FALSE	TRUE
1409	DSIL_00007371-RA	18084at6854	NA : NA	FALSE	FALSE	FALSE	FALSE	TRUE
1410	DSIL_00007372-RA	10037at6854	PF10163 : Transcription factor e(y)2	FALSE	FALSE	FALSE	FALSE	TRUE
1411	DSIL_00007374-RA	8797at6854	NA : NA	FALSE	FALSE	FALSE	FALSE	TRUE
1412	DSIL_00007377-RA	7627at6854	NA : NA	FALSE	FALSE	TRUE	FALSE	TRUE
1413	DSIL_00007385-RA	9862at6854	PF10248 : Myelodysplasia-myeloid leukemia factor 1-interacting protein	FALSE	TRUE	FALSE	FALSE	TRUE
1414	DSIL_00007402-RA	5920at6854	PF01576 : Myosin tail	FALSE	TRUE	FALSE	FALSE	TRUE
1415	DSIL_00007410-RA	5624at6854	NA : NA	FALSE	FALSE	FALSE	TRUE	TRUE
1416	DSIL_00007411-RA	3968at6854	PF00876 : Innexin	FALSE	FALSE	FALSE	TRUE	TRUE
1417	DSIL_00007417-RA	12840at6854	PF00001 : 7 transmembrane receptor (rhodopsin family)	FALSE	FALSE	FALSE	FALSE	TRUE
1418	DSIL_00007422-RA	13996at6854	NA : NA	FALSE	FALSE	FALSE	FALSE	TRUE
1419	DSIL_00007423-RA	4687at6854	PF02270 : Transcription initiation factor IIF, beta subunit	FALSE	FALSE	TRUE	FALSE	TRUE
1420	DSIL_00007425-RA	11135at6854	NA : NA	FALSE	FALSE	FALSE	FALSE	TRUE
1421	DSIL_00007426-RA	2864at6854	PF00270 : DEAD/DEAH box helicase;PF00271 : Helicase conserved C-terminal domain	FALSE	FALSE	FALSE	TRUE	TRUE
1422	DSIL_00007431-RA	17540at6854	NA : NA	FALSE	FALSE	FALSE	FALSE	TRUE
1423	DSIL_00007444-RA	5761at6854	PF00071 : Ras family	FALSE	FALSE	FALSE	FALSE	TRUE
1424	DSIL_00007448-RA	10391at6854	NA : NA	FALSE	TRUE	FALSE	FALSE	TRUE
1425	DSIL_00007452-RA	2968at6854	PF00557 : Metallopeptidase family M24	TRUE	FALSE	FALSE	FALSE	TRUE
1426	DSIL_00007453-RA	6279at6854	PF00001 : 7 transmembrane receptor (rhodopsin family)	FALSE	FALSE	FALSE	TRUE	TRUE
1427	DSIL_00007462-RA	4881at6854	PF05743 : UEV domain	TRUE	FALSE	FALSE	FALSE	TRUE
1428	DSIL_00007463-RA	6313at6854	PF01652 : Eukaryotic initiation factor 4E	FALSE	FALSE	TRUE	FALSE	TRUE
1429	DSIL_00007466-RA	8740at6854	PF10613 : Ligated ion channel L-glutamate- and glycine-binding site	FALSE	FALSE	FALSE	FALSE	TRUE
1430	DSIL_00007475-RA	7104at6854	PF10234 : Clusterin-associated protein-1	FALSE	FALSE	TRUE	FALSE	TRUE
1431	DSIL_00007477-RA	3887at6854	PF03109 : ABC1 family	FALSE	FALSE	TRUE	FALSE	TRUE
1432	DSIL_00007478-RA	2954at6854	PF00884 : Sulfatase;PF14707 : C-terminal region of aryl-sulfatase	FALSE	FALSE	TRUE	FALSE	TRUE
1433	DSIL_00007480-RA	1901at6854	PF01028 : Eukaryotic DNA topoisomerase I, catalytic core;PF02919 : Eukaryotic DNA topoisomerase I, DNA binding fragment;PF14370 : C-terminal topoisomerase domain	FALSE	FALSE	TRUE	FALSE	TRUE
1434	DSIL_00007488-RA	16205at6854	PF15244 : Spermatogenesis-associated protein 7, or HSD3	FALSE	FALSE	FALSE	FALSE	TRUE
1435	DSIL_00007494-RA	4472at6854	NA : NA	FALSE	FALSE	TRUE	FALSE	TRUE
1436	DSIL_00007496-RA	518at6854	PF00787 : PX domain	FALSE	FALSE	TRUE	FALSE	TRUE
1437	DSIL_00007504-RA	12503at6854	NA : NA	FALSE	FALSE	FALSE	FALSE	TRUE
1438	DSIL_00007512-RA	822at6854	PF00400 : WD domain, G-beta repeat	FALSE	FALSE	TRUE	FALSE	TRUE
1439	DSIL_00007517-RA	6135at6854	PF17039 : Fucosyltransferase, N-terminal;PF00852 : Glycosyltransferase family 10 (fucosyltransferase) C-term	FALSE	FALSE	TRUE	FALSE	TRUE
1440	DSIL_00007519-RA	2780at6854	PF00069 : Protein kinase domain	FALSE	FALSE	FALSE	TRUE	TRUE
1441	DSIL_00007521-RA	8705at6854	PF13920 : Zinc finger, C3HC4 type (RING finger)	FALSE	FALSE	TRUE	FALSE	TRUE
1442	DSIL_00007524-RA	13358at6854	NA : NA	FALSE	FALSE	FALSE	FALSE	TRUE
1443	DSIL_00007527-RA	2563at6854	PF15113 : TMEM117 protein family	FALSE	FALSE	FALSE	TRUE	TRUE
1444	DSIL_00007547-RA	8137at6854	PF02198 : Sterile alpha motif (SAM)/Pointed domain	FALSE	FALSE	TRUE	FALSE	TRUE
1445	DSIL_00007557-RA	14866at6854	NA : NA	FALSE	FALSE	FALSE	FALSE	TRUE
1446	DSIL_00007561-RA	1296at6854	PF11838 : ERAP1-like C-terminal domain;PF01433 : Peptidase family M1 domain	FALSE	FALSE	TRUE	FALSE	TRUE
1447	DSIL_00007563-RA	4294at6854	PF05190 : MutS family domain IV;PF05188 : MutS domain II;PF01624 : MutS domain I;PF05192 : MutS domain III;PF00488 : MutS domain V	FALSE	FALSE	TRUE	FALSE	TRUE
1448	DSIL_00007565-RA	130at6854	PF01576 : Myosin tail;PF00063 : Myosin head (motor domain)	FALSE	FALSE	TRUE	FALSE	TRUE
1449	DSIL_00007577-RA	10204at6854	PF00787 : PX domain	FALSE	FALSE	FALSE	FALSE	TRUE
1450	DSIL_00007587-RA	1989at6854	PF00067 : Cytochrome P450	FALSE	FALSE	FALSE	TRUE	TRUE
1451	DSIL_00007594-RA	76at6854	NA : NA	FALSE	FALSE	TRUE	FALSE	TRUE
1452	DSIL_00007596-RA	17439at6854	PF02984 : Cyclin, C-terminal domain	FALSE	FALSE	FALSE	FALSE	TRUE
1453	DSIL_00007599-RA	4095at6854	PF12832 : MFS_1 like family	FALSE	FALSE	FALSE	TRUE	TRUE
1454	DSIL_00007609-RA	14266at6854	PF14291 : Domain of unknown function (DUF4371)	FALSE	FALSE	FALSE	FALSE	TRUE
1455	DSIL_00007629-RA	5666at6854	PF01302 : CAP-Gly domain;PF14560 : Ubiquitin-like domain	FALSE	TRUE	FALSE	FALSE	TRUE
1456	DSIL_00007634-RA	6729at6854	PF13927 : Immunoglobulin domain	FALSE	FALSE	TRUE	FALSE	TRUE
1457	DSIL_00007637-RA	12093at6854	PF00168 : C2 domain	FALSE	FALSE	FALSE	FALSE	TRUE
1458	DSIL_00007646-RA	6414at6854	PF00789 : UBX domain	FALSE	FALSE	TRUE	FALSE	TRUE
1459	DSIL_00007652-RA	540at6854	PF13855 : Leucine rich repeat;PF00001 : 7 transmembrane receptor (rhodopsin family)	FALSE	FALSE	TRUE	FALSE	TRUE
1460	DSIL_00007658-RA	4937at6854	PF12012 : Domain of unknown function (DUF3504)	FALSE	FALSE	FALSE	FALSE	TRUE
1461	DSIL_00007662-RA	17596at6854	PF00615 : Regulator of G protein signaling domain	FALSE	FALSE	FALSE	FALSE	TRUE
1462	DSIL_00007665-RA	7253at6854	PF13639 : Ring finger domain	FALSE	FALSE	FALSE	TRUE	TRUE
1463	DSIL_00007669-RA	2254at6854	NA : NA	TRUE	FALSE	FALSE	FALSE	TRUE
1464	DSIL_00007674-RA	51at6854	PF00630 : Filamin/ABP280 repeat	FALSE	FALSE	TRUE	FALSE	TRUE
1465	DSIL_00007677-RA	1031at6854	PF00094 : von Willebrand factor type D domain;PF09172 : Domain of unknown function (DUF1943);PF01347 : Lipoprotein amino terminal region	FALSE	FALSE	FALSE	TRUE	TRUE
1466	DSIL_00007687-RA	9668at6854	NA : NA	FALSE	FALSE	FALSE	TRUE	TRUE
1467	DSIL_00007689-RA	19096at6854	NA : NA	FALSE	FALSE	FALSE	FALSE	TRUE
1468	DSIL_00007697-RA	4776at6854	NA : NA	FALSE	FALSE	FALSE	TRUE	TRUE
1469	DSIL_00007702-RA	7790at6854	PF06905 : Fas apoptotic inhibitory molecule (FAIM1)	FALSE	TRUE	FALSE	FALSE	TRUE
1470	DSIL_00007703-RA	2486at6854	PF00027 : Cyclic nucleotide-binding domain;PF00520 : Ion transport protein	FALSE	FALSE	TRUE	FALSE	TRUE
1471	DSIL_00007706-RA	17026at6854	PF05915 : Eukaryotic protein of unknown function (DUF872)	FALSE	FALSE	FALSE	FALSE	TRUE
1472	DSIL_00007717-RA	1082at6854	PF07714 : Protein tyrosine kinase	FALSE	FALSE	TRUE	FALSE	TRUE
1473	DSIL_00007736-RA	19277at6854	PF00078 : Reverse transcriptase (RNA-dependent DNA polymerase)	FALSE	FALSE	FALSE	TRUE	TRUE
1474	DSIL_00007737-RA	1876at6854	PF00069 : Protein kinase domain	FALSE	FALSE	TRUE	FALSE	TRUE
1475	DSIL_00007749-RA	6344at6854	PF00459 : Inositol monophosphatase family	FALSE	FALSE	TRUE	FALSE	TRUE
1476	DSIL_00007754-RA	8751at6854	PF00106 : short chain dehydrogenase	FALSE	FALSE	FALSE	TRUE	TRUE
1477	DSIL_00007760-RA	9336at6854	NA : NA	FALSE	FALSE	FALSE	TRUE	TRUE
1478	DSIL_00007764-RA	14481at6854	PF03095 : Phosphotyrosyl phosphate activator (PTPA) protein;PF13306 : Leucine rich repeats (6 copies);PF13855 : Leucine rich repeat	FALSE	FALSE	FALSE	FALSE	TRUE
1479	DSIL_00007765-RA	10332at6854	PF00049 : Insulin/IGF/Relaxin family	FALSE	FALSE	FALSE	FALSE	TRUE
1480	DSIL_00007772-RA	5949at6854	PF13894 : C2H2-type zinc finger;PF00096 : Zinc finger, C2H2 type	FALSE	FALSE	TRUE	FALSE	TRUE
1481	DSIL_00007780-RA	9009at6854	PF07884 : Vitamin K epoxide reductase family	TRUE	FALSE	FALSE	FALSE	TRUE
1482	DSIL_00007785-RA	4758at6854	PF00459 : Inositol monophosphatase family	TRUE	FALSE	FALSE	FALSE	TRUE
1483	DSIL_00007790-RA	15939at6854	NA : NA	FALSE	FALSE	FALSE	FALSE	TRUE
1484	DSIL_00007792-RA	17610at6854	NA : NA	FALSE	FALSE	FALSE	FALSE	TRUE
1485	DSIL_00007802-RA	512at6854	PF02359 : Cell division protein 48 (CDC48), N-terminal domain;PF02933 : Cell division protein 48 (CDC48), domain 2;PF00004 : ATPase family associated with various cellular activities (AAA);PF09336 : Vps4 C terminal oligomerisation domain	FALSE	TRUE	FALSE	FALSE	TRUE
1486	DSIL_00007803-RA	17596at6854	NA : NA	FALSE	FALSE	FALSE	FALSE	TRUE
1487	DSIL_00007804-RA	17596at6854	NA : NA	FALSE	FALSE	FALSE	FALSE	TRUE
1488	DSIL_00007805-RA	1138at6854	PF00625 : Guanylate kinase;PF00595 : PDZ domain (Also known as DHR or GLGF)	TRUE	FALSE	FALSE	FALSE	TRUE
1489	DSIL_00007807-RA	4346at6854	PF00076 : RNA recognition motif. (a.k.a. RRM, RBD, or RNP domain);PF08075 : NOPS (NUC059) domain	FALSE	FALSE	FALSE	TRUE	TRUE
1490	DSIL_00007808-RA	6621at6854	NA : NA	TRUE	FALSE	FALSE	FALSE	TRUE
1491	DSIL_00007813-RA	6374at6854	PF00071 : Ras family	FALSE	FALSE	FALSE	FALSE	TRUE
1492	DSIL_00007819-RA	14142at6854	NA : NA	FALSE	FALSE	FALSE	FALSE	TRUE
1493	DSIL_00007823-RA	19892at6854	NA : NA	FALSE	FALSE	FALSE	FALSE	TRUE
1494	DSIL_00007827-RA	718at6854	PF08441 : Integrin alpha;PF01839 : FG-GAP repeat	FALSE	FALSE	TRUE	FALSE	TRUE
1495	DSIL_00007829-RA	9856at6854	NA : NA	FALSE	FALSE	FALSE	TRUE	TRUE
1496	DSIL_00007830-RA	10274at6854	NA : NA	FALSE	FALSE	FALSE	FALSE	TRUE
1497	DSIL_00007833-RA	8079at6854	PF01599 : Ribosomal protein S27a	FALSE	FALSE	TRUE	FALSE	TRUE
1498	DSIL_00007834-RA	11906at6854	PF07885 : Ion channel	FALSE	FALSE	FALSE	FALSE	TRUE
1499	DSIL_00007837-RA	7947at6854	PF00335 : Tetraspanin family	FALSE	FALSE	TRUE	FALSE	TRUE
1500	DSIL_00007842-RA	1491at6854	PF01490 : Transmembrane amino acid transporter protein	TRUE	FALSE	FALSE	FALSE	TRUE
1501	DSIL_00007851-RA	12580at6854	NA : NA	FALSE	FALSE	FALSE	FALSE	TRUE
1502	DSIL_00007853-RA	13491at6854	PF13359 : DDE superfamily endonuclease	FALSE	FALSE	FALSE	FALSE	TRUE
1503	DSIL_00007877-RA	17768at6854	PF00732 : GMC oxidoreductase	FALSE	FALSE	FALSE	FALSE	TRUE
1504	DSIL_00007878-RA	18681at6854	PF13975 : gag-polyprotein putative aspartyl protease	FALSE	FALSE	FALSE	FALSE	TRUE
1505	DSIL_00007886-RA	6729at6854	PF00047 : Immunoglobulin domain;PF13927 : Immunoglobulin domain	FALSE	FALSE	TRUE	FALSE	TRUE
1506	DSIL_00007889-RA	2588at6854	PF04184 : ST7 protein	TRUE	FALSE	FALSE	FALSE	TRUE
1507	DSIL_00007891-RA	4513at6854	NA : NA	FALSE	TRUE	FALSE	FALSE	TRUE
1508	DSIL_00007893-RA	2324at6854	PF00202 : Aminotransferase class-III	FALSE	FALSE	TRUE	FALSE	TRUE
1509	DSIL_00007895-RA	9765at6854	PF00631 : GGL domain	FALSE	FALSE	FALSE	FALSE	TRUE
1510	DSIL_00007905-RA	935at6854	PF16494 : C-terminal extension of sodium/calcium exchanger domain;PF01699 : Sodium/calcium exchanger protein;PF03160 : Calx-beta domain	FALSE	FALSE	TRUE	FALSE	TRUE
1511	DSIL_00007914-RA	16298at6854	NA : NA	FALSE	FALSE	FALSE	FALSE	TRUE
1512	DSIL_00007915-RA	16298at6854	NA : NA	FALSE	FALSE	FALSE	FALSE	TRUE
1513	DSIL_00007918-RA	8793at6854	NA : NA	FALSE	FALSE	FALSE	FALSE	TRUE
1514	DSIL_00007925-RA	4793at6854	PF00702 : haloacid dehalogenase-like hydrolase	FALSE	FALSE	TRUE	FALSE	TRUE
1515	DSIL_00007936-RA	16633at6854	PF13843 : Transposase IS4	FALSE	FALSE	FALSE	TRUE	TRUE
1516	DSIL_00007949-RA	2072at6854	PF02759 : RUN domain	TRUE	FALSE	FALSE	FALSE	TRUE
1517	DSIL_00007950-RA	1097at6854	PF01237 : Oxysterol-binding protein	FALSE	TRUE	FALSE	FALSE	TRUE
1518	DSIL_00007951-RA	4822at6854	PF00685 : Sulfotransferase domain	FALSE	FALSE	FALSE	TRUE	TRUE
1519	DSIL_00007956-RA	47at6854	PF01979 : Amidohydrolase family;PF02142 : MGS-like domain;PF00117 : Glutamine amidotransferase class-I;PF02786 : Carbamoyl-phosphate synthase L chain, ATP binding domain;PF02787 : Carbamoyl-phosphate synthetase large chain, oligomerisation domain	FALSE	FALSE	TRUE	FALSE	TRUE
1520	DSIL_00007964-RA	10308at6854	PF00084 : Sushi repeat (SCR repeat)	FALSE	FALSE	FALSE	FALSE	TRUE
1521	DSIL_00007965-RA	8004at6854	PF00692 : dUTPase	FALSE	FALSE	TRUE	FALSE	TRUE
1522	DSIL_00007966-RA	10177at6854	NA : NA	FALSE	TRUE	FALSE	FALSE	TRUE
1523	DSIL_00007969-RA	5298at6854	PF13893 : RNA recognition motif. (a.k.a. RRM, RBD, or RNP domain)	FALSE	FALSE	FALSE	TRUE	TRUE
1524	DSIL_00007970-RA	1206at6854	PF00536 : SAM domain (Sterile alpha motif);PF00023 : Ankyrin repeat;PF03221 : Tc5 transposase DNA-binding domain;PF00595 : PDZ domain (Also known as DHR or GLGF)	FALSE	FALSE	TRUE	FALSE	TRUE
1525	DSIL_00007972-RA	13466at6854	PF00002 : 7 transmembrane receptor (Secretin family)	FALSE	FALSE	FALSE	FALSE	TRUE
1526	DSIL_00007979-RA	9309at6854	PF04923 : Ninjurin	FALSE	FALSE	TRUE	FALSE	TRUE
1527	DSIL_00007982-RA	15917at6854	PF04923 : Ninjurin	FALSE	FALSE	FALSE	FALSE	TRUE
1528	DSIL_00007986-RA	958at6854	PF00053 : Laminin EGF domain;PF12661 : Human growth factor-like EGF	FALSE	FALSE	TRUE	FALSE	TRUE
1529	DSIL_00007994-RA	9163at6854	PF00254 : FKBP-type peptidyl-prolyl cis-trans isomerase;PF07719 : Tetratricopeptide repeat	FALSE	FALSE	TRUE	FALSE	TRUE
1530	DSIL_00007996-RA	2372at6854	PF08144 : CPL (NUC119) domain	FALSE	TRUE	FALSE	FALSE	TRUE
1531	DSIL_00008003-RA	12162at6854	PF00002 : 7 transmembrane receptor (Secretin family)	FALSE	FALSE	FALSE	FALSE	TRUE
1532	DSIL_00008007-RA	6227at6854	NA : NA	FALSE	FALSE	FALSE	TRUE	TRUE
1533	DSIL_00008027-RA	9513at6854	PF00293 : NUDIX domain	FALSE	FALSE	FALSE	TRUE	TRUE
1534	DSIL_00008029-RA	17847at6854	PF02793 : Hormone receptor domain	FALSE	FALSE	FALSE	FALSE	TRUE
1535	DSIL_00008031-RA	4015at6854	PF00620 : RhoGAP domain;PF01852 : START domain	FALSE	FALSE	TRUE	FALSE	TRUE
1536	DSIL_00008044-RA	18936at6854	NA : NA	FALSE	FALSE	FALSE	FALSE	TRUE
1537	DSIL_00008054-RA	12991at6854	PF13843 : Transposase IS4	FALSE	FALSE	FALSE	FALSE	TRUE
1538	DSIL_00008056-RA	865at6854	PF00168 : C2 domain;PF00433 : Protein kinase C terminal domain;PF00069 : Protein kinase domain	FALSE	FALSE	TRUE	FALSE	TRUE
1539	DSIL_00008058-RA	5824at6854	PF00443 : Ubiquitin carboxyl-terminal hydrolase	TRUE	FALSE	FALSE	FALSE	TRUE
1540	DSIL_00008082-RA	6628at6854	PF10037 : Mitochondrial 28S ribosomal protein S27	FALSE	TRUE	FALSE	FALSE	TRUE
1541	DSIL_00008084-RA	11398at6854	NA : NA	FALSE	FALSE	FALSE	FALSE	TRUE
1542	DSIL_00008087-RA	9336at6854	PF00075 : RNase H	FALSE	FALSE	FALSE	TRUE	TRUE
1543	DSIL_00008089-RA	2041at6854	PF03571 : Peptidase family M49	FALSE	FALSE	FALSE	TRUE	TRUE
1544	DSIL_00008090-RA	2041at6854	PF03571 : Peptidase family M49	FALSE	FALSE	FALSE	TRUE	TRUE
1545	DSIL_00008095-RA	5404at6854	PF00168 : C2 domain	FALSE	FALSE	TRUE	FALSE	TRUE
1546	DSIL_00008096-RA	108at6854	PF03256 : Anaphase-promoting complex, subunit 10 (APC10)	FALSE	FALSE	FALSE	TRUE	TRUE
1547	DSIL_00008099-RA	19345at6854	PF00076 : RNA recognition motif. (a.k.a. RRM, RBD, or RNP domain)	FALSE	FALSE	FALSE	FALSE	TRUE
1548	DSIL_00008105-RA	5430at6854	NA : NA	FALSE	FALSE	TRUE	FALSE	TRUE
1549	DSIL_00008116-RA	18012at6854	NA : NA	FALSE	FALSE	FALSE	FALSE	TRUE
1550	DSIL_00008117-RA	4263at6854	PF00405 : Transferrin	FALSE	FALSE	FALSE	TRUE	TRUE
1551	DSIL_00008130-RA	10540at6854	PF07679 : Immunoglobulin I-set domain	FALSE	FALSE	FALSE	FALSE	TRUE
1552	DSIL_00008139-RA	6215at6854	NA : NA	FALSE	FALSE	TRUE	FALSE	TRUE
1553	DSIL_00008153-RA	4194at6854	PF00795 : Carbon-nitrogen hydrolase	FALSE	FALSE	FALSE	TRUE	TRUE
1554	DSIL_00008154-RA	16818at6854	NA : NA	FALSE	FALSE	FALSE	FALSE	TRUE
1555	DSIL_00008161-RA	5528at6854	PF01238 : Phosphomannose isomerase type I	FALSE	FALSE	TRUE	FALSE	TRUE
1556	DSIL_00008162-RA	419at6854	NA : NA	TRUE	FALSE	FALSE	FALSE	TRUE
1557	DSIL_00008168-RA	6208at6854	NA : NA	FALSE	FALSE	TRUE	FALSE	TRUE
1558	DSIL_00008172-RA	4113at6854	PF00398 : Ribosomal RNA adenine dimethylase	FALSE	FALSE	TRUE	FALSE	TRUE
1559	DSIL_00008178-RA	19513at6854	NA : NA	FALSE	FALSE	FALSE	FALSE	TRUE
1560	DSIL_00008179-RA	6834at6854	PF04893 : Yip1 domain	FALSE	FALSE	TRUE	FALSE	TRUE
1561	DSIL_00008183-RA	10967at6854	PF00092 : von Willebrand factor type A domain;PF00084 : Sushi repeat (SCR repeat);PF00089 : Trypsin	FALSE	FALSE	FALSE	FALSE	TRUE
1562	DSIL_00008194-RA	281at6854	PF07679 : Immunoglobulin I-set domain;PF13927 : Immunoglobulin domain	FALSE	FALSE	TRUE	FALSE	TRUE
1563	DSIL_00008215-RA	113at6854	PF08742 : C8 domain;PF13330 : Mucin-2 protein WxxW repeating region;PF00094 : von Willebrand factor type D domain;PF01826 : Trypsin Inhibitor like cysteine rich domain	FALSE	FALSE	FALSE	TRUE	TRUE
1564	DSIL_00008223-RA	15263at6854	NA : NA	FALSE	FALSE	FALSE	FALSE	TRUE
1565	DSIL_00008224-RA	19431at6854	PF16043 : Domain of unknown function (DUF4795)	FALSE	FALSE	FALSE	FALSE	TRUE
1566	DSIL_00008229-RA	1588at6854	PF01055 : Glycosyl hydrolases family 31	FALSE	FALSE	TRUE	FALSE	TRUE
1567	DSIL_00008230-RA	8975at6854	PF08389 : Exportin 1-like protein;PF03810 : Importin-beta N-terminal domain	FALSE	FALSE	TRUE	FALSE	TRUE
1568	DSIL_00008233-RA	11859at6854	NA : NA	FALSE	FALSE	FALSE	FALSE	TRUE
1569	DSIL_00008241-RA	153at6854	PF00435 : Spectrin repeat	FALSE	FALSE	FALSE	FALSE	TRUE
1570	DSIL_00008246-RA	4159at6854	NA : NA	FALSE	FALSE	FALSE	TRUE	TRUE
1571	DSIL_00008255-RA	11877at6854	NA : NA	FALSE	FALSE	FALSE	FALSE	TRUE
1572	DSIL_00008262-RA	14094at6854	NA : NA	FALSE	FALSE	FALSE	FALSE	TRUE
1573	DSIL_00008268-RA	10198at6854	NA : NA	FALSE	FALSE	FALSE	FALSE	TRUE
1574	DSIL_00008269-RA	12967at6854	NA : NA	FALSE	FALSE	FALSE	FALSE	TRUE
1575	DSIL_00008273-RA	10365at6854	NA : NA	FALSE	FALSE	TRUE	FALSE	TRUE
1576	DSIL_00008282-RA	3871at6854	PF05090 : Vitamin K-dependent gamma-carboxylase	TRUE	FALSE	FALSE	FALSE	TRUE
1577	DSIL_00008286-RA	2768at6854	PF01507 : Phosphoadenosine phosphosulfate reductase family;PF00118 : TCP-1/cpn60 chaperonin family	FALSE	FALSE	TRUE	FALSE	TRUE
1578	DSIL_00008295-RA	7928at6854	PF00642 : Zinc finger C-x8-C-x5-C-x3-H type (and similar)	FALSE	TRUE	FALSE	FALSE	TRUE
1579	DSIL_00008296-RA	4131at6854	NA : NA	FALSE	FALSE	TRUE	FALSE	TRUE
1580	DSIL_00008301-RA	875at6854	PF02469 : Fasciclin domain	FALSE	FALSE	TRUE	FALSE	TRUE
1581	DSIL_00008304-RA	14981at6854	PF00836 : Stathmin family	FALSE	FALSE	FALSE	FALSE	TRUE
1582	DSIL_00008308-RA	5019at6854	PF09404 : Eukaryotic protein of unknown function (DUF2003)	FALSE	TRUE	FALSE	FALSE	TRUE
1583	DSIL_00008309-RA	3801at6854	PF01170 : Putative RNA methylase family UPF0020	TRUE	FALSE	FALSE	FALSE	TRUE
1584	DSIL_00008310-RA	3722at6854	PF00466 : Ribosomal protein L10;PF00428 : 60s Acidic ribosomal protein	TRUE	FALSE	FALSE	FALSE	TRUE
1585	DSIL_00008313-RA	6794at6854	PF07690 : Major Facilitator Superfamily	FALSE	FALSE	FALSE	TRUE	TRUE
1586	DSIL_00008318-RA	1364at6854	PF16414 : Niemann-Pick C1 N terminus;PF02460 : Patched family;PF12349 : Sterol-sensing domain of SREBP cleavage-activation	FALSE	FALSE	TRUE	FALSE	TRUE
1587	DSIL_00008337-RA	11787at6854	NA : NA	FALSE	FALSE	FALSE	FALSE	TRUE
1588	DSIL_00008347-RA	2487at6854	PF00375 : Sodium:dicarboxylate symporter family	FALSE	FALSE	FALSE	TRUE	TRUE
1589	DSIL_00008351-RA	1674at6854	PF05649 : Peptidase family M13;PF01431 : Peptidase family M13	FALSE	FALSE	TRUE	FALSE	TRUE
1590	DSIL_00008358-RA	2385at6854	PF00067 : Cytochrome P450	FALSE	FALSE	TRUE	FALSE	TRUE
1591	DSIL_00008360-RA	1949at6854	PF08427 : Domain of unknown function (DUF1741)	TRUE	FALSE	FALSE	FALSE	TRUE
1592	DSIL_00008369-RA	10051at6854	PF01250 : Ribosomal protein S6	FALSE	TRUE	FALSE	FALSE	TRUE
1593	DSIL_00008375-RA	6170at6854	NA : NA	FALSE	FALSE	TRUE	FALSE	TRUE
1594	DSIL_00008377-RA	10741at6854	PF00665 : Integrase core domain	FALSE	FALSE	FALSE	FALSE	TRUE
1595	DSIL_00008382-RA	6119at6854	NA : NA	FALSE	FALSE	TRUE	FALSE	TRUE
1596	DSIL_00008386-RA	13090at6854	PF00083 : Sugar (and other) transporter	FALSE	FALSE	FALSE	FALSE	TRUE
1597	DSIL_00008389-RA	8591at6854	PF02391 : MoaE protein	FALSE	FALSE	FALSE	TRUE	TRUE
1598	DSIL_00008395-RA	8020at6854	PF03567 : Sulfotransferase family	FALSE	FALSE	FALSE	TRUE	TRUE
1599	DSIL_00008396-RA	765at6854	PF12580 : Tripeptidyl peptidase II;PF12583 : Tripeptidyl peptidase II N terminal	FALSE	FALSE	TRUE	FALSE	TRUE
1600	DSIL_00008403-RA	7722at6854	PF00467 : KOW motif;PF16906 : Ribosomal proteins L26 eukaryotic, L24P archaeal	FALSE	FALSE	TRUE	FALSE	TRUE
1601	DSIL_00008404-RA	1517at6854	PF00458 : WHEP-TRS domain;PF09334 : tRNA synthetases class I (M);PF08264 : Anticodon-binding domain of tRNA	TRUE	FALSE	FALSE	FALSE	TRUE
1602	DSIL_00008405-RA	17476at6854	PF03221 : Tc5 transposase DNA-binding domain;PF04218 : CENP-B N-terminal DNA-binding domain	FALSE	FALSE	FALSE	FALSE	TRUE
1603	DSIL_00008406-RA	4769at6854	PF00069 : Protein kinase domain	TRUE	FALSE	FALSE	FALSE	TRUE
1604	DSIL_00008409-RA	890at6854	PF03547 : Membrane transport protein	FALSE	FALSE	TRUE	FALSE	TRUE
1605	DSIL_00008414-RA	4586at6854	PF01490 : Transmembrane amino acid transporter protein	FALSE	FALSE	TRUE	FALSE	TRUE
1606	DSIL_00008418-RA	4795at6854	PF03712 : Copper type II ascorbate-dependent monooxygenase, C-terminal domain	FALSE	FALSE	FALSE	FALSE	TRUE
1607	DSIL_00008422-RA	5793at6854	PF00096 : Zinc finger, C2H2 type;PF12874 : Zinc-finger of C2H2 type	FALSE	FALSE	FALSE	FALSE	TRUE
1608	DSIL_00008429-RA	4979at6854	PF00749 : tRNA synthetases class I (E and Q), catalytic domain	FALSE	FALSE	TRUE	FALSE	TRUE
1609	DSIL_00008437-RA	4267at6854	PF01399 : PCI domain	TRUE	FALSE	FALSE	FALSE	TRUE
1610	DSIL_00008438-RA	12900at6854	PF00650 : CRAL/TRIO domain	FALSE	FALSE	FALSE	FALSE	TRUE
1611	DSIL_00008446-RA	57at6854	NA : NA	FALSE	FALSE	TRUE	FALSE	TRUE
1612	DSIL_00008451-RA	17979at6854	PF08409 : Domain of unknown function (DUF1736)	FALSE	FALSE	FALSE	FALSE	TRUE
1613	DSIL_00008464-RA	9975at6854	PF00010 : Helix-loop-helix DNA-binding domain	TRUE	FALSE	FALSE	FALSE	TRUE
1614	DSIL_00008477-RA	18019at6854	NA : NA	FALSE	FALSE	FALSE	FALSE	TRUE
1615	DSIL_00008489-RA	18069at6854	PF05485 : THAP domain	FALSE	FALSE	FALSE	TRUE	TRUE
1616	DSIL_00008496-RA	15949at6854	NA : NA	FALSE	FALSE	FALSE	FALSE	TRUE
1617	DSIL_00008497-RA	3253at6854	PF04515 : Plasma-membrane choline transporter	FALSE	TRUE	FALSE	FALSE	TRUE
1618	DSIL_00008501-RA	4316at6854	PF05153 : Myo-inositol oxygenase	FALSE	TRUE	FALSE	FALSE	TRUE
1619	DSIL_00008506-RA	10318at6854	PF01753 : MYND finger	FALSE	TRUE	FALSE	FALSE	TRUE
1620	DSIL_00008509-RA	8589at6854	PF12796 : Ankyrin repeats (3 copies)	FALSE	FALSE	FALSE	FALSE	TRUE
1621	DSIL_00008513-RA	14155at6854	NA : NA	FALSE	FALSE	FALSE	FALSE	TRUE
1622	DSIL_00008514-RA	12621at6854	PF05649 : Peptidase family M13;PF01431 : Peptidase family M13	FALSE	FALSE	FALSE	FALSE	TRUE
1623	DSIL_00008520-RA	5720at6854	PF16077 : Spaetzle	FALSE	FALSE	TRUE	FALSE	TRUE
1624	DSIL_00008522-RA	10064at6854	PF02008 : CXXC zinc finger domain	FALSE	FALSE	TRUE	FALSE	TRUE
1625	DSIL_00008528-RA	7536at6854	PF00250 : Forkhead domain;PF16676 : Transactivation domain of FOXO protein family	FALSE	FALSE	TRUE	FALSE	TRUE
1626	DSIL_00008530-RA	8897at6854	PF03650 : Uncharacterised protein family (UPF0041)	FALSE	FALSE	FALSE	FALSE	TRUE
1627	DSIL_00008538-RA	19522at6854	NA : NA	FALSE	FALSE	FALSE	FALSE	TRUE
1628	DSIL_00008540-RA	5430at6854	NA : NA	FALSE	FALSE	TRUE	FALSE	TRUE
1629	DSIL_00008541-RA	6749at6854	PF01388 : ARID/BRIGHT DNA binding domain	TRUE	FALSE	FALSE	FALSE	TRUE
1630	DSIL_00008546-RA	15264at6854	PF02944 : BESS motif;PF10545 : Alcohol dehydrogenase transcription factor Myb/SANT-like	FALSE	FALSE	FALSE	FALSE	TRUE
1631	DSIL_00008548-RA	14201at6854	NA : NA	FALSE	FALSE	FALSE	FALSE	TRUE
1632	DSIL_00008564-RA	6635at6854	PF00147 : Fibrinogen beta and gamma chains, C-terminal globular domain	FALSE	FALSE	TRUE	FALSE	TRUE
1633	DSIL_00008572-RA	15844at6854	PF00250 : Forkhead domain	FALSE	FALSE	FALSE	FALSE	TRUE
1634	DSIL_00008576-RA	4112at6854	PF03850 : Transcription factor Tfb4	TRUE	FALSE	FALSE	FALSE	TRUE
1635	DSIL_00008578-RA	13996at6854	NA : NA	FALSE	FALSE	FALSE	FALSE	TRUE
1636	DSIL_00008580-RA	481at6854	PF00694 : Aconitase C-terminal domain;PF00330 : Aconitase family (aconitate hydratase)	FALSE	FALSE	TRUE	FALSE	TRUE
1637	DSIL_00008585-RA	688at6854	NA : NA	FALSE	TRUE	FALSE	FALSE	TRUE
1638	DSIL_00008588-RA	3867at6854	PF00056 : lactate/malate dehydrogenase, NAD binding domain;PF02866 : lactate/malate dehydrogenase, alpha/beta C-terminal domain	TRUE	FALSE	FALSE	FALSE	TRUE
1639	DSIL_00008593-RA	16377at6854	NA : NA	FALSE	FALSE	FALSE	FALSE	TRUE
1640	DSIL_00008596-RA	15270at6854	NA : NA	FALSE	FALSE	FALSE	FALSE	TRUE
1641	DSIL_00008598-RA	7137at6854	PF00017 : SH2 domain;PF07525 : SOCS box	FALSE	FALSE	FALSE	TRUE	TRUE
1642	DSIL_00008609-RA	1997at6854	PF08473 : Neuronal voltage-dependent calcium channel alpha 2acd	FALSE	FALSE	TRUE	FALSE	TRUE
1643	DSIL_00008617-RA	7672at6854	PF01728 : FtsJ-like methyltransferase	TRUE	FALSE	FALSE	FALSE	TRUE
1644	DSIL_00008618-RA	7349at6854	PF03660 : PHF5-like protein	FALSE	TRUE	FALSE	FALSE	TRUE
1645	DSIL_00008619-RA	7061at6854	NA : NA	TRUE	FALSE	FALSE	FALSE	TRUE
1646	DSIL_00008623-RA	3997at6854	PF00002 : 7 transmembrane receptor (Secretin family)	FALSE	FALSE	TRUE	FALSE	TRUE
1647	DSIL_00008627-RA	1252at6854	PF12755 : Vacuolar 14 Fab1-binding region;PF11916 : Vacuolar protein 14 C-terminal Fig4p binding	TRUE	FALSE	FALSE	FALSE	TRUE
1648	DSIL_00008630-RA	14484at6854	PF08373 : RAP domain;PF06743 : FAST kinase-like protein, subdomain 1	FALSE	FALSE	FALSE	FALSE	TRUE
1649	DSIL_00008635-RA	15784at6854	NA : NA	FALSE	FALSE	FALSE	FALSE	TRUE
1650	DSIL_00008636-RA	9456at6854	PF08212 : Lipocalin-like domain	FALSE	FALSE	TRUE	FALSE	TRUE
1651	DSIL_00008638-RA	16187at6854	NA : NA	FALSE	FALSE	FALSE	TRUE	TRUE
1652	DSIL_00008641-RA	16187at6854	NA : NA	FALSE	FALSE	FALSE	TRUE	TRUE
1653	DSIL_00008646-RA	3458at6854	PF03820 : Tricarboxylate carrier	FALSE	FALSE	TRUE	FALSE	TRUE
1654	DSIL_00008650-RA	9751at6854	PF00341 : PDGF/VEGF domain	FALSE	FALSE	TRUE	FALSE	TRUE
1655	DSIL_00008653-RA	1848at6854	PF07719 : Tetratricopeptide repeat	FALSE	FALSE	TRUE	FALSE	TRUE
1656	DSIL_00008654-RA	7014at6854	PF03490 : Variant-surface-glycoprotein phospholipase C	FALSE	FALSE	TRUE	FALSE	TRUE
1657	DSIL_00008655-RA	4000at6854	NA : NA	FALSE	FALSE	TRUE	FALSE	TRUE
1658	DSIL_00008669-RA	2428at6854	NA : NA	FALSE	FALSE	FALSE	TRUE	TRUE
1659	DSIL_00008671-RA	13465at6854	PF00650 : CRAL/TRIO domain	FALSE	FALSE	FALSE	FALSE	TRUE
1660	DSIL_00008676-RA	13465at6854	NA : NA	FALSE	FALSE	FALSE	FALSE	TRUE
1661	DSIL_00008689-RA	12051at6854	NA : NA	FALSE	FALSE	FALSE	FALSE	TRUE
1662	DSIL_00008702-RA	9566at6854	NA : NA	FALSE	FALSE	FALSE	TRUE	TRUE
1663	DSIL_00008708-RA	2427at6854	PF03189 : Otopetrin	FALSE	FALSE	TRUE	FALSE	TRUE
1664	DSIL_00008709-RA	19767at6854	NA : NA	FALSE	FALSE	FALSE	FALSE	TRUE
1665	DSIL_00008710-RA	3519at6854	NA : NA	FALSE	FALSE	TRUE	FALSE	TRUE
1666	DSIL_00008713-RA	10183at6854	NA : NA	FALSE	TRUE	FALSE	FALSE	TRUE
1667	DSIL_00008715-RA	3519at6854	PF01757 : Acyltransferase family	FALSE	FALSE	TRUE	FALSE	TRUE
1668	DSIL_00008721-RA	6095at6854	PF00179 : Ubiquitin-conjugating enzyme	FALSE	FALSE	FALSE	FALSE	TRUE
1669	DSIL_00008722-RA	14079at6854	PF00130 : Phorbol esters/diacylglycerol binding domain (C1 domain);PF00564 : PB1 domain	FALSE	FALSE	FALSE	FALSE	TRUE
1670	DSIL_00008735-RA	8458at6854	NA : NA	FALSE	FALSE	TRUE	FALSE	TRUE
1671	DSIL_00008736-RA	17027at6854	PF03796 : DnaB-like helicase C terminal domain	FALSE	FALSE	FALSE	FALSE	TRUE
1672	DSIL_00008742-RA	14766at6854	NA : NA	FALSE	FALSE	FALSE	FALSE	TRUE
1673	DSIL_00008745-RA	9496at6854	PF00010 : Helix-loop-helix DNA-binding domain	FALSE	FALSE	TRUE	FALSE	TRUE
1674	DSIL_00008747-RA	19353at6854	NA : NA	FALSE	FALSE	FALSE	FALSE	TRUE
1675	DSIL_00008749-RA	6269at6854	PF02582 : Uncharacterised ACR, YagE family COG1723	TRUE	FALSE	FALSE	FALSE	TRUE
1676	DSIL_00008752-RA	5432at6854	PF00854 : POT family	FALSE	FALSE	FALSE	FALSE	TRUE
1677	DSIL_00008754-RA	737at6854	PF00084 : Sushi repeat (SCR repeat)	FALSE	FALSE	FALSE	TRUE	TRUE
1678	DSIL_00008757-RA	5485at6854	PF00092 : von Willebrand factor type A domain;PF00089 : Trypsin;PF00084 : Sushi repeat (SCR repeat)	FALSE	FALSE	FALSE	FALSE	TRUE
1679	DSIL_00008770-RA	1969at6854	PF00899 : ThiF family	TRUE	FALSE	FALSE	FALSE	TRUE
1680	DSIL_00008774-RA	6333at6854	PF07531 : NHR1 homology to TAF;PF05236 : Transcription initiation factor TFIID component TAF4 family	TRUE	FALSE	FALSE	FALSE	TRUE
1681	DSIL_00008780-RA	1063at6854	PF01434 : Peptidase family M41;PF00004 : ATPase family associated with various cellular activities (AAA);PF06480 : FtsH Extracellular	FALSE	FALSE	FALSE	TRUE	TRUE
1682	DSIL_00008799-RA	9421at6854	PF06212 : GRIM-19 protein	FALSE	FALSE	FALSE	TRUE	TRUE
1683	DSIL_00008800-RA	3799at6854	PF07479 : NAD-dependent glycerol-3-phosphate dehydrogenase C-terminus;PF01210 : NAD-dependent glycerol-3-phosphate dehydrogenase N-terminus	FALSE	FALSE	TRUE	FALSE	TRUE
1684	DSIL_00008801-RA	6820at6854	PF06859 : Bicoid-interacting protein 3 (Bin3)	FALSE	TRUE	FALSE	FALSE	TRUE
1685	DSIL_00008803-RA	6505at6854	PF00160 : Cyclophilin type peptidyl-prolyl cis-trans isomerase/CLD	TRUE	FALSE	FALSE	FALSE	TRUE
1686	DSIL_00008804-RA	6346at6854	PF00153 : Mitochondrial carrier protein	FALSE	FALSE	TRUE	FALSE	TRUE
1687	DSIL_00008825-RA	2034at6854	NA : NA	TRUE	FALSE	FALSE	FALSE	TRUE
1688	DSIL_00008826-RA	5809at6854	PF00013 : KH domain	FALSE	FALSE	TRUE	FALSE	TRUE
1689	DSIL_00008829-RA	5809at6854	NA : NA	FALSE	FALSE	TRUE	FALSE	TRUE
1690	DSIL_00008831-RA	3399at6854	PF03985 : Paf1;PF06512 : Sodium ion transport-associated	TRUE	FALSE	FALSE	FALSE	TRUE
1691	DSIL_00008832-RA	7450at6854	PF00651 : BTB/POZ domain	FALSE	FALSE	TRUE	FALSE	TRUE
1692	DSIL_00008837-RA	15091at6854	NA : NA	FALSE	FALSE	FALSE	FALSE	TRUE
1693	DSIL_00008839-RA	5766at6854	PF04790 : Sarcoglycan complex subunit protein	FALSE	FALSE	FALSE	TRUE	TRUE
1694	DSIL_00008845-RA	498at6854	PF00493 : MCM2/3/5 family;PF14551 : MCM N-terminal domain;PF17207 : MCM OB domain	TRUE	FALSE	FALSE	FALSE	TRUE
1695	DSIL_00008865-RA	5333at6854	PF00106 : short chain dehydrogenase;PF13561 : Enoyl-(Acyl carrier protein) reductase	FALSE	FALSE	TRUE	FALSE	TRUE
1696	DSIL_00008866-RA	10195at6854	NA : NA	FALSE	TRUE	FALSE	FALSE	TRUE
1697	DSIL_00008871-RA	9778at6854	PF07686 : Immunoglobulin V-set domain	FALSE	FALSE	FALSE	FALSE	TRUE
1698	DSIL_00008872-RA	3578at6854	PF02759 : RUN domain	FALSE	FALSE	TRUE	FALSE	TRUE
1699	DSIL_00008875-RA	463at6854	PF13432 : Tetratricopeptide repeat;PF13181 : Tetratricopeptide repeat;PF00089 : Trypsin	TRUE	FALSE	FALSE	FALSE	TRUE
1700	DSIL_00008876-RA	11947at6854	NA : NA	FALSE	FALSE	FALSE	FALSE	TRUE
1701	DSIL_00008877-RA	13358at6854	NA : NA	FALSE	FALSE	FALSE	FALSE	TRUE
1702	DSIL_00008878-RA	15113at6854	PF10433 : Mono-functional DNA-alkylating methyl methanesulfonate N-term	FALSE	FALSE	FALSE	FALSE	TRUE
1703	DSIL_00008882-RA	510at6854	PF02714 : Calcium-dependent channel, 7TM region, putative phosphate;PF14703 : Cytosolic domain of 10TM putative phosphate transporter	FALSE	FALSE	TRUE	FALSE	TRUE
1704	DSIL_00008891-RA	4927at6854	PF13869 : Nucleotide hydrolase	FALSE	FALSE	TRUE	FALSE	TRUE
1705	DSIL_00008892-RA	9348at6854	PF02991 : Autophagy protein Atg8 ubiquitin like	FALSE	FALSE	FALSE	FALSE	TRUE
1706	DSIL_00008895-RA	5312at6854	PF00076 : RNA recognition motif. (a.k.a. RRM, RBD, or RNP domain)	TRUE	FALSE	FALSE	FALSE	TRUE
1707	DSIL_00008898-RA	7221at6854	PF00583 : Acetyltransferase (GNAT) family	TRUE	FALSE	FALSE	FALSE	TRUE
1708	DSIL_00008902-RA	12998at6854	PF14916 : Coiled-coil domain of unknown function	FALSE	FALSE	FALSE	FALSE	TRUE
1709	DSIL_00008903-RA	7866at6854	PF03226 : Yippee zinc-binding/DNA-binding /Mis18, centromere assembly	FALSE	TRUE	FALSE	FALSE	TRUE
1710	DSIL_00008916-RA	7237at6854	PF00505 : HMG (high mobility group) box;PF09011 : HMG-box domain	FALSE	FALSE	TRUE	FALSE	TRUE
1711	DSIL_00008917-RA	17817at6854	NA : NA	FALSE	FALSE	FALSE	FALSE	TRUE
1712	DSIL_00008918-RA	17817at6854	NA : NA	FALSE	FALSE	FALSE	FALSE	TRUE
1713	DSIL_00008919-RA	5326at6854	PF00076 : RNA recognition motif. (a.k.a. RRM, RBD, or RNP domain);PF14304 : Transcription termination and cleavage factor C-terminal;PF14327 : Hinge domain of cleavage stimulation factor subunit 2	TRUE	FALSE	FALSE	FALSE	TRUE
1714	DSIL_00008922-RA	14410at6854	NA : NA	FALSE	FALSE	FALSE	FALSE	TRUE
1715	DSIL_00008923-RA	1266at6854	PF00595 : PDZ domain (Also known as DHR or GLGF)	FALSE	FALSE	FALSE	TRUE	TRUE
1716	DSIL_00008926-RA	5968at6854	PF00858 : Amiloride-sensitive sodium channel	FALSE	FALSE	FALSE	TRUE	TRUE
1717	DSIL_00008931-RA	3102at6854	PF00017 : SH2 domain	FALSE	FALSE	TRUE	FALSE	TRUE
1718	DSIL_00008932-RA	5005at6854	PF01088 : Ubiquitin carboxyl-terminal hydrolase, family 1	FALSE	FALSE	TRUE	FALSE	TRUE
1719	DSIL_00008934-RA	6951at6854	PF05019 : Coenzyme Q (ubiquinone) biosynthesis protein Coq4	TRUE	FALSE	FALSE	FALSE	TRUE
1720	DSIL_00008949-RA	11684at6854	NA : NA	FALSE	FALSE	FALSE	FALSE	TRUE
1721	DSIL_00008951-RA	11947at6854	NA : NA	FALSE	FALSE	FALSE	FALSE	TRUE
1722	DSIL_00008955-RA	4491at6854	PF11764 : COMPASS (Complex proteins associated with Set1p) component N;PF00856 : SET domain	FALSE	FALSE	FALSE	TRUE	TRUE
1723	DSIL_00008965-RA	3123at6854	PF00069 : Protein kinase domain	FALSE	FALSE	TRUE	FALSE	TRUE
1724	DSIL_00008980-RA	13782at6854	NA : NA	FALSE	FALSE	FALSE	FALSE	TRUE
1725	DSIL_00008981-RA	13782at6854	NA : NA	FALSE	FALSE	FALSE	FALSE	TRUE
1726	DSIL_00008982-RA	13782at6854	NA : NA	FALSE	FALSE	FALSE	FALSE	TRUE
1727	DSIL_00008986-RA	10294at6854	NA : NA	FALSE	FALSE	TRUE	FALSE	TRUE
1728	DSIL_00008995-RA	14766at6854	PF03184 : DDE superfamily endonuclease	FALSE	FALSE	FALSE	FALSE	TRUE
1729	DSIL_00008996-RA	2323at6854	PF00431 : CUB domain;PF07645 : Calcium-binding EGF domain;PF00008 : EGF-like domain	FALSE	FALSE	TRUE	FALSE	TRUE
1730	DSIL_00009007-RA	2477at6854	PF13895 : Immunoglobulin domain;PF13927 : Immunoglobulin domain;PF07679 : Immunoglobulin I-set domain	FALSE	FALSE	TRUE	FALSE	TRUE
1731	DSIL_00009011-RA	146at6854	PF14776 : Cation-channel complex subunit UNC-79	FALSE	TRUE	FALSE	FALSE	TRUE
1732	DSIL_00009021-RA	5430at6854	NA : NA	FALSE	FALSE	TRUE	FALSE	TRUE
1733	DSIL_00009033-RA	9156at6854	PF14631 : Fanconi anaemia protein FancD2 nuclease	FALSE	FALSE	FALSE	TRUE	TRUE
1734	DSIL_00009034-RA	11825at6854	PF00069 : Protein kinase domain;PF13843 : Transposase IS4	FALSE	FALSE	FALSE	FALSE	TRUE
1735	DSIL_00009038-RA	3442at6854	PF03062 : MBOAT, membrane-bound O-acyltransferase family	TRUE	FALSE	FALSE	FALSE	TRUE
1736	DSIL_00009043-RA	792at6854	PF00008 : EGF-like domain;PF02210 : Laminin G domain;PF01034 : Syndecan domain	FALSE	FALSE	TRUE	FALSE	TRUE
1737	DSIL_00009048-RA	810at6854	PF11718 : Pre-mRNA 3-end-processing endonuclease polyadenylation factor C-term;PF10996 : Beta-Casp domain;PF16661 : Metallo-beta-lactamase superfamily domain;PF07521 : Zn-dependent metallo-hydrolase RNA specificity domain	TRUE	FALSE	FALSE	FALSE	TRUE
1738	DSIL_00009051-RA	19026at6854	NA : NA	FALSE	FALSE	FALSE	FALSE	TRUE
1739	DSIL_00009058-RA	8143at6854	PF00307 : Calponin homology (CH) domain	FALSE	FALSE	FALSE	FALSE	TRUE
1740	DSIL_00009059-RA	95at6854	PF08016 : Polycystin cation channel;PF02010 : REJ domain;PF01477 : PLAT/LH2 domain;PF01825 : GPCR proteolysis site, GPS, motif;PF00801 : PKD domain	FALSE	FALSE	TRUE	FALSE	TRUE
1741	DSIL_00009062-RA	5365at6854	PF03900 : Porphobilinogen deaminase, C-terminal domain;PF01379 : Porphobilinogen deaminase, dipyromethane cofactor binding domain	FALSE	TRUE	FALSE	FALSE	TRUE
1742	DSIL_00009064-RA	8074at6854	PF04421 : Mss4 protein	TRUE	FALSE	FALSE	FALSE	TRUE
1743	DSIL_00009069-RA	8196at6854	NA : NA	TRUE	FALSE	FALSE	FALSE	TRUE
1744	DSIL_00009070-RA	13180at6854	PF12796 : Ankyrin repeats (3 copies)	FALSE	FALSE	FALSE	FALSE	TRUE
1745	DSIL_00009080-RA	2605at6854	PF00520 : Ion transport protein;PF02214 : BTB/POZ domain	FALSE	FALSE	TRUE	FALSE	TRUE
1746	DSIL_00009084-RA	19277at6854	PF14529 : Endonuclease-reverse transcriptase	FALSE	FALSE	FALSE	TRUE	TRUE
1747	DSIL_00009087-RA	244at6854	PF00057 : Low-density lipoprotein receptor domain class A	FALSE	FALSE	TRUE	FALSE	TRUE
1748	DSIL_00009092-RA	879at6854	PF08264 : Anticodon-binding domain of tRNA;PF00133 : tRNA synthetases class I (I, L, M and V)	TRUE	FALSE	FALSE	FALSE	TRUE
1749	DSIL_00009094-RA	9687at6854	NA : NA	FALSE	TRUE	FALSE	FALSE	TRUE
1750	DSIL_00009096-RA	5268at6854	PF01758 : Sodium Bile acid symporter family	FALSE	FALSE	FALSE	FALSE	TRUE
1751	DSIL_00009098-RA	7940at6854	PF03931 : Skp1 family, tetramerisation domain	FALSE	FALSE	TRUE	FALSE	TRUE
1752	DSIL_00009101-RA	2380at6854	PF12237 : Phosphorylated CTD interacting factor 1 WW domain	FALSE	FALSE	TRUE	FALSE	TRUE
1753	DSIL_00009110-RA	10296at6854	NA : NA	FALSE	FALSE	FALSE	TRUE	TRUE
1754	DSIL_00009131-RA	3504at6854	PF00400 : WD domain, G-beta repeat	TRUE	FALSE	FALSE	FALSE	TRUE
1755	DSIL_00009132-RA	4373at6854	PF00225 : Kinesin motor domain	TRUE	FALSE	FALSE	FALSE	TRUE
1756	DSIL_00009138-RA	1942at6854	PF00595 : PDZ domain (Also known as DHR or GLGF);PF15936 : Domain of unknown function (DUF4749);PF00412 : LIM domain	FALSE	FALSE	TRUE	FALSE	TRUE
1757	DSIL_00009148-RA	15656at6854	PF01498 : Transposase	FALSE	FALSE	FALSE	FALSE	TRUE
1758	DSIL_00009161-RA	11030at6854	PF05679 : Chondroitin N-acetylgalactosaminyltransferase	FALSE	FALSE	FALSE	FALSE	TRUE
1759	DSIL_00009162-RA	13356at6854	PF00258 : Flavodoxin;PF00175 : Oxidoreductase NAD-binding domain;PF00667 : FAD binding domain	FALSE	FALSE	FALSE	FALSE	TRUE
1760	DSIL_00009168-RA	8813at6854	NA : NA	TRUE	FALSE	FALSE	FALSE	TRUE
1761	DSIL_00009172-RA	16960at6854	PF05485 : THAP domain	FALSE	FALSE	FALSE	TRUE	TRUE
1762	DSIL_00009174-RA	6161at6854	PF02214 : BTB/POZ domain	FALSE	FALSE	TRUE	FALSE	TRUE
1763	DSIL_00009175-RA	8507at6854	PF13855 : Leucine rich repeat	FALSE	TRUE	FALSE	FALSE	TRUE
1764	DSIL_00009176-RA	5643at6854	PF00097 : Zinc finger, C3HC4 type (RING finger);PF07653 : Variant SH3 domain;PF14604 : Variant SH3 domain;PF00018 : SH3 domain	FALSE	FALSE	TRUE	FALSE	TRUE
1765	DSIL_00009189-RA	16671at6854	NA : NA	FALSE	FALSE	FALSE	FALSE	TRUE
1766	DSIL_00009191-RA	6981at6854	PF02437 : SKI/SNO/DAC family	FALSE	FALSE	TRUE	FALSE	TRUE
1767	DSIL_00009199-RA	5249at6854	PF01871 : AMMECR1	FALSE	FALSE	TRUE	FALSE	TRUE
1768	DSIL_00009205-RA	17900at6854	PF07114 : Transmembrane protein 126	FALSE	FALSE	FALSE	FALSE	TRUE
1769	DSIL_00009207-RA	10101at6854	NA : NA	FALSE	FALSE	FALSE	FALSE	TRUE
1770	DSIL_00009213-RA	3390at6854	PF00474 : Sodium:solute symporter family	FALSE	FALSE	TRUE	FALSE	TRUE
1771	DSIL_00009216-RA	5086at6854	PF10417 : C-terminal domain of 1-Cys peroxiredoxin;PF00578 : AhpC/TSA family	FALSE	TRUE	FALSE	FALSE	TRUE
1772	DSIL_00009219-RA	6057at6854	PF03271 : EB1-like C-terminal motif;PF00307 : Calponin homology (CH) domain	FALSE	FALSE	TRUE	FALSE	TRUE
1773	DSIL_00009221-RA	9760at6854	PF01907 : Ribosomal protein L37e	TRUE	FALSE	FALSE	FALSE	TRUE
1774	DSIL_00009222-RA	1259at6854	PF00069 : Protein kinase domain	FALSE	FALSE	TRUE	FALSE	TRUE
1775	DSIL_00009231-RA	9730at6854	NA : NA	FALSE	FALSE	TRUE	FALSE	TRUE
1776	DSIL_00009233-RA	7798at6854	PF00335 : Tetraspanin family	FALSE	FALSE	TRUE	FALSE	TRUE
1777	DSIL_00009234-RA	7798at6854	PF00335 : Tetraspanin family	FALSE	FALSE	TRUE	FALSE	TRUE
1778	DSIL_00009253-RA	4677at6854	PF01239 : Protein prenyltransferase alpha subunit repeat	FALSE	FALSE	TRUE	FALSE	TRUE
1779	DSIL_00009261-RA	9657at6854	PF10204 : Dual oxidase maturation factor	TRUE	FALSE	FALSE	FALSE	TRUE
1780	DSIL_00009281-RA	14953at6854	PF00086 : Thyroglobulin type-1 repeat	FALSE	FALSE	FALSE	FALSE	TRUE
1781	DSIL_00009286-RA	18708at6854	PF00001 : 7 transmembrane receptor (rhodopsin family)	FALSE	FALSE	FALSE	FALSE	TRUE
1782	DSIL_00009290-RA	5706at6854	PF00642 : Zinc finger C-x8-C-x5-C-x3-H type (and similar);PF13920 : Zinc finger, C3HC4 type (RING finger)	TRUE	FALSE	FALSE	FALSE	TRUE
1783	DSIL_00009291-RA	5225at6854	PF01564 : Spermine/spermidine synthase domain;PF17284 : Spermidine synthase tetramerisation domain	TRUE	FALSE	FALSE	FALSE	TRUE
1784	DSIL_00009299-RA	9969at6854	PF08285 : Dolichol-phosphate mannosyltransferase subunit 3 (DPM3)	TRUE	FALSE	FALSE	FALSE	TRUE
1785	DSIL_00009300-RA	7393at6854	PF13847 : Methyltransferase domain	FALSE	TRUE	FALSE	FALSE	TRUE
1786	DSIL_00009302-RA	2868at6854	PF00069 : Protein kinase domain	FALSE	FALSE	TRUE	FALSE	TRUE
1787	DSIL_00009311-RA	5600at6854	PF00071 : Ras family	FALSE	FALSE	TRUE	FALSE	TRUE
1788	DSIL_00009313-RA	4738at6854	PF00305 : Lipoxygenase	FALSE	TRUE	FALSE	FALSE	TRUE
1789	DSIL_00009327-RA	4391at6854	PF00270 : DEAD/DEAH box helicase;PF00013 : KH domain;PF00271 : Helicase conserved C-terminal domain	FALSE	TRUE	FALSE	FALSE	TRUE
1790	DSIL_00009329-RA	9068at6854	PF03024 : Folate receptor family	FALSE	FALSE	FALSE	TRUE	TRUE
1791	DSIL_00009330-RA	641at6854	PF00041 : Fibronectin type III domain;PF13895 : Immunoglobulin domain;PF07679 : Immunoglobulin I-set domain;PF13927 : Immunoglobulin domain	FALSE	FALSE	FALSE	FALSE	TRUE
1792	DSIL_00009332-RA	13465at6854	PF00650 : CRAL/TRIO domain	FALSE	FALSE	FALSE	FALSE	TRUE
1793	DSIL_00009333-RA	5530at6854	PF14778 : Olfactory receptor 4-like	FALSE	TRUE	FALSE	FALSE	TRUE
1794	DSIL_00009336-RA	13137at6854	PF00567 : Tudor domain;PF00069 : Protein kinase domain	FALSE	FALSE	FALSE	FALSE	TRUE
1795	DSIL_00009343-RA	24at6854	PF00028 : Cadherin domain	FALSE	FALSE	TRUE	FALSE	TRUE
1796	DSIL_00009350-RA	2125at6854	PF10300 : Protein of unknown function (DUF3808)	FALSE	FALSE	TRUE	FALSE	TRUE
1797	DSIL_00009362-RA	18982at6854	NA : NA	FALSE	FALSE	FALSE	FALSE	TRUE
1798	DSIL_00009371-RA	3145at6854	PF12796 : Ankyrin repeats (3 copies)	FALSE	FALSE	TRUE	FALSE	TRUE
1799	DSIL_00009372-RA	2951at6854	PF00814 : Glycoprotease family	TRUE	FALSE	FALSE	FALSE	TRUE
1800	DSIL_00009374-RA	19583at6854	PF07531 : NHR1 homology to TAF	FALSE	FALSE	FALSE	FALSE	TRUE
1801	DSIL_00009387-RA	6315at6854	PF13649 : Methyltransferase domain	FALSE	FALSE	TRUE	FALSE	TRUE
1802	DSIL_00009395-RA	2830at6854	PF16876 : Lipin/Ned1/Smp2 multi-domain protein middle domain;PF04571 : lipin, N-terminal conserved region;PF08235 : LNS2 (Lipin/Ned1/Smp2)	TRUE	FALSE	FALSE	FALSE	TRUE
1803	DSIL_00009397-RA	2676at6854	NA : NA	FALSE	FALSE	TRUE	FALSE	TRUE
1804	DSIL_00009405-RA	1989at6854	PF05485 : THAP domain;PF00067 : Cytochrome P450	FALSE	FALSE	FALSE	TRUE	TRUE
1805	DSIL_00009411-RA	8653at6854	PF01342 : SAND domain	FALSE	FALSE	FALSE	FALSE	TRUE
1806	DSIL_00009417-RA	9372at6854	PF00135 : Carboxylesterase family	FALSE	FALSE	FALSE	FALSE	TRUE
1807	DSIL_00009428-RA	1244at6854	PF01268 : Formate--tetrahydrofolate ligase	FALSE	FALSE	TRUE	FALSE	TRUE
1808	DSIL_00009431-RA	8642at6854	NA : NA	FALSE	FALSE	TRUE	FALSE	TRUE
1809	DSIL_00009446-RA	2744at6854	PF00076 : RNA recognition motif. (a.k.a. RRM, RBD, or RNP domain)	TRUE	FALSE	FALSE	FALSE	TRUE
1810	DSIL_00009453-RA	15610at6854	NA : NA	FALSE	FALSE	FALSE	FALSE	TRUE
1811	DSIL_00009456-RA	8424at6854	NA : NA	TRUE	FALSE	FALSE	FALSE	TRUE
1812	DSIL_00009460-RA	826at6854	PF02815 : MIR domain;PF02366 : Dolichyl-phosphate-mannose-protein mannosyltransferase	FALSE	TRUE	FALSE	FALSE	TRUE
1813	DSIL_00009468-RA	7885at6854	PF01553 : Acyltransferase	TRUE	FALSE	FALSE	FALSE	TRUE
1814	DSIL_00009476-RA	4162at6854	PF00364 : Biotin-requiring enzyme;PF00198 : 2-oxoacid dehydrogenases acyltransferase (catalytic domain)	TRUE	FALSE	FALSE	FALSE	TRUE
1815	DSIL_00009477-RA	9361at6854	NA : NA	FALSE	FALSE	TRUE	FALSE	TRUE
1816	DSIL_00009482-RA	2421at6854	NA : NA	FALSE	FALSE	TRUE	FALSE	TRUE
1817	DSIL_00009486-RA	18323at6854	NA : NA	FALSE	FALSE	FALSE	FALSE	TRUE
1818	DSIL_00009493-RA	14289at6854	PF07686 : Immunoglobulin V-set domain	FALSE	FALSE	FALSE	FALSE	TRUE
1819	DSIL_00009494-RA	4809at6854	PF00348 : Polyprenyl synthetase	FALSE	FALSE	TRUE	FALSE	TRUE
1820	DSIL_00009510-RA	4787at6854	PF16493 : N-terminal of Homeobox Meis and PKNOX1	FALSE	FALSE	TRUE	FALSE	TRUE
1821	DSIL_00009513-RA	16388at6854	NA : NA	FALSE	FALSE	FALSE	FALSE	TRUE
1822	DSIL_00009516-RA	13465at6854	PF00650 : CRAL/TRIO domain	FALSE	FALSE	FALSE	FALSE	TRUE
1823	DSIL_00009518-RA	8793at6854	NA : NA	FALSE	FALSE	FALSE	FALSE	TRUE
1824	DSIL_00009525-RA	4776at6854	NA : NA	FALSE	FALSE	FALSE	TRUE	TRUE
1825	DSIL_00009530-RA	6983at6854	PF00106 : short chain dehydrogenase	FALSE	FALSE	FALSE	TRUE	TRUE
1826	DSIL_00009537-RA	14200at6854	NA : NA	FALSE	FALSE	FALSE	FALSE	TRUE
1827	DSIL_00009550-RA	13038at6854	PF13843 : Transposase IS4	FALSE	FALSE	FALSE	FALSE	TRUE
1828	DSIL_00009556-RA	8750at6854	PF13324 : Grap2 and cyclin-D-interacting	TRUE	FALSE	FALSE	FALSE	TRUE
1829	DSIL_00009558-RA	499at6854	PF00102 : Protein-tyrosine phosphatase	FALSE	FALSE	FALSE	TRUE	TRUE
1830	DSIL_00009564-RA	9366at6854	PF00076 : RNA recognition motif. (a.k.a. RRM, RBD, or RNP domain)	FALSE	FALSE	FALSE	FALSE	TRUE
1831	DSIL_00009569-RA	15163at6854	NA : NA	FALSE	FALSE	FALSE	FALSE	TRUE
1832	DSIL_00009574-RA	12272at6854	PF07679 : Immunoglobulin I-set domain	FALSE	FALSE	FALSE	FALSE	TRUE
1833	DSIL_00009575-RA	18741at6854	PF00071 : Ras family	FALSE	FALSE	FALSE	FALSE	TRUE
1834	DSIL_00009581-RA	11240at6854	NA : NA	FALSE	FALSE	FALSE	FALSE	TRUE
1835	DSIL_00009582-RA	17121at6854	NA : NA	FALSE	FALSE	FALSE	FALSE	TRUE
1836	DSIL_00009585-RA	1205at6854	PF00878 : Cation-independent mannose-6-phosphate receptor repeat	FALSE	FALSE	TRUE	FALSE	TRUE
1837	DSIL_00009602-RA	3873at6854	PF01112 : Asparaginase	FALSE	FALSE	TRUE	FALSE	TRUE
1838	DSIL_00009605-RA	17940at6854	NA : NA	FALSE	FALSE	FALSE	FALSE	TRUE
1839	DSIL_00009608-RA	12103at6854	NA : NA	FALSE	FALSE	FALSE	FALSE	TRUE
1840	DSIL_00009620-RA	4629at6854	PF00244 : 14-3-3 protein	FALSE	FALSE	FALSE	TRUE	TRUE
1841	DSIL_00009621-RA	3385at6854	PF03914 : CBF/Mak21 family	TRUE	FALSE	FALSE	FALSE	TRUE
1842	DSIL_00009622-RA	2921at6854	PF05804 : Kinesin-associated protein (KAP)	TRUE	FALSE	FALSE	FALSE	TRUE
1843	DSIL_00009627-RA	2964at6854	PF01326 : Pyruvate phosphate dikinase, PEP/pyruvate binding domain	FALSE	FALSE	TRUE	FALSE	TRUE
1844	DSIL_00009644-RA	3730at6854	PF13432 : Tetratricopeptide repeat;PF13181 : Tetratricopeptide repeat	FALSE	FALSE	TRUE	FALSE	TRUE
1845	DSIL_00009647-RA	772at6854	PF00271 : Helicase conserved C-terminal domain;PF00270 : DEAD/DEAH box helicase	TRUE	FALSE	FALSE	FALSE	TRUE
1846	DSIL_00009648-RA	17087at6854	PF08213 : Mitochondrial domain of unknown function (DUF1713)	FALSE	FALSE	FALSE	FALSE	TRUE
1847	DSIL_00009651-RA	15592at6854	PF05994 : Cytoplasmic Fragile-X interacting family;PF07159 : Protein of unknown function (DUF1394)	FALSE	FALSE	FALSE	FALSE	TRUE
1848	DSIL_00009656-RA	8888at6854	PF11221 : Subunit 21 of Mediator complex	FALSE	FALSE	FALSE	TRUE	TRUE
1849	DSIL_00009657-RA	8512at6854	PF00782 : Dual specificity phosphatase, catalytic domain	FALSE	FALSE	TRUE	FALSE	TRUE
1850	DSIL_00009667-RA	13476at6854	PF02826 : D-isomer specific 2-hydroxyacid dehydrogenase, NAD binding domain	FALSE	FALSE	FALSE	FALSE	TRUE
1851	DSIL_00009668-RA	10121at6854	PF00628 : PHD-finger	FALSE	FALSE	FALSE	FALSE	TRUE
1852	DSIL_00009669-RA	6170at6854	NA : NA	FALSE	FALSE	TRUE	FALSE	TRUE
1853	DSIL_00009672-RA	8825at6854	NA : NA	FALSE	FALSE	FALSE	TRUE	TRUE
1854	DSIL_00009680-RA	9191at6854	NA : NA	TRUE	FALSE	FALSE	FALSE	TRUE
1855	DSIL_00009686-RA	2269at6854	PF00883 : Cytosol aminopeptidase family, catalytic domain	FALSE	TRUE	FALSE	FALSE	TRUE
1856	DSIL_00009689-RA	3827at6854	PF00814 : Glycoprotease family	TRUE	FALSE	FALSE	FALSE	TRUE
1857	DSIL_00009691-RA	6367at6854	PF15410 : Pleckstrin homology domain;PF01369 : Sec7 domain	FALSE	FALSE	FALSE	FALSE	TRUE
1858	DSIL_00009693-RA	4591at6854	PF00505 : HMG (high mobility group) box	TRUE	FALSE	FALSE	FALSE	TRUE
1859	DSIL_00009696-RA	2788at6854	PF04146 : YT521-B-like domain	TRUE	FALSE	FALSE	FALSE	TRUE
1860	DSIL_00009704-RA	1409at6854	PF09270 : Beta-trefoil DNA-binding domain;PF09271 : LAG1, DNA binding	FALSE	FALSE	TRUE	FALSE	TRUE
1861	DSIL_00009711-RA	10010at6854	PF00219 : Insulin-like growth factor binding protein;PF00093 : von Willebrand factor type C domain	FALSE	FALSE	FALSE	TRUE	TRUE
1862	DSIL_00009720-RA	19055at6854	NA : NA	FALSE	FALSE	FALSE	FALSE	TRUE
1863	DSIL_00009723-RA	10765at6854	NA : NA	FALSE	FALSE	FALSE	FALSE	TRUE
1864	DSIL_00009726-RA	9617at6854	PF00431 : CUB domain	FALSE	FALSE	TRUE	FALSE	TRUE
1865	DSIL_00009728-RA	13996at6854	PF14223 : gag-polypeptide of LTR copia-type	FALSE	FALSE	FALSE	FALSE	TRUE
1866	DSIL_00009736-RA	5949at6854	PF00096 : Zinc finger, C2H2 type	FALSE	FALSE	TRUE	FALSE	TRUE
1867	DSIL_00009755-RA	783at6854	PF00620 : RhoGAP domain	FALSE	FALSE	TRUE	FALSE	TRUE
1868	DSIL_00009759-RA	2653at6854	PF02055 : Glycosyl hydrolase family 30 TIM-barrel domain;PF17189 : Glycosyl hydrolase family 30 beta sandwich domain	FALSE	FALSE	TRUE	FALSE	TRUE
1869	DSIL_00009764-RA	12206at6854	PF00079 : Serpin (serine protease inhibitor)	FALSE	FALSE	FALSE	FALSE	TRUE
1870	DSIL_00009767-RA	3403at6854	PF00079 : Serpin (serine protease inhibitor)	FALSE	FALSE	TRUE	FALSE	TRUE
1871	DSIL_00009776-RA	6722at6854	PF00179 : Ubiquitin-conjugating enzyme	TRUE	FALSE	FALSE	FALSE	TRUE
1872	DSIL_00009785-RA	17776at6854	PF00335 : Tetraspanin family	FALSE	FALSE	FALSE	FALSE	TRUE
1873	DSIL_00009786-RA	5177at6854	PF02535 : ZIP Zinc transporter	FALSE	FALSE	TRUE	FALSE	TRUE
1874	DSIL_00009794-RA	3679at6854	PF00675 : Insulinase (Peptidase family M16);PF05193 : Peptidase M16 inactive domain	FALSE	TRUE	FALSE	FALSE	TRUE
1875	DSIL_00009807-RA	213at6854	PF00041 : Fibronectin type III domain;PF00102 : Protein-tyrosine phosphatase	FALSE	FALSE	TRUE	FALSE	TRUE
1876	DSIL_00009814-RA	9607at6854	NA : NA	FALSE	FALSE	TRUE	FALSE	TRUE
1877	DSIL_00009818-RA	7822at6854	PF00335 : Tetraspanin family	FALSE	FALSE	TRUE	FALSE	TRUE
1878	DSIL_00009824-RA	6442at6854	PF01400 : Astacin (Peptidase family M12A)	FALSE	FALSE	TRUE	FALSE	TRUE
1879	DSIL_00009828-RA	6442at6854	PF01400 : Astacin (Peptidase family M12A)	FALSE	FALSE	TRUE	FALSE	TRUE
1880	DSIL_00009829-RA	2531at6854	PF00595 : PDZ domain (Also known as DHR or GLGF)	TRUE	FALSE	FALSE	FALSE	TRUE
1881	DSIL_00009831-RA	4761at6854	PF00698 : Acyl transferase domain	TRUE	FALSE	FALSE	FALSE	TRUE
1882	DSIL_00009833-RA	779at6854	PF14551 : MCM N-terminal domain;PF00493 : MCM2/3/5 family;PF17207 : MCM OB domain	FALSE	FALSE	TRUE	FALSE	TRUE
1883	DSIL_00009837-RA	11470at6854	PF00090 : Thrombospondin type 1 domain;PF01759 : UNC-6/NTR/C345C module;PF05986 : ADAM-TS Spacer 1	FALSE	FALSE	FALSE	FALSE	TRUE
1884	DSIL_00009841-RA	9496at6854	PF00010 : Helix-loop-helix DNA-binding domain	FALSE	FALSE	TRUE	FALSE	TRUE
1885	DSIL_00009848-RA	4389at6854	PF03283 : Pectinacetylesterase	TRUE	FALSE	FALSE	FALSE	TRUE
1886	DSIL_00009853-RA	7835at6854	PF13417 : Glutathione S-transferase, N-terminal domain	FALSE	FALSE	TRUE	FALSE	TRUE
1887	DSIL_00009855-RA	5430at6854	NA : NA	FALSE	FALSE	TRUE	FALSE	TRUE
1888	DSIL_00009862-RA	7169at6854	PF03227 : Gamma interferon inducible lysosomal thiol reductase (GILT)	FALSE	FALSE	TRUE	FALSE	TRUE
1889	DSIL_00009871-RA	4678at6854	PF00858 : Amiloride-sensitive sodium channel	FALSE	TRUE	FALSE	FALSE	TRUE
1890	DSIL_00009873-RA	6548at6854	NA : NA	TRUE	FALSE	FALSE	FALSE	TRUE
1891	DSIL_00009874-RA	2859at6854	PF12906 : RING-variant domain	FALSE	FALSE	TRUE	FALSE	TRUE
1892	DSIL_00009887-RA	2242at6854	PF05193 : Peptidase M16 inactive domain;PF00675 : Insulinase (Peptidase family M16)	TRUE	FALSE	FALSE	FALSE	TRUE
1893	DSIL_00009888-RA	3720at6854	PF00651 : BTB/POZ domain	FALSE	FALSE	FALSE	TRUE	TRUE
1894	DSIL_00009903-RA	9336at6854	PF00075 : RNase H	FALSE	FALSE	FALSE	TRUE	TRUE
1895	DSIL_00009906-RA	12906at6854	PF00060 : Ligand-gated ion channel	FALSE	FALSE	FALSE	FALSE	TRUE
1896	DSIL_00009913-RA	5430at6854	NA : NA	FALSE	FALSE	TRUE	FALSE	TRUE
1897	DSIL_00009914-RA	5430at6854	NA : NA	FALSE	FALSE	TRUE	FALSE	TRUE
1898	DSIL_00009917-RA	9583at6854	PF01607 : Chitin binding Peritrophin-A domain	FALSE	FALSE	FALSE	FALSE	TRUE
1899	DSIL_00009922-RA	4332at6854	PF00067 : Cytochrome P450	TRUE	FALSE	FALSE	FALSE	TRUE
1900	DSIL_00009935-RA	8142at6854	PF00076 : RNA recognition motif. (a.k.a. RRM, RBD, or RNP domain)	TRUE	FALSE	FALSE	FALSE	TRUE
1901	DSIL_00009939-RA	1477at6854	PF17216 : Rrp44-like cold shock domain;PF00773 : RNB domain	TRUE	FALSE	FALSE	FALSE	TRUE
1902	DSIL_00009950-RA	16817at6854	PF07690 : Major Facilitator Superfamily	FALSE	FALSE	FALSE	FALSE	TRUE
1903	DSIL_00009952-RA	3973at6854	PF00181 : Ribosomal Proteins L2, RNA binding domain;PF03947 : Ribosomal Proteins L2, C-terminal domain	TRUE	FALSE	FALSE	FALSE	TRUE
1904	DSIL_00009955-RA	17201at6854	PF00013 : KH domain	FALSE	FALSE	FALSE	FALSE	TRUE
1905	DSIL_00009956-RA	4263at6854	PF00405 : Transferrin	FALSE	FALSE	FALSE	TRUE	TRUE
1906	DSIL_00009957-RA	6258at6854	PF14413 : Thg1 C terminal domain;PF04446 : tRNAHis guanylyltransferase	TRUE	FALSE	FALSE	FALSE	TRUE
1907	DSIL_00009958-RA	5461at6854	PF01121 : Dephospho-CoA kinase;PF01467 : Cytidylyltransferase-like	FALSE	FALSE	TRUE	FALSE	TRUE
1908	DSIL_00009964-RA	6180at6854	PF13894 : C2H2-type zinc finger;PF12874 : Zinc-finger of C2H2 type;PF00096 : Zinc finger, C2H2 type	FALSE	FALSE	TRUE	FALSE	TRUE
1909	DSIL_00009978-RA	13459at6854	PF00806 : Pumilio-family RNA binding repeat	FALSE	TRUE	FALSE	FALSE	TRUE
1910	DSIL_00009980-RA	5968at6854	NA : NA	FALSE	FALSE	FALSE	TRUE	TRUE
1911	DSIL_00009991-RA	9723at6854	PF00069 : Protein kinase domain	FALSE	FALSE	TRUE	FALSE	TRUE
1912	DSIL_00009993-RA	6785at6854	PF00856 : SET domain	FALSE	FALSE	FALSE	FALSE	TRUE
1913	DSIL_00009994-RA	10349at6854	NA : NA	FALSE	FALSE	FALSE	FALSE	TRUE
1914	DSIL_00009995-RA	5529at6854	PF01105 : emp24/gp25L/p24 family/GOLD	TRUE	FALSE	FALSE	FALSE	TRUE
1915	DSIL_00009998-RA	19522at6854	NA : NA	FALSE	FALSE	FALSE	FALSE	TRUE
1916	DSIL_00009999-RA	19522at6854	NA : NA	FALSE	FALSE	FALSE	FALSE	TRUE
1917	DSIL_00010000-RA	19579at6854	NA : NA	FALSE	FALSE	FALSE	FALSE	TRUE
1918	DSIL_00010010-RA	13738at6854	NA : NA	FALSE	FALSE	FALSE	FALSE	TRUE
1919	DSIL_00010011-RA	13738at6854	NA : NA	FALSE	FALSE	FALSE	FALSE	TRUE
1920	DSIL_00010013-RA	662at6854	PF00090 : Thrombospondin type 1 domain;PF01403 : Sema domain	FALSE	FALSE	TRUE	FALSE	TRUE
1921	DSIL_00010015-RA	2176at6854	PF00400 : WD domain, G-beta repeat	TRUE	FALSE	FALSE	FALSE	TRUE
1922	DSIL_00010039-RA	3268at6854	PF09440 : eIF3 subunit 6 N terminal domain;PF01399 : PCI domain	FALSE	FALSE	TRUE	FALSE	TRUE
1923	DSIL_00010045-RA	14292at6854	PF00211 : Adenylate and Guanylate cyclase catalytic domain	FALSE	FALSE	FALSE	FALSE	TRUE
1924	DSIL_00010069-RA	3350at6854	PF02629 : CoA binding domain;PF00549 : CoA-ligase	FALSE	FALSE	TRUE	FALSE	TRUE
1925	DSIL_00010071-RA	3235at6854	PF01399 : PCI domain	TRUE	FALSE	FALSE	FALSE	TRUE
1926	DSIL_00010077-RA	11291at6854	PF00028 : Cadherin domain	FALSE	FALSE	FALSE	FALSE	TRUE
1927	DSIL_00010101-RA	9336at6854	PF00078 : Reverse transcriptase (RNA-dependent DNA polymerase);PF00075 : RNase H	FALSE	FALSE	FALSE	TRUE	TRUE
1928	DSIL_00010102-RA	10252at6854	PF02827 : cAMP-dependent protein kinase inhibitor	FALSE	TRUE	FALSE	FALSE	TRUE
1929	DSIL_00010103-RA	14561at6854	PF09668 : Aspartyl protease	FALSE	FALSE	FALSE	FALSE	TRUE
1930	DSIL_00010104-RA	11684at6854	NA : NA	FALSE	FALSE	FALSE	FALSE	TRUE
1931	DSIL_00010105-RA	8140at6854	PF02580 : D-Tyr-tRNA(Tyr) deacylase	FALSE	FALSE	TRUE	FALSE	TRUE
1932	DSIL_00010107-RA	13273at6854	PF00054 : Laminin G domain;PF02210 : Laminin G domain	FALSE	FALSE	FALSE	FALSE	TRUE
1933	DSIL_00010109-RA	11135at6854	NA : NA	FALSE	FALSE	FALSE	FALSE	TRUE
1934	DSIL_00010111-RA	2978at6854	PF15469 : Exocyst complex component Sec5	TRUE	FALSE	FALSE	FALSE	TRUE
1935	DSIL_00010119-RA	2012at6854	PF00008 : EGF-like domain;PF01237 : Oxysterol-binding protein	TRUE	FALSE	FALSE	FALSE	TRUE
1936	DSIL_00010122-RA	1811at6854	NA : NA	FALSE	FALSE	TRUE	FALSE	TRUE
1937	DSIL_00010123-RA	3020at6854	PF16757 : Alpha-L-fucosidase C-terminal domain;PF01120 : Alpha-L-fucosidase	FALSE	FALSE	TRUE	FALSE	TRUE
1938	DSIL_00010127-RA	13748at6854	NA : NA	FALSE	FALSE	FALSE	FALSE	TRUE
1939	DSIL_00010131-RA	11507at6854	NA : NA	FALSE	FALSE	FALSE	FALSE	TRUE
1940	DSIL_00010133-RA	14240at6854	PF02204 : Vacuolar sorting protein 9 (VPS9) domain	FALSE	FALSE	FALSE	FALSE	TRUE
1941	DSIL_00010136-RA	6405at6854	PF07690 : Major Facilitator Superfamily	FALSE	FALSE	TRUE	FALSE	TRUE
1942	DSIL_00010146-RA	8170at6854	PF02535 : ZIP Zinc transporter	FALSE	FALSE	FALSE	TRUE	TRUE
1943	DSIL_00010162-RA	4283at6854	PF03145 : Seven in absentia protein family	TRUE	FALSE	FALSE	FALSE	TRUE
1944	DSIL_00010165-RA	9465at6854	PF00017 : SH2 domain	FALSE	FALSE	TRUE	FALSE	TRUE
1945	DSIL_00010169-RA	15382at6854	PF00071 : Ras family	FALSE	FALSE	FALSE	FALSE	TRUE
1946	DSIL_00010173-RA	5090at6854	PF04790 : Sarcoglycan complex subunit protein	TRUE	FALSE	FALSE	FALSE	TRUE
1947	DSIL_00010176-RA	11144at6854	PF01344 : Kelch motif	FALSE	FALSE	FALSE	FALSE	TRUE
1948	DSIL_00010182-RA	17768at6854	NA : NA	FALSE	FALSE	FALSE	FALSE	TRUE
1949	DSIL_00010192-RA	7980at6854	PF00566 : Rab-GTPase-TBC domain;PF07534 : TLD	TRUE	FALSE	FALSE	FALSE	TRUE
1950	DSIL_00010195-RA	10369at6854	PF07896 : Protein of unknown function (DUF1674)	FALSE	FALSE	FALSE	FALSE	TRUE
1951	DSIL_00010202-RA	1894at6854	PF00225 : Kinesin motor domain	FALSE	FALSE	TRUE	FALSE	TRUE
1952	DSIL_00010203-RA	14728at6854	NA : NA	FALSE	FALSE	FALSE	FALSE	TRUE
1953	DSIL_00010204-RA	10362at6854	NA : NA	TRUE	FALSE	FALSE	FALSE	TRUE
1954	DSIL_00010213-RA	8116at6854	PF00194 : Eukaryotic-type carbonic anhydrase	FALSE	FALSE	FALSE	TRUE	TRUE
1955	DSIL_00010216-RA	7076at6854	PF05497 : Destabilase	FALSE	FALSE	FALSE	TRUE	TRUE
1956	DSIL_00010223-RA	705at6854	PF00551 : Formyl transferase;PF02911 : Formyl transferase, C-terminal domain;PF00171 : Aldehyde dehydrogenase family;PF00550 : Phosphopantetheine attachment site	FALSE	TRUE	FALSE	FALSE	TRUE
1957	DSIL_00010227-RA	9468at6854	PF00046 : Homeobox domain	TRUE	FALSE	FALSE	FALSE	TRUE
1958	DSIL_00010229-RA	6461at6854	PF10204 : Dual oxidase maturation factor	FALSE	FALSE	TRUE	FALSE	TRUE
1959	DSIL_00010237-RA	5726at6854	PF00153 : Mitochondrial carrier protein	FALSE	FALSE	TRUE	FALSE	TRUE
1960	DSIL_00010238-RA	4853at6854	PF10409 : C2 domain of PTEN tumour-suppressor protein;PF00782 : Dual specificity phosphatase, catalytic domain;PF00520 : Ion transport protein	FALSE	FALSE	TRUE	FALSE	TRUE
1961	DSIL_00010239-RA	2460at6854	PF04114 : Gaa1-like, GPI transamidase component	TRUE	FALSE	FALSE	FALSE	TRUE
1962	DSIL_00010252-RA	18681at6854	NA : NA	FALSE	FALSE	FALSE	FALSE	TRUE
1963	DSIL_00010253-RA	17768at6854	NA : NA	FALSE	FALSE	FALSE	FALSE	TRUE
1964	DSIL_00010265-RA	1545at6854	PF07714 : Protein tyrosine kinase;PF00211 : Adenylate and Guanylate cyclase catalytic domain	FALSE	FALSE	FALSE	FALSE	TRUE
1965	DSIL_00010267-RA	794at6854	PF14551 : MCM N-terminal domain;PF00493 : MCM2/3/5 family;PF12619 : Mini-chromosome maintenance protein 2;PF17207 : MCM OB domain	TRUE	FALSE	FALSE	FALSE	TRUE
1966	DSIL_00010273-RA	3854at6854	PF04130 : Spc97 / Spc98 family	FALSE	FALSE	TRUE	FALSE	TRUE
1967	DSIL_00010286-RA	5096at6854	PF01490 : Transmembrane amino acid transporter protein	FALSE	TRUE	FALSE	FALSE	TRUE
1968	DSIL_00010287-RA	19579at6854	NA : NA	FALSE	FALSE	FALSE	FALSE	TRUE
1969	DSIL_00010291-RA	15529at6854	NA : NA	FALSE	FALSE	FALSE	FALSE	TRUE
1970	DSIL_00010292-RA	10559at6854	PF03564 : Protein of unknown function (DUF1759);PF05585 : Putative peptidase (DUF1758)	FALSE	FALSE	FALSE	FALSE	TRUE
1971	DSIL_00010310-RA	5968at6854	PF00858 : Amiloride-sensitive sodium channel	FALSE	FALSE	FALSE	TRUE	TRUE
1972	DSIL_00010311-RA	10076at6854	PF14138 : Cytochrome c oxidase assembly protein COX16	TRUE	FALSE	FALSE	FALSE	TRUE
1973	DSIL_00010313-RA	17020at6854	PF14935 : Transmembrane protein 138	FALSE	FALSE	FALSE	FALSE	TRUE
1974	DSIL_00010314-RA	1360at6854	PF00102 : Protein-tyrosine phosphatase;PF00595 : PDZ domain (Also known as DHR or GLGF)	FALSE	FALSE	TRUE	FALSE	TRUE
1975	DSIL_00010329-RA	19096at6854	NA : NA	FALSE	FALSE	FALSE	FALSE	TRUE
1976	DSIL_00010332-RA	14277at6854	PF00704 : Glycosyl hydrolases family 18	FALSE	FALSE	FALSE	FALSE	TRUE
1977	DSIL_00010336-RA	9474at6854	PF13920 : Zinc finger, C3HC4 type (RING finger);PF13855 : Leucine rich repeat	TRUE	FALSE	FALSE	FALSE	TRUE
1978	DSIL_00010347-RA	8370at6854	PF01607 : Chitin binding Peritrophin-A domain	TRUE	FALSE	FALSE	FALSE	TRUE
1979	DSIL_00010349-RA	6170at6854	PF00650 : CRAL/TRIO domain;PF03765 : CRAL/TRIO, N-terminal domain	FALSE	FALSE	TRUE	FALSE	TRUE
1980	DSIL_00010356-RA	19374at6854	NA : NA	FALSE	FALSE	FALSE	FALSE	TRUE
1981	DSIL_00010357-RA	9044at6854	PF00080 : Copper/zinc superoxide dismutase (SODC)	FALSE	FALSE	FALSE	TRUE	TRUE
1982	DSIL_00010360-RA	8613at6854	NA : NA	FALSE	FALSE	TRUE	FALSE	TRUE
1983	DSIL_00010366-RA	10743at6854	NA : NA	FALSE	FALSE	FALSE	FALSE	TRUE
1984	DSIL_00010368-RA	2721at6854	PF00168 : C2 domain	TRUE	FALSE	FALSE	FALSE	TRUE
1985	DSIL_00010372-RA	6483at6854	PF04387 : Protein tyrosine phosphatase-like protein, PTPLA	FALSE	FALSE	TRUE	FALSE	TRUE
1986	DSIL_00010375-RA	6483at6854	PF04387 : Protein tyrosine phosphatase-like protein, PTPLA	FALSE	FALSE	TRUE	FALSE	TRUE
1987	DSIL_00010381-RA	8477at6854	PF01423 : LSM domain	FALSE	FALSE	TRUE	FALSE	TRUE
1988	DSIL_00010390-RA	12216at6854	NA : NA	FALSE	FALSE	FALSE	FALSE	TRUE
1989	DSIL_00010407-RA	642at6854	PF13949 : ALIX V-shaped domain binding to HIV;PF03097 : BRO1-like domain;PF00102 : Protein-tyrosine phosphatase	FALSE	FALSE	TRUE	FALSE	TRUE
1990	DSIL_00010410-RA	9354at6854	PF04110 : Ubiquitin-like autophagy protein Apg12	FALSE	FALSE	FALSE	FALSE	TRUE
1991	DSIL_00010413-RA	16274at6854	NA : NA	FALSE	FALSE	FALSE	FALSE	TRUE
1992	DSIL_00010421-RA	6170at6854	PF00650 : CRAL/TRIO domain	FALSE	FALSE	TRUE	FALSE	TRUE
1993	DSIL_00010422-RA	6170at6854	PF00650 : CRAL/TRIO domain	FALSE	FALSE	TRUE	FALSE	TRUE
1994	DSIL_00010429-RA	17262at6854	PF00957 : Synaptobrevin	FALSE	FALSE	FALSE	FALSE	TRUE
1995	DSIL_00010431-RA	11315at6854	NA : NA	FALSE	FALSE	FALSE	FALSE	TRUE
1996	DSIL_00010435-RA	9726at6854	PF11952 : XRN-Two Binding Domain, XTBD;PF00035 : Double-stranded RNA binding motif;PF01585 : G-patch domain	FALSE	FALSE	TRUE	FALSE	TRUE
1997	DSIL_00010436-RA	9726at6854	PF11952 : XRN-Two Binding Domain, XTBD;PF01424 : R3H domain	FALSE	FALSE	TRUE	FALSE	TRUE
1998	DSIL_00010439-RA	7517at6854	NA : NA	FALSE	FALSE	FALSE	TRUE	TRUE
1999	DSIL_00010441-RA	4656at6854	PF01138 : 3 exoribonuclease family, domain 1;PF03725 : 3 exoribonuclease family, domain 2	TRUE	FALSE	FALSE	FALSE	TRUE
[truncated: 11,276 more rows]

## Sheet: Table S3-2 --arthropoda
	GeneId	ClusterId	Annotation	Single_copy	Single_copy_but1	Copies_in_all	Copies_in_all_but1	other
1	DSIL_00000001-RA	94503at6656	PF03154 : Atrophin-1 family;PF00320 : GATA zinc finger	FALSE	TRUE	FALSE	FALSE	TRUE
2	DSIL_00000003-RA	52918at6656	PF04408 : Helicase associated domain (HA2);PF00271 : Helicase conserved C-terminal domain;PF00270 : DEAD/DEAH box helicase	TRUE	FALSE	FALSE	FALSE	TRUE
3	DSIL_00000005-RA	146788at6656	NA : NA	FALSE	TRUE	FALSE	FALSE	TRUE
4	DSIL_00000010-RA	79303at6656	PF16367 : RNA recognition motif	FALSE	FALSE	FALSE	TRUE	TRUE
5	DSIL_00000015-RA	97817at6656	NA : NA	FALSE	FALSE	FALSE	FALSE	TRUE
6	DSIL_00000033-RA	10608at6656	NA : NA	FALSE	FALSE	FALSE	TRUE	TRUE
7	DSIL_00000037-RA	9493at6656	PF00066 : LNR domain;PF12661 : Human growth factor-like EGF;PF07645 : Calcium-binding EGF domain;PF12796 : Ankyrin repeats (3 copies);PF00008 : EGF-like domain;PF06816 : NOTCH protein;PF07684 : NOTCH protein;PF11936 : Domain of unknown function (DUF3454)	FALSE	FALSE	TRUE	FALSE	TRUE
8	DSIL_00000040-RA	21881at6656	NA : NA	FALSE	FALSE	TRUE	FALSE	TRUE
9	DSIL_00000046-RA	19760at6656	PF10189 : Integrator complex subunit 3	FALSE	FALSE	TRUE	FALSE	TRUE
10	DSIL_00000047-RA	184529at6656	NA : NA	FALSE	FALSE	FALSE	FALSE	TRUE
11	DSIL_00000050-RA	46705at6656	PF12796 : Ankyrin repeats (3 copies);PF00017 : SH2 domain	FALSE	FALSE	TRUE	FALSE	TRUE
12	DSIL_00000052-RA	180396at6656	PF00067 : Cytochrome P450	FALSE	FALSE	FALSE	FALSE	TRUE
13	DSIL_00000069-RA	147915at6656	PF00533 : BRCA1 C Terminus (BRCT) domain	FALSE	FALSE	FALSE	TRUE	TRUE
14	DSIL_00000072-RA	163884at6656	PF17219 : Yaf2/RYBP C-terminal binding motif;PF00641 : Zn-finger in Ran binding protein and others	FALSE	FALSE	TRUE	FALSE	TRUE
15	DSIL_00000073-RA	171700at6656	PF01429 : Methyl-CpG binding domain	FALSE	FALSE	FALSE	FALSE	TRUE
16	DSIL_00000079-RA	71261at6656	PF00096 : Zinc finger, C2H2 type;PF13894 : C2H2-type zinc finger	FALSE	FALSE	TRUE	FALSE	TRUE
17	DSIL_00000085-RA	135975at6656	PF04438 : HIT zinc finger	FALSE	TRUE	FALSE	FALSE	TRUE
18	DSIL_00000086-RA	33393at6656	NA : NA	FALSE	FALSE	FALSE	FALSE	TRUE
19	DSIL_00000087-RA	3666at6656	PF00028 : Cadherin domain	FALSE	FALSE	TRUE	FALSE	TRUE
20	DSIL_00000103-RA	183711at6656	NA : NA	FALSE	FALSE	FALSE	FALSE	TRUE
21	DSIL_00000128-RA	65845at6656	PF14580 : Leucine-rich repeat	FALSE	FALSE	FALSE	TRUE	TRUE
22	DSIL_00000131-RA	154891at6656	PF02991 : Autophagy protein Atg8 ubiquitin like	FALSE	FALSE	FALSE	TRUE	TRUE
23	DSIL_00000132-RA	43012at6656	NA : NA	FALSE	FALSE	FALSE	TRUE	TRUE
24	DSIL_00000138-RA	166334at6656	NA : NA	FALSE	TRUE	FALSE	FALSE	TRUE
25	DSIL_00000141-RA	51338at6656	PF00474 : Sodium:solute symporter family	FALSE	FALSE	TRUE	FALSE	TRUE
26	DSIL_00000142-RA	106922at6656	PF01094 : Receptor family ligand binding region	FALSE	FALSE	FALSE	TRUE	TRUE
27	DSIL_00000151-RA	66910at6656	PF02237 : Biotin protein ligase C terminal domain;PF00104 : Ligand-binding domain of nuclear hormone receptor;PF03099 : Biotin/lipoate A/B protein ligase family	FALSE	FALSE	FALSE	TRUE	TRUE
28	DSIL_00000159-RA	95643at6656	PF00153 : Mitochondrial carrier protein	FALSE	FALSE	TRUE	FALSE	TRUE
29	DSIL_00000162-RA	4596at6656	PF00791 : ZU5 domain;PF12796 : Ankyrin repeats (3 copies);PF00023 : Ankyrin repeat;PF13637 : Ankyrin repeats (many copies)	FALSE	FALSE	TRUE	FALSE	TRUE
30	DSIL_00000165-RA	183512at6656	PF11312 : Putative SAM-dependent methyltransferase	FALSE	FALSE	FALSE	FALSE	TRUE
31	DSIL_00000172-RA	48434at6656	PF01852 : START domain	FALSE	FALSE	TRUE	FALSE	TRUE
32	DSIL_00000178-RA	70256at6656	PF13424 : Tetratricopeptide repeat;PF12770 : CHAT domain;PF13176 : Tetratricopeptide repeat	FALSE	FALSE	TRUE	FALSE	TRUE
33	DSIL_00000186-RA	77543at6656	PF00153 : Mitochondrial carrier protein	FALSE	FALSE	TRUE	FALSE	TRUE
34	DSIL_00000192-RA	79042at6656	PF01490 : Transmembrane amino acid transporter protein	FALSE	FALSE	FALSE	TRUE	TRUE
35	DSIL_00000222-RA	1818at6656	NA : NA	FALSE	FALSE	TRUE	FALSE	TRUE
36	DSIL_00000229-RA	153049at6656	NA : NA	FALSE	TRUE	FALSE	FALSE	TRUE
37	DSIL_00000232-RA	77976at6656	PF01556 : DnaJ C terminal domain	TRUE	FALSE	FALSE	FALSE	TRUE
38	DSIL_00000248-RA	147442at6656	NA : NA	FALSE	FALSE	FALSE	FALSE	TRUE
39	DSIL_00000251-RA	105034at6656	PF13242 : HAD-hyrolase-like;PF13344 : Haloacid dehalogenase-like hydrolase;PF00076 : RNA recognition motif. (a.k.a. RRM, RBD, or RNP domain)	FALSE	FALSE	TRUE	FALSE	TRUE
40	DSIL_00000260-RA	170946at6656	NA : NA	FALSE	FALSE	FALSE	FALSE	TRUE
41	DSIL_00000262-RA	118398at6656	NA : NA	FALSE	FALSE	TRUE	FALSE	TRUE
42	DSIL_00000267-RA	157722at6656	NA : NA	FALSE	FALSE	FALSE	FALSE	TRUE
43	DSIL_00000272-RA	174879at6656	PF00057 : Low-density lipoprotein receptor domain class A	FALSE	FALSE	FALSE	FALSE	TRUE
44	DSIL_00000274-RA	112386at6656	PF00858 : Amiloride-sensitive sodium channel	FALSE	FALSE	TRUE	FALSE	TRUE
45	DSIL_00000284-RA	149785at6656	NA : NA	FALSE	FALSE	TRUE	FALSE	TRUE
46	DSIL_00000286-RA	80518at6656	PF01266 : FAD dependent oxidoreductase;PF03942 : DTW domain	TRUE	FALSE	FALSE	FALSE	TRUE
47	DSIL_00000290-RA	9974at6656	PF11933 : Cytoplasmic domain of voltage-gated Na+ ion channel;PF06512 : Sodium ion transport-associated;PF00520 : Ion transport protein	FALSE	FALSE	TRUE	FALSE	TRUE
48	DSIL_00000295-RA	19664at6656	PF08441 : Integrin alpha;PF01839 : FG-GAP repeat	FALSE	FALSE	TRUE	FALSE	TRUE
49	DSIL_00000300-RA	129623at6656	PF17180 : Zinc-binding domain;PF13696 : Zinc knuckle	FALSE	FALSE	FALSE	TRUE	TRUE
50	DSIL_00000302-RA	91061at6656	PF00151 : Lipase	FALSE	FALSE	FALSE	FALSE	TRUE
51	DSIL_00000305-RA	88711at6656	PF16717 : Ribosome-associated complex head domain;PF00226 : DnaJ domain;PF00249 : Myb-like DNA-binding domain	TRUE	FALSE	FALSE	FALSE	TRUE
52	DSIL_00000309-RA	77984at6656	PF04142 : Nucleotide-sugar transporter	FALSE	FALSE	TRUE	FALSE	TRUE
53	DSIL_00000310-RA	139749at6656	NA : NA	FALSE	FALSE	FALSE	FALSE	TRUE
54	DSIL_00000312-RA	166947at6656	PF08293 : Mitochondrial ribosomal subunit S27	FALSE	FALSE	TRUE	FALSE	TRUE
55	DSIL_00000313-RA	74369at6656	PF01769 : Divalent cation transporter	FALSE	FALSE	TRUE	FALSE	TRUE
56	DSIL_00000317-RA	12592at6656	PF13855 : Leucine rich repeat;PF01582 : TIR domain	FALSE	FALSE	TRUE	FALSE	TRUE
57	DSIL_00000318-RA	138137at6656	NA : NA	FALSE	FALSE	TRUE	FALSE	TRUE
58	DSIL_00000322-RA	107868at6656	PF00620 : RhoGAP domain;PF03114 : BAR domain	FALSE	FALSE	FALSE	TRUE	TRUE
59	DSIL_00000330-RA	3469at6656	PF01576 : Myosin tail;PF02736 : Myosin N-terminal SH3-like domain;PF00063 : Myosin head (motor domain)	FALSE	FALSE	TRUE	FALSE	TRUE
60	DSIL_00000335-RA	148184at6656	NA : NA	FALSE	FALSE	TRUE	FALSE	TRUE
61	DSIL_00000345-RA	170960at6656	NA : NA	FALSE	FALSE	FALSE	FALSE	TRUE
62	DSIL_00000349-RA	144978at6656	PF01094 : Receptor family ligand binding region	FALSE	FALSE	FALSE	FALSE	TRUE
63	DSIL_00000352-RA	42802at6656	PF00812 : Ephrin	FALSE	FALSE	FALSE	FALSE	TRUE
64	DSIL_00000356-RA	95178at6656	PF02921 : Ubiquinol cytochrome reductase transmembrane region;PF00355 : Rieske [2Fe-2S] domain	TRUE	FALSE	FALSE	FALSE	TRUE
65	DSIL_00000357-RA	113668at6656	PF01239 : Protein prenyltransferase alpha subunit repeat	FALSE	FALSE	TRUE	FALSE	TRUE
66	DSIL_00000360-RA	210514at6656	PF04500 : FLYWCH zinc finger domain	FALSE	FALSE	FALSE	FALSE	TRUE
67	DSIL_00000361-RA	36625at6656	PF00638 : RanBP1 domain;PF00641 : Zn-finger in Ran binding protein and others	FALSE	FALSE	TRUE	FALSE	TRUE
68	DSIL_00000367-RA	28624at6656	NA : NA	FALSE	FALSE	FALSE	FALSE	TRUE
69	DSIL_00000375-RA	150896at6656	NA : NA	FALSE	FALSE	FALSE	FALSE	TRUE
70	DSIL_00000377-RA	38363at6656	PF07724 : AAA domain (Cdc48 subfamily);PF10431 : C-terminal, D2-small domain, of ClpB protein	TRUE	FALSE	FALSE	FALSE	TRUE
71	DSIL_00000379-RA	187344at6656	PF02931 : Neurotransmitter-gated ion-channel ligand binding domain	FALSE	FALSE	FALSE	FALSE	TRUE
72	DSIL_00000381-RA	134923at6656	PF00168 : C2 domain	FALSE	FALSE	FALSE	FALSE	TRUE
73	DSIL_00000385-RA	41018at6656	PF00095 : WAP-type (Whey Acidic Protein) four-disulfide core;PF00041 : Fibronectin type III domain	FALSE	FALSE	FALSE	FALSE	TRUE
74	DSIL_00000392-RA	19619at6656	PF03564 : Protein of unknown function (DUF1759)	FALSE	FALSE	FALSE	FALSE	TRUE
75	DSIL_00000394-RA	19619at6656	NA : NA	FALSE	FALSE	FALSE	FALSE	TRUE
76	DSIL_00000402-RA	32917at6656	PF05649 : Peptidase family M13	FALSE	FALSE	TRUE	FALSE	TRUE
77	DSIL_00000410-RA	39669at6656	PF00046 : Homeobox domain;PF00157 : Pou domain - N-terminal to homeobox domain	FALSE	FALSE	FALSE	FALSE	TRUE
78	DSIL_00000415-RA	331at6656	PF06025 : Domain of Unknown Function (DUF913)	FALSE	FALSE	TRUE	FALSE	TRUE
79	DSIL_00000425-RA	8145at6656	PF14745 : WASH complex subunit 7, N-terminal;PF14744 : WASH complex subunit 7	TRUE	FALSE	FALSE	FALSE	TRUE
80	DSIL_00000427-RA	101344at6656	PF05686 : Glycosyl transferase family 90	FALSE	FALSE	TRUE	FALSE	TRUE
81	DSIL_00000428-RA	94304at6656	PF00899 : ThiF family	TRUE	FALSE	FALSE	FALSE	TRUE
82	DSIL_00000430-RA	97749at6656	PF07842 : GC-rich sequence DNA-binding factor-like protein	TRUE	FALSE	FALSE	FALSE	TRUE
83	DSIL_00000437-RA	174123at6656	NA : NA	FALSE	FALSE	FALSE	FALSE	TRUE
84	DSIL_00000441-RA	121150at6656	PF00046 : Homeobox domain	FALSE	FALSE	TRUE	FALSE	TRUE
85	DSIL_00000446-RA	86598at6656	PF13202 : EF hand;PF00036 : EF hand	FALSE	FALSE	TRUE	FALSE	TRUE
86	DSIL_00000447-RA	154954at6656	NA : NA	FALSE	FALSE	FALSE	FALSE	TRUE
87	DSIL_00000449-RA	137250at6656	PF00089 : Trypsin;PF00431 : CUB domain	FALSE	FALSE	FALSE	FALSE	TRUE
88	DSIL_00000453-RA	119680at6656	PF13847 : Methyltransferase domain	FALSE	FALSE	TRUE	FALSE	TRUE
89	DSIL_00000456-RA	112386at6656	NA : NA	FALSE	FALSE	TRUE	FALSE	TRUE
90	DSIL_00000464-RA	147442at6656	NA : NA	FALSE	FALSE	FALSE	FALSE	TRUE
91	DSIL_00000472-RA	138956at6656	PF01849 : NAC domain	FALSE	FALSE	TRUE	FALSE	TRUE
92	DSIL_00000475-RA	43989at6656	PF00596 : Class II Aldolase and Adducin N-terminal domain	FALSE	FALSE	FALSE	TRUE	TRUE
93	DSIL_00000478-RA	35364at6656	PF00147 : Fibrinogen beta and gamma chains, C-terminal globular domain	FALSE	FALSE	TRUE	FALSE	TRUE
94	DSIL_00000505-RA	124439at6656	PF00804 : Syntaxin;PF05739 : SNARE domain	FALSE	FALSE	TRUE	FALSE	TRUE
95	DSIL_00000509-RA	121397at6656	PF13613 : Helix-turn-helix of DDE superfamily endonuclease	FALSE	FALSE	FALSE	FALSE	TRUE
96	DSIL_00000512-RA	216331at6656	NA : NA	FALSE	FALSE	FALSE	FALSE	TRUE
97	DSIL_00000515-RA	142051at6656	PF03006 : Haemolysin-III related	FALSE	FALSE	FALSE	FALSE	TRUE
98	DSIL_00000516-RA	85992at6656	PF07686 : Immunoglobulin V-set domain;PF13927 : Immunoglobulin domain;PF07679 : Immunoglobulin I-set domain	FALSE	FALSE	TRUE	FALSE	TRUE
99	DSIL_00000520-RA	82635at6656	PF00001 : 7 transmembrane receptor (rhodopsin family)	FALSE	FALSE	TRUE	FALSE	TRUE
100	DSIL_00000524-RA	90173at6656	PF10551 : MULE transposase domain	FALSE	FALSE	FALSE	FALSE	TRUE
101	DSIL_00000530-RA	40282at6656	PF00069 : Protein kinase domain	FALSE	FALSE	TRUE	FALSE	TRUE
102	DSIL_00000532-RA	105668at6656	PF02077 : SURF4 family	FALSE	FALSE	TRUE	FALSE	TRUE
103	DSIL_00000533-RA	153232at6656	PF06979 : Assembly, mitochondrial proton-transport ATP synth complex	FALSE	TRUE	FALSE	FALSE	TRUE
104	DSIL_00000536-RA	90361at6656	PF17035 : Bromodomain extra-terminal - transcription regulation;PF00439 : Bromodomain	FALSE	FALSE	FALSE	TRUE	TRUE
105	DSIL_00000542-RA	129392at6656	PF10184 : Uncharacterized conserved protein (DUF2358)	FALSE	FALSE	FALSE	TRUE	TRUE
106	DSIL_00000548-RA	112386at6656	NA : NA	FALSE	FALSE	TRUE	FALSE	TRUE
107	DSIL_00000549-RA	153327at6656	NA : NA	FALSE	FALSE	TRUE	FALSE	TRUE
108	DSIL_00000562-RA	80718at6656	PF00168 : C2 domain	FALSE	FALSE	TRUE	FALSE	TRUE
109	DSIL_00000563-RA	131766at6656	NA : NA	FALSE	FALSE	TRUE	FALSE	TRUE
110	DSIL_00000579-RA	199835at6656	NA : NA	FALSE	FALSE	FALSE	FALSE	TRUE
111	DSIL_00000588-RA	38900at6656	PF00884 : Sulfatase	TRUE	FALSE	FALSE	FALSE	TRUE
112	DSIL_00000590-RA	7876at6656	PF14666 : Rapamycin-insensitive companion of mTOR, middle domain;PF14663 : Rapamycin-insensitive companion of mTOR RasGEF_N domain	FALSE	TRUE	FALSE	FALSE	TRUE
113	DSIL_00000594-RA	158103at6656	NA : NA	FALSE	FALSE	FALSE	FALSE	TRUE
114	DSIL_00000596-RA	12636at6656	PF13920 : Zinc finger, C3HC4 type (RING finger);PF00622 : SPRY domain	FALSE	FALSE	TRUE	FALSE	TRUE
115	DSIL_00000603-RA	37467at6656	PF04087 : Domain of unknown function (DUF389)	FALSE	FALSE	TRUE	FALSE	TRUE
116	DSIL_00000611-RA	24438at6656	PF00617 : RasGEF domain;PF00618 : RasGEF N-terminal motif	FALSE	FALSE	TRUE	FALSE	TRUE
117	DSIL_00000612-RA	90993at6656	PF00083 : Sugar (and other) transporter	FALSE	FALSE	FALSE	TRUE	TRUE
118	DSIL_00000624-RA	155354at6656	PF12796 : Ankyrin repeats (3 copies);PF00023 : Ankyrin repeat	FALSE	FALSE	FALSE	FALSE	TRUE
119	DSIL_00000627-RA	83373at6656	PF05622 : HOOK protein	TRUE	FALSE	FALSE	FALSE	TRUE
120	DSIL_00000635-RA	10291at6656	PF14701 : Glycogen debranching enzyme, glucanotransferase domain;PF14702 : Central domain of human glycogen debranching enzyme;PF06202 : Amylo-alpha-1,6-glucosidase	TRUE	FALSE	FALSE	FALSE	TRUE
121	DSIL_00000636-RA	122738at6656	NA : NA	FALSE	FALSE	FALSE	TRUE	TRUE
122	DSIL_00000637-RA	155305at6656	PF01918 : Alba	FALSE	FALSE	FALSE	TRUE	TRUE
123	DSIL_00000639-RA	18073at6656	NA : NA	FALSE	FALSE	TRUE	FALSE	TRUE
124	DSIL_00000641-RA	19619at6656	PF05585 : Putative peptidase (DUF1758)	FALSE	FALSE	FALSE	FALSE	TRUE
125	DSIL_00000646-RA	77975at6656	NA : NA	FALSE	FALSE	FALSE	FALSE	TRUE
126	DSIL_00000650-RA	966at6656	PF12372 : Huntingtin protein region	FALSE	FALSE	TRUE	FALSE	TRUE
127	DSIL_00000663-RA	69175at6656	PF13855 : Leucine rich repeat	FALSE	FALSE	TRUE	FALSE	TRUE
128	DSIL_00000671-RA	157603at6656	PF07929 : Plasmid pRiA4b ORF-3-like protein	FALSE	FALSE	FALSE	FALSE	TRUE
129	DSIL_00000672-RA	150421at6656	PF12171 : Zinc-finger double-stranded RNA-binding	FALSE	FALSE	TRUE	FALSE	TRUE
130	DSIL_00000674-RA	32079at6656	PF00069 : Protein kinase domain	FALSE	FALSE	TRUE	FALSE	TRUE
131	DSIL_00000699-RA	63923at6656	PF10192 : Rhodopsin-like GPCR transmembrane domain	FALSE	FALSE	TRUE	FALSE	TRUE
132	DSIL_00000700-RA	11407at6656	PF03439 : Early transcription elongation factor of RNA pol II, NGN section;PF00467 : KOW motif;PF11942 : Spt5 transcription elongation factor, acidic N-terminal	FALSE	FALSE	TRUE	FALSE	TRUE
133	DSIL_00000704-RA	143459at6656	PF10220 : Smg8_Smg9	TRUE	FALSE	FALSE	FALSE	TRUE
134	DSIL_00000712-RA	159849at6656	NA : NA	FALSE	FALSE	FALSE	FALSE	TRUE
135	DSIL_00000714-RA	8640at6656	PF00005 : ABC transporter	FALSE	FALSE	TRUE	FALSE	TRUE
136	DSIL_00000722-RA	91983at6656	NA : NA	FALSE	TRUE	FALSE	FALSE	TRUE
137	DSIL_00000726-RA	85114at6656	NA : NA	FALSE	FALSE	TRUE	FALSE	TRUE
138	DSIL_00000727-RA	132707at6656	NA : NA	FALSE	FALSE	FALSE	TRUE	TRUE
139	DSIL_00000728-RA	147915at6656	NA : NA	FALSE	FALSE	FALSE	TRUE	TRUE
140	DSIL_00000734-RA	106004at6656	PF00106 : short chain dehydrogenase	FALSE	FALSE	FALSE	TRUE	TRUE
141	DSIL_00000744-RA	138137at6656	NA : NA	FALSE	FALSE	TRUE	FALSE	TRUE
142	DSIL_00000747-RA	49298at6656	PF00225 : Kinesin motor domain	FALSE	FALSE	TRUE	FALSE	TRUE
143	DSIL_00000748-RA	98935at6656	PF04909 : Amidohydrolase	FALSE	TRUE	FALSE	FALSE	TRUE
144	DSIL_00000749-RA	193424at6656	PF00135 : Carboxylesterase family	FALSE	FALSE	FALSE	FALSE	TRUE
145	DSIL_00000754-RA	84663at6656	PF03446 : NAD binding domain of 6-phosphogluconate dehydrogenase	FALSE	FALSE	TRUE	FALSE	TRUE
146	DSIL_00000756-RA	120445at6656	PF02598 : Putative RNA methyltransferase	FALSE	TRUE	FALSE	FALSE	TRUE
147	DSIL_00000768-RA	107419at6656	PF00075 : RNase H	FALSE	FALSE	FALSE	TRUE	TRUE
148	DSIL_00000770-RA	139941at6656	PF13843 : Transposase IS4	FALSE	FALSE	FALSE	TRUE	TRUE
149	DSIL_00000774-RA	64726at6656	NA : NA	FALSE	FALSE	TRUE	FALSE	TRUE
150	DSIL_00000778-RA	166950at6656	PF01683 : EB module	FALSE	FALSE	FALSE	FALSE	TRUE
151	DSIL_00000781-RA	157785at6656	NA : NA	FALSE	FALSE	FALSE	TRUE	TRUE
152	DSIL_00000787-RA	218774at6656	NA : NA	FALSE	FALSE	FALSE	FALSE	TRUE
153	DSIL_00000790-RA	107010at6656	PF00735 : Septin	FALSE	FALSE	TRUE	FALSE	TRUE
154	DSIL_00000795-RA	106598at6656	PF13843 : Transposase IS4	FALSE	FALSE	FALSE	FALSE	TRUE
155	DSIL_00000796-RA	102956at6656	PF00515 : Tetratricopeptide repeat	FALSE	FALSE	FALSE	TRUE	TRUE
156	DSIL_00000797-RA	99642at6656	NA : NA	FALSE	FALSE	TRUE	FALSE	TRUE
157	DSIL_00000800-RA	83883at6656	PF03567 : Sulfotransferase family	FALSE	FALSE	TRUE	FALSE	TRUE
158	DSIL_00000803-RA	58708at6656	PF00651 : BTB/POZ domain;PF01344 : Kelch motif;PF07707 : BTB And C-terminal Kelch	FALSE	FALSE	FALSE	FALSE	TRUE
159	DSIL_00000809-RA	146833at6656	NA : NA	FALSE	FALSE	TRUE	FALSE	TRUE
160	DSIL_00000819-RA	135353at6656	PF00098 : Zinc knuckle	FALSE	FALSE	TRUE	FALSE	TRUE
161	DSIL_00000821-RA	11772at6656	PF00027 : Cyclic nucleotide-binding domain;PF01734 : Patatin-like phospholipase	FALSE	FALSE	FALSE	TRUE	TRUE
162	DSIL_00000823-RA	36752at6656	PF00012 : Hsp70 protein	FALSE	FALSE	TRUE	FALSE	TRUE
163	DSIL_00000826-RA	104604at6656	PF08327 : Activator of Hsp90 ATPase homolog 1-like protein;PF09229 : Activator of Hsp90 ATPase, N-terminal	FALSE	FALSE	TRUE	FALSE	TRUE
164	DSIL_00000832-RA	171956at6656	PF05699 : hAT family C-terminal dimerisation region	FALSE	FALSE	FALSE	FALSE	TRUE
165	DSIL_00000839-RA	114959at6656	PF07885 : Ion channel	FALSE	FALSE	TRUE	FALSE	TRUE
166	DSIL_00000843-RA	173055at6656	NA : NA	FALSE	FALSE	FALSE	FALSE	TRUE
167	DSIL_00000851-RA	160788at6656	NA : NA	FALSE	FALSE	FALSE	FALSE	TRUE
168	DSIL_00000856-RA	113687at6656	PF00010 : Helix-loop-helix DNA-binding domain;PF01586 : Myogenic Basic domain	FALSE	FALSE	FALSE	TRUE	TRUE
169	DSIL_00000861-RA	64681at6656	PF10221 : Cell cycle and development regulator	TRUE	FALSE	FALSE	FALSE	TRUE
170	DSIL_00000863-RA	79245at6656	PF03781 : Sulfatase-modifying factor enzyme 1	FALSE	TRUE	FALSE	FALSE	TRUE
171	DSIL_00000868-RA	140525at6656	PF00254 : FKBP-type peptidyl-prolyl cis-trans isomerase	TRUE	FALSE	FALSE	FALSE	TRUE
172	DSIL_00000889-RA	218772at6656	PF00002 : 7 transmembrane receptor (Secretin family)	FALSE	FALSE	FALSE	FALSE	TRUE
173	DSIL_00000891-RA	96070at6656	PF00002 : 7 transmembrane receptor (Secretin family)	FALSE	FALSE	FALSE	TRUE	TRUE
174	DSIL_00000893-RA	140280at6656	NA : NA	FALSE	FALSE	TRUE	FALSE	TRUE
175	DSIL_00000895-RA	23195at6656	PF02714 : Calcium-dependent channel, 7TM region, putative phosphate;PF14703 : Cytosolic domain of 10TM putative phosphate transporter;PF13967 : Late exocytosis, associated with Golgi transport	FALSE	FALSE	TRUE	FALSE	TRUE
176	DSIL_00000896-RA	136821at6656	PF03962 : Mnd1 family	FALSE	FALSE	FALSE	TRUE	TRUE
177	DSIL_00000907-RA	31902at6656	PF07714 : Protein tyrosine kinase;PF00130 : Phorbol esters/diacylglycerol binding domain (C1 domain)	FALSE	FALSE	TRUE	FALSE	TRUE
178	DSIL_00000924-RA	19222at6656	PF01347 : Lipoprotein amino terminal region	FALSE	FALSE	FALSE	TRUE	TRUE
179	DSIL_00000925-RA	19222at6656	PF09172 : Domain of unknown function (DUF1943);PF00094 : von Willebrand factor type D domain	FALSE	FALSE	FALSE	TRUE	TRUE
180	DSIL_00000932-RA	164785at6656	NA : NA	FALSE	TRUE	FALSE	FALSE	TRUE
181	DSIL_00000945-RA	132450at6656	PF08409 : Domain of unknown function (DUF1736)	FALSE	FALSE	FALSE	FALSE	TRUE
182	DSIL_00000951-RA	170967at6656	NA : NA	FALSE	FALSE	FALSE	FALSE	TRUE
183	DSIL_00000956-RA	85528at6656	PF00089 : Trypsin	FALSE	FALSE	TRUE	FALSE	TRUE
184	DSIL_00000959-RA	32438at6656	PF00324 : Amino acid permease	FALSE	FALSE	TRUE	FALSE	TRUE
185	DSIL_00000976-RA	40709at6656	PF00755 : Choline/Carnitine o-acyltransferase	FALSE	FALSE	TRUE	FALSE	TRUE
186	DSIL_00000977-RA	133737at6656	PF01569 : PAP2 superfamily	FALSE	TRUE	FALSE	FALSE	TRUE
187	DSIL_00000978-RA	116835at6656	PF00026 : Eukaryotic aspartyl protease	FALSE	FALSE	FALSE	FALSE	TRUE
188	DSIL_00000979-RA	153887at6656	PF05404 : Translocon-associated protein, delta subunit precursor (TRAP-delta)	FALSE	FALSE	FALSE	TRUE	TRUE
189	DSIL_00000980-RA	55568at6656	PF00271 : Helicase conserved C-terminal domain;PF00270 : DEAD/DEAH box helicase	FALSE	FALSE	FALSE	TRUE	TRUE
190	DSIL_00000988-RA	1999at6656	PF00057 : Low-density lipoprotein receptor domain class A;PF00629 : MAM domain, meprin/A5/mu	FALSE	FALSE	FALSE	TRUE	TRUE
191	DSIL_00000989-RA	139487at6656	PF00255 : Glutathione peroxidase	FALSE	FALSE	TRUE	FALSE	TRUE
192	DSIL_00000991-RA	935at6656	PF02815 : MIR domain;PF08709 : Inositol 1,4,5-trisphosphate/ryanodine receptor;PF01365 : RIH domain	FALSE	FALSE	TRUE	FALSE	TRUE
193	DSIL_00000993-RA	122888at6656	PF08454 : RyR and IP3R Homology associated;PF00520 : Ion transport protein	FALSE	FALSE	FALSE	FALSE	TRUE
194	DSIL_00001003-RA	48662at6656	PF00876 : Innexin	FALSE	FALSE	FALSE	FALSE	TRUE
195	DSIL_00001006-RA	19619at6656	PF05585 : Putative peptidase (DUF1758)	FALSE	FALSE	FALSE	FALSE	TRUE
196	DSIL_00001011-RA	41922at6656	PF05221 : S-adenosyl-L-homocysteine hydrolase;PF00670 : S-adenosyl-L-homocysteine hydrolase, NAD binding domain	FALSE	FALSE	TRUE	FALSE	TRUE
197	DSIL_00001020-RA	27041at6656	PF00782 : Dual specificity phosphatase, catalytic domain	FALSE	FALSE	FALSE	TRUE	TRUE
198	DSIL_00001029-RA	223253at6656	NA : NA	FALSE	FALSE	FALSE	FALSE	TRUE
199	DSIL_00001031-RA	90849at6656	PF06966 : Protein of unknown function (DUF1295)	FALSE	FALSE	FALSE	TRUE	TRUE
200	DSIL_00001054-RA	9905at6656	PF05699 : hAT family C-terminal dimerisation region	FALSE	FALSE	TRUE	FALSE	TRUE
201	DSIL_00001082-RA	108416at6656	NA : NA	FALSE	FALSE	FALSE	TRUE	TRUE
202	DSIL_00001084-RA	120680at6656	PF14921 : Adenomatosis polyposis coli down-regulated 1	FALSE	FALSE	FALSE	FALSE	TRUE
203	DSIL_00001086-RA	90934at6656	PF05147 : Lanthionine synthetase C-like protein	FALSE	FALSE	TRUE	FALSE	TRUE
204	DSIL_00001087-RA	3336at6656	NA : NA	FALSE	FALSE	TRUE	FALSE	TRUE
205	DSIL_00001093-RA	40319at6656	PF00100 : Zona pellucida-like domain	FALSE	FALSE	TRUE	FALSE	TRUE
206	DSIL_00001101-RA	96657at6656	PF00370 : FGGY family of carbohydrate kinases, N-terminal domain;PF01266 : FAD dependent oxidoreductase	FALSE	FALSE	FALSE	TRUE	TRUE
207	DSIL_00001105-RA	54408at6656	PF01755 : Glycosyltransferase family 25 (LPS biosynthesis protein)	FALSE	FALSE	TRUE	FALSE	TRUE
208	DSIL_00001109-RA	59865at6656	PF00270 : DEAD/DEAH box helicase;PF00271 : Helicase conserved C-terminal domain	FALSE	FALSE	FALSE	FALSE	TRUE
209	DSIL_00001111-RA	169951at6656	PF07491 : Protein phosphatase inhibitor	FALSE	FALSE	FALSE	TRUE	TRUE
210	DSIL_00001115-RA	31674at6656	PF12937 : F-box-like;PF00400 : WD domain, G-beta repeat	TRUE	FALSE	FALSE	FALSE	TRUE
211	DSIL_00001126-RA	42741at6656	PF01585 : G-patch domain;PF00076 : RNA recognition motif. (a.k.a. RRM, RBD, or RNP domain)	FALSE	FALSE	TRUE	FALSE	TRUE
212	DSIL_00001131-RA	20247at6656	PF00069 : Protein kinase domain	FALSE	FALSE	TRUE	FALSE	TRUE
213	DSIL_00001132-RA	171839at6656	PF07258 : COMM domain	FALSE	FALSE	FALSE	FALSE	TRUE
214	DSIL_00001136-RA	152696at6656	NA : NA	FALSE	FALSE	FALSE	TRUE	TRUE
215	DSIL_00001140-RA	104769at6656	PF04696 : pinin/SDK/memA/ protein conserved region	FALSE	FALSE	TRUE	FALSE	TRUE
216	DSIL_00001144-RA	41245at6656	PF09380 : FERM C-terminal PH-like domain	FALSE	FALSE	TRUE	FALSE	TRUE
217	DSIL_00001172-RA	126096at6656	NA : NA	FALSE	FALSE	TRUE	FALSE	TRUE
218	DSIL_00001175-RA	32280at6656	PF00566 : Rab-GTPase-TBC domain;PF11830 : Domain of unknown function (DUF3350)	FALSE	FALSE	TRUE	FALSE	TRUE
219	DSIL_00001180-RA	19619at6656	NA : NA	FALSE	FALSE	FALSE	FALSE	TRUE
220	DSIL_00001182-RA	53810at6656	PF02469 : Fasciclin domain	FALSE	FALSE	TRUE	FALSE	TRUE
221	DSIL_00001190-RA	120494at6656	PF00071 : Ras family	FALSE	TRUE	FALSE	FALSE	TRUE
222	DSIL_00001193-RA	20758at6656	NA : NA	FALSE	FALSE	TRUE	FALSE	TRUE
223	DSIL_00001206-RA	140554at6656	PF07679 : Immunoglobulin I-set domain	FALSE	FALSE	TRUE	FALSE	TRUE
224	DSIL_00001218-RA	170946at6656	NA : NA	FALSE	FALSE	FALSE	FALSE	TRUE
225	DSIL_00001236-RA	152871at6656	NA : NA	FALSE	TRUE	FALSE	FALSE	TRUE
226	DSIL_00001239-RA	156535at6656	NA : NA	FALSE	FALSE	TRUE	FALSE	TRUE
227	DSIL_00001241-RA	28624at6656	NA : NA	FALSE	FALSE	FALSE	FALSE	TRUE
228	DSIL_00001258-RA	7079at6656	PF00595 : PDZ domain (Also known as DHR or GLGF)	FALSE	FALSE	FALSE	TRUE	TRUE
229	DSIL_00001264-RA	135775at6656	PF14811 : Protein of unknown function TPD sequence-motif	TRUE	FALSE	FALSE	FALSE	TRUE
230	DSIL_00001265-RA	89636at6656	NA : NA	FALSE	FALSE	TRUE	FALSE	TRUE
231	DSIL_00001266-RA	96520at6656	PF15965 : TRAF-like zinc-finger;PF15966 : F-box	FALSE	FALSE	FALSE	TRUE	TRUE
232	DSIL_00001268-RA	108743at6656	PF01490 : Transmembrane amino acid transporter protein	FALSE	FALSE	FALSE	FALSE	TRUE
233	DSIL_00001275-RA	27162at6656	PF00412 : LIM domain	FALSE	FALSE	TRUE	FALSE	TRUE
234	DSIL_00001279-RA	171976at6656	PF09070 : PFU (PLAA family ubiquitin binding);PF00595 : PDZ domain (Also known as DHR or GLGF);PF15936 : Domain of unknown function (DUF4749)	FALSE	FALSE	FALSE	FALSE	TRUE
235	DSIL_00001281-RA	158594at6656	PF01192 : RNA polymerase Rpb6	FALSE	FALSE	TRUE	FALSE	TRUE
236	DSIL_00001289-RA	168899at6656	NA : NA	FALSE	FALSE	FALSE	FALSE	TRUE
237	DSIL_00001291-RA	112930at6656	PF00089 : Trypsin;PF00431 : CUB domain	FALSE	FALSE	FALSE	FALSE	TRUE
238	DSIL_00001295-RA	6572at6656	PF12473 : Kinesin protein;PF12423 : Kinesin protein 1B	FALSE	FALSE	TRUE	FALSE	TRUE
239	DSIL_00001298-RA	19619at6656	NA : NA	FALSE	FALSE	FALSE	FALSE	TRUE
240	DSIL_00001308-RA	14697at6656	PF12348 : CLASP N terminal	FALSE	FALSE	TRUE	FALSE	TRUE
241	DSIL_00001323-RA	111231at6656	PF06294 : CH-like domain in sperm protein	FALSE	FALSE	FALSE	TRUE	TRUE
242	DSIL_00001330-RA	10608at6656	PF01326 : Pyruvate phosphate dikinase, PEP/pyruvate binding domain	FALSE	FALSE	FALSE	TRUE	TRUE
243	DSIL_00001333-RA	83086at6656	PF13843 : Transposase IS4	FALSE	FALSE	FALSE	TRUE	TRUE
244	DSIL_00001335-RA	150457at6656	PF03083 : Sugar efflux transporter for intercellular exchange	FALSE	FALSE	TRUE	FALSE	TRUE
245	DSIL_00001340-RA	6867at6656	PF00855 : PWWP domain;PF00856 : SET domain	FALSE	FALSE	TRUE	FALSE	TRUE
246	DSIL_00001341-RA	155935at6656	PF11788 : 39S mitochondrial ribosomal protein L46	FALSE	TRUE	FALSE	FALSE	TRUE
247	DSIL_00001349-RA	68438at6656	PF01746 : tRNA (Guanine-1)-methyltransferase;PF01207 : Dihydrouridine synthase (Dus)	FALSE	FALSE	TRUE	FALSE	TRUE
248	DSIL_00001351-RA	15005at6656	NA : NA	FALSE	FALSE	TRUE	FALSE	TRUE
249	DSIL_00001360-RA	57315at6656	PF03189 : Otopetrin	FALSE	FALSE	TRUE	FALSE	TRUE
250	DSIL_00001368-RA	44956at6656	PF00581 : Rhodanese-like domain	FALSE	FALSE	TRUE	FALSE	TRUE
251	DSIL_00001370-RA	124799at6656	PF10157 : BLOC-1-related complex sub-unit 6	TRUE	FALSE	FALSE	FALSE	TRUE
252	DSIL_00001372-RA	97916at6656	PF05918 : Apoptosis inhibitory protein 5 (API5)	FALSE	FALSE	TRUE	FALSE	TRUE
253	DSIL_00001373-RA	67710at6656	PF08696 : DNA replication factor Dna2;PF13086 : AAA domain;PF13087 : AAA domain	TRUE	FALSE	FALSE	FALSE	TRUE
254	DSIL_00001374-RA	22479at6656	PF12349 : Sterol-sensing domain of SREBP cleavage-activation;PF02460 : Patched family	FALSE	FALSE	TRUE	FALSE	TRUE
255	DSIL_00001377-RA	100908at6656	PF05964 : F/Y-rich N-terminus;PF05965 : F/Y rich C-terminus	FALSE	FALSE	TRUE	FALSE	TRUE
256	DSIL_00001399-RA	114019at6656	PF00494 : Squalene/phytoene synthase	FALSE	TRUE	FALSE	FALSE	TRUE
257	DSIL_00001406-RA	127634at6656	NA : NA	FALSE	FALSE	TRUE	FALSE	TRUE
258	DSIL_00001408-RA	8882at6656	PF00063 : Myosin head (motor domain)	FALSE	FALSE	TRUE	FALSE	TRUE
259	DSIL_00001417-RA	170967at6656	NA : NA	FALSE	FALSE	FALSE	FALSE	TRUE
260	DSIL_00001422-RA	38433at6656	PF13927 : Immunoglobulin domain	FALSE	FALSE	FALSE	TRUE	TRUE
261	DSIL_00001424-RA	28624at6656	NA : NA	FALSE	FALSE	FALSE	FALSE	TRUE
262	DSIL_00001436-RA	106646at6656	PF13499 : EF-hand domain pair	FALSE	FALSE	TRUE	FALSE	TRUE
263	DSIL_00001437-RA	53586at6656	NA : NA	FALSE	FALSE	TRUE	FALSE	TRUE
264	DSIL_00001450-RA	76307at6656	PF00110 : wnt family	FALSE	FALSE	FALSE	TRUE	TRUE
265	DSIL_00001458-RA	151731at6656	PF15346 : Arginine and glutamate-rich 1	FALSE	FALSE	TRUE	FALSE	TRUE
266	DSIL_00001462-RA	106849at6656	PF11229 : Focadhesin	FALSE	FALSE	FALSE	TRUE	TRUE
267	DSIL_00001463-RA	154306at6656	PF05439 : Jumping translocation breakpoint protein (JTB)	TRUE	FALSE	FALSE	FALSE	TRUE
268	DSIL_00001466-RA	87933at6656	PF08737 : Rgp1	FALSE	TRUE	FALSE	FALSE	TRUE
269	DSIL_00001467-RA	29065at6656	PF03143 : Elongation factor Tu C-terminal domain;PF00009 : Elongation factor Tu GTP binding domain	FALSE	FALSE	TRUE	FALSE	TRUE
270	DSIL_00001470-RA	166984at6656	PF04577 : Protein of unknown function (DUF563)	FALSE	FALSE	FALSE	FALSE	TRUE
271	DSIL_00001471-RA	147980at6656	PF06244 : Coiled-coil domain-containing protein 124	TRUE	FALSE	FALSE	FALSE	TRUE
272	DSIL_00001473-RA	92864at6656	NA : NA	FALSE	FALSE	TRUE	FALSE	TRUE
273	DSIL_00001476-RA	158296at6656	NA : NA	FALSE	FALSE	FALSE	FALSE	TRUE
274	DSIL_00001480-RA	81413at6656	PF04084 : Origin recognition complex subunit 2	TRUE	FALSE	FALSE	FALSE	TRUE
275	DSIL_00001486-RA	109398at6656	NA : NA	FALSE	FALSE	TRUE	FALSE	TRUE
276	DSIL_00001488-RA	97742at6656	PF00022 : Actin	FALSE	FALSE	TRUE	FALSE	TRUE
277	DSIL_00001489-RA	97742at6656	PF00022 : Actin	FALSE	FALSE	TRUE	FALSE	TRUE
278	DSIL_00001492-RA	134686at6656	PF17039 : Fucosyltransferase, N-terminal;PF00852 : Glycosyltransferase family 10 (fucosyltransferase) C-term	FALSE	FALSE	TRUE	FALSE	TRUE
279	DSIL_00001497-RA	77922at6656	PF00320 : GATA zinc finger	FALSE	FALSE	TRUE	FALSE	TRUE
280	DSIL_00001517-RA	202898at6656	NA : NA	FALSE	FALSE	FALSE	FALSE	TRUE
281	DSIL_00001519-RA	113977at6656	PF13927 : Immunoglobulin domain;PF08205 : CD80-like C2-set immunoglobulin domain	FALSE	FALSE	TRUE	FALSE	TRUE
282	DSIL_00001522-RA	19619at6656	PF05585 : Putative peptidase (DUF1758)	FALSE	FALSE	FALSE	FALSE	TRUE
283	DSIL_00001545-RA	19619at6656	PF05585 : Putative peptidase (DUF1758)	FALSE	FALSE	FALSE	FALSE	TRUE
284	DSIL_00001546-RA	19619at6656	NA : NA	FALSE	FALSE	FALSE	FALSE	TRUE
285	DSIL_00001547-RA	19619at6656	PF03564 : Protein of unknown function (DUF1759)	FALSE	FALSE	FALSE	FALSE	TRUE
286	DSIL_00001550-RA	76941at6656	NA : NA	FALSE	FALSE	FALSE	TRUE	TRUE
287	DSIL_00001552-RA	5970at6656	PF17177 : Pentacotripeptide-repeat region of PRORP;PF13812 : Pentatricopeptide repeat domain;PF01535 : PPR repeat	FALSE	FALSE	TRUE	FALSE	TRUE
288	DSIL_00001555-RA	94356at6656	PF02934 : GatB/GatE catalytic domain;PF02637 : GatB domain	FALSE	FALSE	TRUE	FALSE	TRUE
289	DSIL_00001559-RA	60585at6656	NA : NA	FALSE	FALSE	TRUE	FALSE	TRUE
290	DSIL_00001568-RA	134060at6656	NA : NA	FALSE	FALSE	FALSE	FALSE	TRUE
291	DSIL_00001571-RA	62720at6656	PF00069 : Protein kinase domain	FALSE	FALSE	TRUE	FALSE	TRUE
292	DSIL_00001572-RA	163722at6656	NA : NA	FALSE	FALSE	FALSE	FALSE	TRUE
293	DSIL_00001576-RA	100051at6656	PF13193 : AMP-binding enzyme C-terminal domain;PF00501 : AMP-binding enzyme	FALSE	FALSE	TRUE	FALSE	TRUE
294	DSIL_00001579-RA	95836at6656	NA : NA	FALSE	FALSE	FALSE	TRUE	TRUE
295	DSIL_00001581-RA	100051at6656	PF13193 : AMP-binding enzyme C-terminal domain;PF00501 : AMP-binding enzyme	FALSE	FALSE	TRUE	FALSE	TRUE
296	DSIL_00001590-RA	38448at6656	PF08336 : Prolyl 4-Hydroxylase alpha-subunit, N-terminal region	FALSE	FALSE	TRUE	FALSE	TRUE
297	DSIL_00001594-RA	84375at6656	PF01504 : Phosphatidylinositol-4-phosphate 5-Kinase	FALSE	FALSE	TRUE	FALSE	TRUE
298	DSIL_00001598-RA	158099at6656	PF09360 : Iron-binding zinc finger CDGSH type	FALSE	FALSE	TRUE	FALSE	TRUE
299	DSIL_00001600-RA	69429at6656	PF00003 : 7 transmembrane sweet-taste receptor of 3 GCPR	FALSE	FALSE	TRUE	FALSE	TRUE
300	DSIL_00001604-RA	106651at6656	PF00635 : MSP (Major sperm protein) domain	FALSE	FALSE	TRUE	FALSE	TRUE
301	DSIL_00001606-RA	19579at6656	PF02985 : HEAT repeat	FALSE	TRUE	FALSE	FALSE	TRUE
302	DSIL_00001608-RA	41225at6656	NA : NA	FALSE	FALSE	FALSE	FALSE	TRUE
303	DSIL_00001609-RA	41225at6656	NA : NA	FALSE	FALSE	FALSE	FALSE	TRUE
304	DSIL_00001623-RA	55968at6656	NA : NA	FALSE	FALSE	FALSE	FALSE	TRUE
305	DSIL_00001628-RA	118014at6656	PF01025 : GrpE	FALSE	FALSE	TRUE	FALSE	TRUE
306	DSIL_00001629-RA	71726at6656	PF01363 : FYVE zinc finger	FALSE	FALSE	FALSE	TRUE	TRUE
307	DSIL_00001630-RA	23072at6656	NA : NA	FALSE	TRUE	FALSE	FALSE	TRUE
308	DSIL_00001631-RA	33660at6656	PF00641 : Zn-finger in Ran binding protein and others;PF02338 : OTU-like cysteine protease	FALSE	FALSE	TRUE	FALSE	TRUE
309	DSIL_00001634-RA	82511at6656	PF13639 : Ring finger domain;PF13705 : TRC8 N-terminal domain	FALSE	FALSE	TRUE	FALSE	TRUE
310	DSIL_00001635-RA	33393at6656	PF04937 : Protein of unknown function (DUF 659)	FALSE	FALSE	FALSE	FALSE	TRUE
311	DSIL_00001638-RA	30059at6656	PF16529 : WD40 region of Ge1, enhancer of mRNA-decapping protein	FALSE	FALSE	TRUE	FALSE	TRUE
312	DSIL_00001662-RA	132117at6656	PF00379 : Insect cuticle protein	FALSE	FALSE	TRUE	FALSE	TRUE
313	DSIL_00001664-RA	165018at6656	PF00379 : Insect cuticle protein	FALSE	FALSE	FALSE	TRUE	TRUE
314	DSIL_00001672-RA	112386at6656	NA : NA	FALSE	FALSE	TRUE	FALSE	TRUE
315	DSIL_00001673-RA	124802at6656	NA : NA	FALSE	FALSE	FALSE	TRUE	TRUE
316	DSIL_00001674-RA	145915at6656	PF00412 : LIM domain;PF12444 : Sox developmental protein N terminal;PF00505 : HMG (high mobility group) box	FALSE	FALSE	FALSE	TRUE	TRUE
317	DSIL_00001676-RA	152696at6656	NA : NA	FALSE	FALSE	FALSE	TRUE	TRUE
318	DSIL_00001708-RA	74557at6656	PF02854 : MIF4G domain	FALSE	FALSE	FALSE	TRUE	TRUE
319	DSIL_00001709-RA	74557at6656	PF02847 : MA3 domain;PF02854 : MIF4G domain	FALSE	FALSE	FALSE	TRUE	TRUE
320	DSIL_00001714-RA	74557at6656	PF02847 : MA3 domain	FALSE	FALSE	FALSE	TRUE	TRUE
321	DSIL_00001715-RA	112386at6656	PF00858 : Amiloride-sensitive sodium channel	FALSE	FALSE	TRUE	FALSE	TRUE
322	DSIL_00001717-RA	112386at6656	PF00858 : Amiloride-sensitive sodium channel	FALSE	FALSE	TRUE	FALSE	TRUE
323	DSIL_00001727-RA	99568at6656	PF01019 : Gamma-glutamyltranspeptidase	FALSE	FALSE	FALSE	TRUE	TRUE
324	DSIL_00001738-RA	144740at6656	PF10158 : Tumour suppressor protein	TRUE	FALSE	FALSE	FALSE	TRUE
325	DSIL_00001740-RA	223603at6656	NA : NA	FALSE	FALSE	FALSE	FALSE	TRUE
326	DSIL_00001741-RA	24736at6656	PF04987 : Phosphatidylinositolglycan class N (PIG-N);PF01663 : Type I phosphodiesterase / nucleotide pyrophosphatase	FALSE	FALSE	TRUE	FALSE	TRUE
327	DSIL_00001744-RA	190203at6656	NA : NA	FALSE	FALSE	FALSE	FALSE	TRUE
328	DSIL_00001751-RA	149785at6656	NA : NA	FALSE	FALSE	TRUE	FALSE	TRUE
329	DSIL_00001772-RA	99998at6656	NA : NA	FALSE	FALSE	TRUE	FALSE	TRUE
330	DSIL_00001773-RA	103293at6656	PF05210 : Sprouty protein (Spry)	FALSE	FALSE	TRUE	FALSE	TRUE
331	DSIL_00001778-RA	18073at6656	PF16727 : DNA repair protein REV1 C-terminal domain;PF11799 : impB/mucB/samB family C-terminal domain	FALSE	FALSE	TRUE	FALSE	TRUE
332	DSIL_00001780-RA	162935at6656	PF15797 : Domain of unknown function (DUF4706)	FALSE	TRUE	FALSE	FALSE	TRUE
333	DSIL_00001783-RA	9277at6656	PF16909 : Vacuolar-sorting-associated 13 protein C-terminal;PF06650 : SHR-binding domain of vacuolar-sorting associated protein 13	FALSE	FALSE	TRUE	FALSE	TRUE
334	DSIL_00001786-RA	138624at6656	NA : NA	FALSE	FALSE	TRUE	FALSE	TRUE
335	DSIL_00001793-RA	10485at6656	PF12796 : Ankyrin repeats (3 copies);PF07693 : KAP family P-loop domain	FALSE	TRUE	FALSE	FALSE	TRUE
336	DSIL_00001796-RA	108656at6656	PF00069 : Protein kinase domain	FALSE	FALSE	TRUE	FALSE	TRUE
337	DSIL_00001798-RA	49009at6656	PF01068 : ATP dependent DNA ligase domain;PF04675 : DNA ligase N terminus;PF04679 : ATP dependent DNA ligase C terminal region	FALSE	FALSE	TRUE	FALSE	TRUE
338	DSIL_00001803-RA	122935at6656	PF07690 : Major Facilitator Superfamily	FALSE	FALSE	TRUE	FALSE	TRUE
339	DSIL_00001807-RA	61556at6656	NA : NA	FALSE	FALSE	TRUE	FALSE	TRUE
340	DSIL_00001809-RA	42701at6656	PF00536 : SAM domain (Sterile alpha motif)	FALSE	FALSE	FALSE	TRUE	TRUE
341	DSIL_00001813-RA	3109at6656	PF13927 : Immunoglobulin domain	FALSE	FALSE	TRUE	FALSE	TRUE
342	DSIL_00001821-RA	213055at6656	NA : NA	FALSE	FALSE	FALSE	FALSE	TRUE
343	DSIL_00001825-RA	98725at6656	PF00004 : ATPase family associated with various cellular activities (AAA)	FALSE	TRUE	FALSE	FALSE	TRUE
344	DSIL_00001844-RA	114844at6656	PF00071 : Ras family	FALSE	FALSE	TRUE	FALSE	TRUE
345	DSIL_00001849-RA	159163at6656	NA : NA	FALSE	FALSE	TRUE	FALSE	TRUE
346	DSIL_00001858-RA	206629at6656	NA : NA	FALSE	FALSE	FALSE	FALSE	TRUE
347	DSIL_00001864-RA	125344at6656	PF00149 : Calcineurin-like phosphoesterase	FALSE	FALSE	FALSE	TRUE	TRUE
348	DSIL_00001868-RA	195975at6656	NA : NA	FALSE	FALSE	FALSE	FALSE	TRUE
349	DSIL_00001869-RA	195975at6656	NA : NA	FALSE	FALSE	FALSE	FALSE	TRUE
350	DSIL_00001870-RA	105030at6656	PF02121 : Phosphatidylinositol transfer protein	FALSE	FALSE	TRUE	FALSE	TRUE
351	DSIL_00001873-RA	55827at6656	PF02902 : Ulp1 protease family, C-terminal catalytic domain	FALSE	FALSE	FALSE	FALSE	TRUE
352	DSIL_00001890-RA	81867at6656	NA : NA	FALSE	FALSE	TRUE	FALSE	TRUE
353	DSIL_00001893-RA	102013at6656	NA : NA	FALSE	TRUE	FALSE	FALSE	TRUE
354	DSIL_00001895-RA	169432at6656	PF00050 : Kazal-type serine protease inhibitor domain	FALSE	FALSE	FALSE	FALSE	TRUE
355	DSIL_00001898-RA	124400at6656	PF00179 : Ubiquitin-conjugating enzyme	FALSE	FALSE	TRUE	FALSE	TRUE
356	DSIL_00001899-RA	56251at6656	PF13934 : Nuclear pore complex assembly;PF16687 : beta-propeller of ELYS nucleoporin	FALSE	FALSE	FALSE	FALSE	TRUE
357	DSIL_00001902-RA	114227at6656	PF13092 : Kinetochore complex Sim4 subunit Fta1	FALSE	FALSE	FALSE	FALSE	TRUE
358	DSIL_00001906-RA	156498at6656	PF00076 : RNA recognition motif. (a.k.a. RRM, RBD, or RNP domain)	FALSE	FALSE	FALSE	FALSE	TRUE
359	DSIL_00001911-RA	111733at6656	PF00128 : Alpha amylase, catalytic domain	FALSE	FALSE	TRUE	FALSE	TRUE
360	DSIL_00001923-RA	134999at6656	PF00341 : PDGF/VEGF domain	FALSE	FALSE	TRUE	FALSE	TRUE
361	DSIL_00001924-RA	212787at6656	NA : NA	FALSE	FALSE	FALSE	FALSE	TRUE
362	DSIL_00001925-RA	78442at6656	PF00646 : F-box domain	FALSE	FALSE	TRUE	FALSE	TRUE
363	DSIL_00001927-RA	25681at6656	PF00069 : Protein kinase domain	FALSE	FALSE	FALSE	TRUE	TRUE
364	DSIL_00001929-RA	126096at6656	PF00328 : Histidine phosphatase superfamily (branch 2)	FALSE	FALSE	TRUE	FALSE	TRUE
365	DSIL_00001931-RA	37610at6656	PF00176 : SNF2 family N-terminal domain;PF00271 : Helicase conserved C-terminal domain	FALSE	FALSE	FALSE	TRUE	TRUE
366	DSIL_00001940-RA	42885at6656	PF04810 : Sec23/Sec24 zinc finger;PF04811 : Sec23/Sec24 trunk domain	FALSE	FALSE	FALSE	FALSE	TRUE
367	DSIL_00001942-RA	74612at6656	PF00069 : Protein kinase domain	FALSE	FALSE	TRUE	FALSE	TRUE
368	DSIL_00001944-RA	49114at6656	PF00135 : Carboxylesterase family	FALSE	FALSE	TRUE	FALSE	TRUE
369	DSIL_00001945-RA	157466at6656	PF01423 : LSM domain	TRUE	FALSE	FALSE	FALSE	TRUE
370	DSIL_00001946-RA	149007at6656	PF01230 : HIT domain	FALSE	FALSE	TRUE	FALSE	TRUE
371	DSIL_00001948-RA	134686at6656	PF17039 : Fucosyltransferase, N-terminal;PF00852 : Glycosyltransferase family 10 (fucosyltransferase) C-term	FALSE	FALSE	TRUE	FALSE	TRUE
372	DSIL_00001952-RA	118696at6656	PF00096 : Zinc finger, C2H2 type	FALSE	FALSE	TRUE	FALSE	TRUE
373	DSIL_00001968-RA	119359at6656	PF00595 : PDZ domain (Also known as DHR or GLGF);PF00625 : Guanylate kinase;PF07653 : Variant SH3 domain	FALSE	FALSE	FALSE	FALSE	TRUE
374	DSIL_00001970-RA	162373at6656	PF16041 : Domain of unknown function (DUF4793)	FALSE	FALSE	FALSE	FALSE	TRUE
375	DSIL_00001987-RA	97817at6656	NA : NA	FALSE	FALSE	FALSE	FALSE	TRUE
376	DSIL_00001989-RA	32438at6656	PF00324 : Amino acid permease;PF03522 : Solute carrier family 12	FALSE	FALSE	TRUE	FALSE	TRUE
377	DSIL_00001990-RA	76678at6656	PF02574 : Homocysteine S-methyltransferase	FALSE	FALSE	FALSE	TRUE	TRUE
378	DSIL_00001993-RA	72857at6656	PF00400 : WD domain, G-beta repeat	TRUE	FALSE	FALSE	FALSE	TRUE
379	DSIL_00001994-RA	18227at6656	PF01266 : FAD dependent oxidoreductase;PF08669 : Glycine cleavage T-protein C-terminal barrel domain;PF01571 : Aminomethyltransferase folate-binding domain	FALSE	FALSE	TRUE	FALSE	TRUE
380	DSIL_00002006-RA	26554at6656	PF00640 : Phosphotyrosine interaction domain (PTB/PID)	FALSE	FALSE	FALSE	FALSE	TRUE
381	DSIL_00002020-RA	8at6656	PF00435 : Spectrin repeat;PF00307 : Calponin homology (CH) domain	FALSE	FALSE	FALSE	TRUE	TRUE
382	DSIL_00002029-RA	99097at6656	PF00595 : PDZ domain (Also known as DHR or GLGF)	FALSE	TRUE	FALSE	FALSE	TRUE
383	DSIL_00002030-RA	106004at6656	PF00106 : short chain dehydrogenase	FALSE	FALSE	FALSE	TRUE	TRUE
384	DSIL_00002033-RA	101767at6656	PF03643 : Vacuolar protein sorting-associated protein 26	FALSE	TRUE	FALSE	FALSE	TRUE
385	DSIL_00002040-RA	11928at6656	NA : NA	FALSE	FALSE	FALSE	TRUE	TRUE
386	DSIL_00002047-RA	196470at6656	PF04547 : Calcium-activated chloride channel	FALSE	FALSE	FALSE	FALSE	TRUE
387	DSIL_00002049-RA	150728at6656	NA : NA	FALSE	FALSE	FALSE	FALSE	TRUE
388	DSIL_00002050-RA	138137at6656	NA : NA	FALSE	FALSE	TRUE	FALSE	TRUE
389	DSIL_00002058-RA	73482at6656	PF07159 : Protein of unknown function (DUF1394)	FALSE	FALSE	TRUE	FALSE	TRUE
390	DSIL_00002059-RA	8879at6656	PF00023 : Ankyrin repeat;PF13920 : Zinc finger, C3HC4 type (RING finger);PF13637 : Ankyrin repeats (many copies);PF13923 : Zinc finger, C3HC4 type (RING finger)	FALSE	FALSE	TRUE	FALSE	TRUE
391	DSIL_00002064-RA	29493at6656	PF07648 : Kazal-type serine protease inhibitor domain;PF03137 : Organic Anion Transporter Polypeptide (OATP) family	FALSE	FALSE	TRUE	FALSE	TRUE
392	DSIL_00002068-RA	2614at6656	NA : NA	FALSE	FALSE	TRUE	FALSE	TRUE
393	DSIL_00002098-RA	98366at6656	NA : NA	FALSE	TRUE	FALSE	FALSE	TRUE
394	DSIL_00002099-RA	1166at6656	PF11547 : E3 ubiquitin ligase EDD	TRUE	FALSE	FALSE	FALSE	TRUE
395	DSIL_00002101-RA	46464at6656	PF01167 : Tub family;PF00209 : Sodium:neurotransmitter symporter family	FALSE	FALSE	TRUE	FALSE	TRUE
396	DSIL_00002109-RA	163896at6656	PF01920 : Prefoldin subunit	FALSE	FALSE	TRUE	FALSE	TRUE
397	DSIL_00002114-RA	124534at6656	PF00071 : Ras family	FALSE	FALSE	TRUE	FALSE	TRUE
398	DSIL_00002117-RA	159946at6656	PF02014 : Reeler domain	FALSE	FALSE	TRUE	FALSE	TRUE
399	DSIL_00002127-RA	53318at6656	PF13191 : AAA ATPase domain;PF14629 : Origin recognition complex (ORC) subunit 4 C-terminus	FALSE	TRUE	FALSE	FALSE	TRUE
400	DSIL_00002131-RA	147704at6656	NA : NA	FALSE	FALSE	FALSE	FALSE	TRUE
401	DSIL_00002133-RA	15180at6656	PF00169 : PH domain;PF00621 : RhoGEF domain	FALSE	FALSE	TRUE	FALSE	TRUE
402	DSIL_00002134-RA	45378at6656	PF00085 : Thioredoxin;PF13848 : Thioredoxin-like domain	FALSE	FALSE	TRUE	FALSE	TRUE
403	DSIL_00002135-RA	127239at6656	PF00071 : Ras family	FALSE	FALSE	TRUE	FALSE	TRUE
404	DSIL_00002136-RA	69136at6656	PF13898 : Domain of unknown function (DUF4205)	FALSE	FALSE	FALSE	TRUE	TRUE
405	DSIL_00002138-RA	125072at6656	PF01894 : Uncharacterised protein family UPF0047;PF13920 : Zinc finger, C3HC4 type (RING finger)	FALSE	FALSE	FALSE	TRUE	TRUE
406	DSIL_00002148-RA	15897at6656	PF00595 : PDZ domain (Also known as DHR or GLGF);PF09128 : Regulator of G protein signalling-like domain;PF00130 : Phorbol esters/diacylglycerol binding domain (C1 domain)	FALSE	FALSE	TRUE	FALSE	TRUE
407	DSIL_00002149-RA	54009at6656	NA : NA	FALSE	FALSE	FALSE	FALSE	TRUE
408	DSIL_00002151-RA	47571at6656	PF08245 : Mur ligase middle domain	FALSE	FALSE	TRUE	FALSE	TRUE
409	DSIL_00002156-RA	81478at6656	PF04072 : Leucine carboxyl methyltransferase	FALSE	FALSE	TRUE	FALSE	TRUE
410	DSIL_00002172-RA	117586at6656	NA : NA	TRUE	FALSE	FALSE	FALSE	TRUE
411	DSIL_00002173-RA	142285at6656	PF02245 : Methylpurine-DNA glycosylase (MPG)	FALSE	FALSE	FALSE	TRUE	TRUE
412	DSIL_00002175-RA	174265at6656	NA : NA	FALSE	FALSE	FALSE	FALSE	TRUE
413	DSIL_00002179-RA	158589at6656	PF14645 : Chibby family	FALSE	FALSE	FALSE	FALSE	TRUE
414	DSIL_00002180-RA	48719at6656	PF00400 : WD domain, G-beta repeat	FALSE	TRUE	FALSE	FALSE	TRUE
415	DSIL_00002183-RA	170567at6656	NA : NA	FALSE	FALSE	FALSE	FALSE	TRUE
416	DSIL_00002186-RA	138854at6656	PF00515 : Tetratricopeptide repeat	FALSE	FALSE	FALSE	TRUE	TRUE
417	DSIL_00002191-RA	79162at6656	PF01403 : Sema domain	FALSE	FALSE	FALSE	FALSE	TRUE
418	DSIL_00002197-RA	94226at6656	PF02779 : Transketolase, pyrimidine binding domain;PF02780 : Transketolase, C-terminal domain	FALSE	FALSE	TRUE	FALSE	TRUE
419	DSIL_00002199-RA	8317at6656	PF00431 : CUB domain;PF01400 : Astacin (Peptidase family M12A);PF14670 : Coagulation Factor Xa inhibitory site;PF07645 : Calcium-binding EGF domain	FALSE	FALSE	TRUE	FALSE	TRUE
420	DSIL_00002201-RA	116229at6656	PF07500 : Transcription factor S-II (TFIIS), central domain;PF08711 : TFIIS helical bundle-like domain;PF01096 : Transcription factor S-II (TFIIS)	FALSE	FALSE	TRUE	FALSE	TRUE
421	DSIL_00002206-RA	46593at6656	PF02995 : Protein of unknown function (DUF229)	FALSE	FALSE	TRUE	FALSE	TRUE
422	DSIL_00002212-RA	112235at6656	PF01553 : Acyltransferase;PF16076 : Acyltransferase C-terminus	FALSE	FALSE	FALSE	TRUE	TRUE
423	DSIL_00002217-RA	109208at6656	PF00104 : Ligand-binding domain of nuclear hormone receptor	FALSE	FALSE	FALSE	TRUE	TRUE
424	DSIL_00002246-RA	112386at6656	NA : NA	FALSE	FALSE	TRUE	FALSE	TRUE
425	DSIL_00002247-RA	45916at6656	NA : NA	FALSE	FALSE	TRUE	FALSE	TRUE
426	DSIL_00002250-RA	93641at6656	PF16087 : Domain of unknown function (DUF4817)	FALSE	FALSE	FALSE	TRUE	TRUE
427	DSIL_00002251-RA	152696at6656	NA : NA	FALSE	FALSE	FALSE	TRUE	TRUE
428	DSIL_00002267-RA	26811at6656	PF13920 : Zinc finger, C3HC4 type (RING finger)	TRUE	FALSE	FALSE	FALSE	TRUE
429	DSIL_00002288-RA	29829at6656	PF00071 : Ras family	FALSE	FALSE	FALSE	FALSE	TRUE
430	DSIL_00002289-RA	154052at6656	PF00046 : Homeobox domain	FALSE	FALSE	FALSE	FALSE	TRUE
431	DSIL_00002299-RA	31934at6656	PF02188 : GoLoco motif;PF02145 : Rap/ran-GAP	FALSE	FALSE	TRUE	FALSE	TRUE
432	DSIL_00002308-RA	148918at6656	PF07647 : SAM domain (Sterile alpha motif)	FALSE	FALSE	FALSE	FALSE	TRUE
433	DSIL_00002309-RA	47822at6656	PF00567 : Tudor domain	FALSE	FALSE	TRUE	FALSE	TRUE
434	DSIL_00002313-RA	60479at6656	NA : NA	TRUE	FALSE	FALSE	FALSE	TRUE
435	DSIL_00002315-RA	109131at6656	PF00590 : Tetrapyrrole (Corrin/Porphyrin) Methylases	FALSE	FALSE	TRUE	FALSE	TRUE
436	DSIL_00002316-RA	127274at6656	PF04117 : Mpv17 / PMP22 family	FALSE	FALSE	TRUE	FALSE	TRUE
437	DSIL_00002317-RA	201400at6656	NA : NA	FALSE	FALSE	FALSE	FALSE	TRUE
438	DSIL_00002326-RA	2742at6656	PF09324 : Domain of unknown function (DUF1981);PF16206 : C-terminal region of Mon2 protein	FALSE	FALSE	FALSE	FALSE	TRUE
439	DSIL_00002338-RA	64244at6656	PF01762 : Galactosyltransferase	FALSE	FALSE	TRUE	FALSE	TRUE
440	DSIL_00002343-RA	29065at6656	PF03144 : Elongation factor Tu domain 2;PF03143 : Elongation factor Tu C-terminal domain;PF00009 : Elongation factor Tu GTP binding domain	FALSE	FALSE	TRUE	FALSE	TRUE
441	DSIL_00002346-RA	123289at6656	PF03194 : LUC7 N_terminus	FALSE	FALSE	TRUE	FALSE	TRUE
442	DSIL_00002348-RA	91313at6656	PF07542 : ATP12 chaperone protein	TRUE	FALSE	FALSE	FALSE	TRUE
443	DSIL_00002350-RA	63101at6656	PF01467 : Cytidylyltransferase-like	FALSE	FALSE	TRUE	FALSE	TRUE
444	DSIL_00002352-RA	101267at6656	PF10294 : Lysine methyltransferase	FALSE	FALSE	TRUE	FALSE	TRUE
445	DSIL_00002363-RA	77545at6656	PF00169 : PH domain;PF13843 : Transposase IS4	FALSE	FALSE	TRUE	FALSE	TRUE
446	DSIL_00002386-RA	138137at6656	NA : NA	FALSE	FALSE	TRUE	FALSE	TRUE
447	DSIL_00002388-RA	44485at6656	NA : NA	FALSE	FALSE	TRUE	FALSE	TRUE
448	DSIL_00002393-RA	24327at6656	PF00569 : Zinc finger, ZZ type	FALSE	FALSE	TRUE	FALSE	TRUE
449	DSIL_00002394-RA	107030at6656	PF13181 : Tetratricopeptide repeat	TRUE	FALSE	FALSE	FALSE	TRUE
450	DSIL_00002404-RA	72351at6656	NA : NA	FALSE	FALSE	TRUE	FALSE	TRUE
451	DSIL_00002406-RA	35446at6656	PF04707 : PRELI-like family;PF00650 : CRAL/TRIO domain	TRUE	FALSE	FALSE	FALSE	TRUE
452	DSIL_00002408-RA	153924at6656	PF04707 : PRELI-like family	FALSE	TRUE	FALSE	FALSE	TRUE
453	DSIL_00002414-RA	198491at6656	NA : NA	FALSE	FALSE	FALSE	FALSE	TRUE
454	DSIL_00002423-RA	81543at6656	PF02518 : Histidine kinase-, DNA gyrase B-, and HSP90-like ATPase;PF10436 : Mitochondrial branched-chain alpha-ketoacid dehydrogenase kinase	FALSE	FALSE	TRUE	FALSE	TRUE
455	DSIL_00002431-RA	158662at6656	PF05699 : hAT family C-terminal dimerisation region	FALSE	FALSE	TRUE	FALSE	TRUE
456	DSIL_00002442-RA	73545at6656	PF12832 : MFS_1 like family	FALSE	FALSE	TRUE	FALSE	TRUE
457	DSIL_00002449-RA	163487at6656	PF03131 : bZIP Maf transcription factor	FALSE	FALSE	TRUE	FALSE	TRUE
458	DSIL_00002451-RA	106834at6656	PF00640 : Phosphotyrosine interaction domain (PTB/PID);PF06311 : NUMB domain	FALSE	FALSE	TRUE	FALSE	TRUE
459	DSIL_00002454-RA	130663at6656	PF00572 : Ribosomal protein L13	FALSE	TRUE	FALSE	FALSE	TRUE
460	DSIL_00002455-RA	33364at6656	PF07034 : Origin recognition complex (ORC) subunit 3 N-terminus	FALSE	TRUE	FALSE	FALSE	TRUE
461	DSIL_00002456-RA	69873at6656	PF01055 : Glycosyl hydrolases family 31;PF13802 : Galactose mutarotase-like;PF17137 : Domain of unknown function (DUF5110);PF16863 : N-terminal barrel of NtMGAM and CtMGAM, maltase-glucoamylase;PF00088 : Trefoil (P-type) domain	FALSE	FALSE	TRUE	FALSE	TRUE
462	DSIL_00002467-RA	53685at6656	PF00400 : WD domain, G-beta repeat;PF12894 : Anaphase-promoting complex subunit 4 WD40 domain	FALSE	FALSE	FALSE	TRUE	TRUE
463	DSIL_00002472-RA	8294at6656	PF00211 : Adenylate and Guanylate cyclase catalytic domain	FALSE	FALSE	TRUE	FALSE	TRUE
464	DSIL_00002473-RA	98620at6656	PF08542 : Replication factor C C-terminal domain	TRUE	FALSE	FALSE	FALSE	TRUE
465	DSIL_00002474-RA	138525at6656	PF00536 : SAM domain (Sterile alpha motif);PF00628 : PHD-finger	FALSE	FALSE	FALSE	TRUE	TRUE
466	DSIL_00002475-RA	9035at6656	PF07714 : Protein tyrosine kinase	FALSE	FALSE	TRUE	FALSE	TRUE
467	DSIL_00002485-RA	80417at6656	NA : NA	FALSE	FALSE	FALSE	TRUE	TRUE
468	DSIL_00002489-RA	132992at6656	PF01105 : emp24/gp25L/p24 family/GOLD	FALSE	FALSE	TRUE	FALSE	TRUE
469	DSIL_00002490-RA	126090at6656	PF15361 : Resistance to inhibitors of cholinesterase homologue 3	FALSE	FALSE	TRUE	FALSE	TRUE
470	DSIL_00002492-RA	93753at6656	NA : NA	FALSE	FALSE	FALSE	TRUE	TRUE
471	DSIL_00002500-RA	112590at6656	PF02210 : Laminin G domain;PF00168 : C2 domain	FALSE	FALSE	FALSE	FALSE	TRUE
472	DSIL_00002504-RA	50291at6656	PF04905 : NAB conserved region 2 (NCD2)	FALSE	FALSE	TRUE	FALSE	TRUE
473	DSIL_00002509-RA	93837at6656	PF00730 : HhH-GPD superfamily base excision DNA repair protein;PF00633 : Helix-hairpin-helix motif	FALSE	TRUE	FALSE	FALSE	TRUE
474	DSIL_00002513-RA	141175at6656	PF00235 : Profilin	FALSE	FALSE	TRUE	FALSE	TRUE
475	DSIL_00002517-RA	158602at6656	NA : NA	FALSE	FALSE	TRUE	FALSE	TRUE
476	DSIL_00002529-RA	217192at6656	PF07699 : Putative ephrin-receptor like	FALSE	FALSE	FALSE	FALSE	TRUE
477	DSIL_00002549-RA	135042at6656	PF04263 : Thiamin pyrophosphokinase, catalytic domain;PF04265 : Thiamin pyrophosphokinase, vitamin B1 binding domain	TRUE	FALSE	FALSE	FALSE	TRUE
478	DSIL_00002550-RA	157906at6656	NA : NA	FALSE	FALSE	FALSE	FALSE	TRUE
479	DSIL_00002552-RA	99657at6656	PF00380 : Ribosomal protein S9/S16	FALSE	TRUE	FALSE	FALSE	TRUE
480	DSIL_00002553-RA	85068at6656	PF10234 : Clusterin-associated protein-1	FALSE	FALSE	FALSE	TRUE	TRUE
481	DSIL_00002555-RA	68138at6656	PF00464 : Serine hydroxymethyltransferase	FALSE	FALSE	TRUE	FALSE	TRUE
482	DSIL_00002559-RA	143843at6656	PF00628 : PHD-finger;PF00856 : SET domain	FALSE	FALSE	FALSE	TRUE	TRUE
483	DSIL_00002564-RA	4643at6656	PF06292 : Domain of Unknown Function (DUF1041);PF00169 : PH domain	FALSE	FALSE	TRUE	FALSE	TRUE
484	DSIL_00002569-RA	13590at6656	NA : NA	FALSE	FALSE	TRUE	FALSE	TRUE
485	DSIL_00002577-RA	135991at6656	PF02221 : ML domain	FALSE	FALSE	TRUE	FALSE	TRUE
486	DSIL_00002580-RA	21192at6656	PF14647 : FAM91 N-terminus;PF14648 : FAM91 C-terminus	TRUE	FALSE	FALSE	FALSE	TRUE
487	DSIL_00002589-RA	112386at6656	NA : NA	FALSE	FALSE	TRUE	FALSE	TRUE
488	DSIL_00002590-RA	141657at6656	PF00008 : EGF-like domain	FALSE	FALSE	FALSE	TRUE	TRUE
489	DSIL_00002594-RA	20758at6656	NA : NA	FALSE	FALSE	TRUE	FALSE	TRUE
490	DSIL_00002601-RA	78756at6656	NA : NA	FALSE	FALSE	FALSE	TRUE	TRUE
491	DSIL_00002605-RA	157316at6656	NA : NA	FALSE	FALSE	FALSE	FALSE	TRUE
492	DSIL_00002606-RA	18073at6656	NA : NA	FALSE	FALSE	TRUE	FALSE	TRUE
493	DSIL_00002621-RA	26712at6656	PF13895 : Immunoglobulin domain;PF13927 : Immunoglobulin domain	FALSE	FALSE	TRUE	FALSE	TRUE
494	DSIL_00002627-RA	18914at6656	PF00403 : Heavy-metal-associated domain	FALSE	FALSE	TRUE	FALSE	TRUE
495	DSIL_00002642-RA	72175at6656	PF03062 : MBOAT, membrane-bound O-acyltransferase family	FALSE	FALSE	TRUE	FALSE	TRUE
496	DSIL_00002658-RA	3951at6656	PF07703 : Alpha-2-macroglobulin family N-terminal region;PF07677 : A-macroglobulin receptor;PF07678 : A-macroglobulin complement component;PF00207 : Alpha-2-macroglobulin family	FALSE	FALSE	TRUE	FALSE	TRUE
497	DSIL_00002662-RA	94655at6656	PF01699 : Sodium/calcium exchanger protein	FALSE	FALSE	TRUE	FALSE	TRUE
498	DSIL_00002669-RA	146600at6656	NA : NA	FALSE	FALSE	TRUE	FALSE	TRUE
499	DSIL_00002673-RA	171158at6656	PF05485 : THAP domain	FALSE	FALSE	FALSE	FALSE	TRUE
500	DSIL_00002693-RA	18144at6656	PF13086 : AAA domain;PF13087 : AAA domain	FALSE	FALSE	TRUE	FALSE	TRUE
501	DSIL_00002694-RA	18144at6656	PF13087 : AAA domain	FALSE	FALSE	TRUE	FALSE	TRUE
502	DSIL_00002698-RA	102321at6656	PF03029 : Conserved hypothetical ATP binding protein	TRUE	FALSE	FALSE	FALSE	TRUE
503	DSIL_00002708-RA	90789at6656	PF01471 : Putative peptidoglycan binding domain;PF00413 : Matrixin;PF00045 : Hemopexin	FALSE	FALSE	TRUE	FALSE	TRUE
504	DSIL_00002712-RA	105670at6656	PF14926 : Domain of unknown function (DUF4498)	FALSE	FALSE	FALSE	FALSE	TRUE
505	DSIL_00002713-RA	114609at6656	PF06840 : Protein of unknown function (DUF1241)	FALSE	FALSE	FALSE	TRUE	TRUE
506	DSIL_00002714-RA	206629at6656	NA : NA	FALSE	FALSE	FALSE	FALSE	TRUE
507	DSIL_00002715-RA	63167at6656	PF00001 : 7 transmembrane receptor (rhodopsin family)	FALSE	FALSE	FALSE	TRUE	TRUE
508	DSIL_00002725-RA	1358at6656	PF08913 : Vinculin Binding Site;PF01608 : I/LWEQ domain;PF09141 : Talin, middle domain	FALSE	FALSE	TRUE	FALSE	TRUE
509	DSIL_00002733-RA	82955at6656	PF00884 : Sulfatase;PF14707 : C-terminal region of aryl-sulfatase	FALSE	TRUE	FALSE	FALSE	TRUE
510	DSIL_00002741-RA	19523at6656	PF03190 : Protein of unknown function, DUF255	FALSE	TRUE	FALSE	FALSE	TRUE
511	DSIL_00002743-RA	167831at6656	PF00069 : Protein kinase domain	FALSE	FALSE	FALSE	FALSE	TRUE
512	DSIL_00002746-RA	166487at6656	NA : NA	FALSE	FALSE	FALSE	FALSE	TRUE
513	DSIL_00002752-RA	161818at6656	NA : NA	FALSE	TRUE	FALSE	FALSE	TRUE
514	DSIL_00002755-RA	73948at6656	PF03088 : Strictosidine synthase	FALSE	FALSE	TRUE	FALSE	TRUE
515	DSIL_00002756-RA	55127at6656	PF00676 : Dehydrogenase E1 component	FALSE	FALSE	TRUE	FALSE	TRUE
516	DSIL_00002757-RA	109033at6656	PF00134 : Cyclin, N-terminal domain	FALSE	FALSE	TRUE	FALSE	TRUE
517	DSIL_00002761-RA	88839at6656	PF07690 : Major Facilitator Superfamily	FALSE	FALSE	TRUE	FALSE	TRUE
518	DSIL_00002769-RA	136359at6656	PF16489 : GPCR-Autoproteolysis INducing (GAIN) domain;PF00002 : 7 transmembrane receptor (Secretin family)	FALSE	FALSE	FALSE	TRUE	TRUE
519	DSIL_00002781-RA	73343at6656	PF03828 : Cid1 family poly A polymerase;PF01909 : Nucleotidyltransferase domain	FALSE	TRUE	FALSE	FALSE	TRUE
520	DSIL_00002803-RA	64853at6656	NA : NA	FALSE	FALSE	FALSE	FALSE	TRUE
521	DSIL_00002804-RA	55968at6656	PF00096 : Zinc finger, C2H2 type	FALSE	FALSE	FALSE	FALSE	TRUE
522	DSIL_00002807-RA	155592at6656	PF13881 : Ubiquitin-2 like Rad60 SUMO-like	FALSE	FALSE	FALSE	TRUE	TRUE
523	DSIL_00002812-RA	81155at6656	PF08449 : UAA transporter family	FALSE	FALSE	FALSE	TRUE	TRUE
524	DSIL_00002817-RA	100551at6656	NA : NA	FALSE	FALSE	FALSE	TRUE	TRUE
525	DSIL_00002821-RA	20907at6656	PF10404 : Rad4 beta-hairpin domain 2;PF03835 : Rad4 transglutaminase-like domain;PF10405 : Rad4 beta-hairpin domain 3;PF10403 : Rad4 beta-hairpin domain 1	FALSE	FALSE	TRUE	FALSE	TRUE
526	DSIL_00002825-RA	163128at6656	NA : NA	FALSE	FALSE	FALSE	FALSE	TRUE
527	DSIL_00002829-RA	73214at6656	PF03914 : CBF/Mak21 family;PF00391 : PEP-utilising enzyme, mobile domain;PF07540 : Nucleolar complex-associated protein;PF00069 : Protein kinase domain	FALSE	FALSE	TRUE	FALSE	TRUE
528	DSIL_00002832-RA	33103at6656	PF02014 : Reeler domain;PF03351 : DOMON domain	FALSE	FALSE	TRUE	FALSE	TRUE
529	DSIL_00002855-RA	15392at6656	PF00412 : LIM domain;PF16182 : Putative adherens-junction anchoring region of AbLIM	FALSE	FALSE	TRUE	FALSE	TRUE
530	DSIL_00002873-RA	93408at6656	PF06524 : NOA36 protein	TRUE	FALSE	FALSE	FALSE	TRUE
531	DSIL_00002882-RA	168813at6656	PF08397 : IRSp53/MIM homology domain	FALSE	FALSE	FALSE	FALSE	TRUE
532	DSIL_00002886-RA	149161at6656	PF00615 : Regulator of G protein signaling domain;PF00778 : DIX domain	FALSE	FALSE	TRUE	FALSE	TRUE
533	DSIL_00002889-RA	156198at6656	PF09816 : RNA polymerase II transcription elongation factor	FALSE	FALSE	TRUE	FALSE	TRUE
534	DSIL_00002891-RA	153327at6656	NA : NA	FALSE	FALSE	TRUE	FALSE	TRUE
535	DSIL_00002892-RA	45321at6656	PF00282 : Pyridoxal-dependent decarboxylase conserved domain	FALSE	FALSE	TRUE	FALSE	TRUE
536	DSIL_00002893-RA	54009at6656	NA : NA	FALSE	FALSE	FALSE	FALSE	TRUE
537	DSIL_00002895-RA	1219at6656	PF12774 : Hydrolytic ATP binding site of dynein motor region D1;PF08393 : Dynein heavy chain, N-terminal region 2;PF12775 : P-loop containing dynein motor region D3;PF07728 : AAA domain (dynein-related subfamily);PF08385 : Dynein heavy chain, N-terminal region 1	FALSE	FALSE	TRUE	FALSE	TRUE
538	DSIL_00002897-RA	152696at6656	NA : NA	FALSE	FALSE	FALSE	TRUE	TRUE
539	DSIL_00002900-RA	171567at6656	PF01187 : Macrophage migration inhibitory factor (MIF)	FALSE	FALSE	FALSE	FALSE	TRUE
540	DSIL_00002903-RA	116115at6656	PF01530 : Zinc finger, C2HC type	FALSE	FALSE	TRUE	FALSE	TRUE
541	DSIL_00002906-RA	105292at6656	PF13419 : Haloacid dehalogenase-like hydrolase	FALSE	FALSE	FALSE	FALSE	TRUE
542	DSIL_00002911-RA	113748at6656	PF11265 : Mediator complex subunit 25 von Willebrand factor type A;PF11232 : Mediator complex subunit 25 PTOV activation and synapsin 2	FALSE	FALSE	FALSE	TRUE	TRUE
543	DSIL_00002919-RA	27207at6656	PF00133 : tRNA synthetases class I (I, L, M and V);PF08264 : Anticodon-binding domain of tRNA	FALSE	FALSE	TRUE	FALSE	TRUE
544	DSIL_00002921-RA	123942at6656	PF13772 : AIG2-like family	FALSE	FALSE	FALSE	TRUE	TRUE
545	DSIL_00002927-RA	19619at6656	NA : NA	FALSE	FALSE	FALSE	FALSE	TRUE
546	DSIL_00002929-RA	9483at6656	PF14529 : Endonuclease-reverse transcriptase	FALSE	FALSE	TRUE	FALSE	TRUE
547	DSIL_00002934-RA	12165at6656	PF08953 : Domain of unknown function (DUF1899);PF16300 : Type of WD40 repeat;PF00400 : WD domain, G-beta repeat	FALSE	FALSE	TRUE	FALSE	TRUE
548	DSIL_00002935-RA	81919at6656	PF03151 : Triose-phosphate Transporter family	TRUE	FALSE	FALSE	FALSE	TRUE
549	DSIL_00002938-RA	30802at6656	PF08409 : Domain of unknown function (DUF1736);PF13424 : Tetratricopeptide repeat;PF13432 : Tetratricopeptide repeat;PF13181 : Tetratricopeptide repeat	FALSE	FALSE	TRUE	FALSE	TRUE
550	DSIL_00002943-RA	138337at6656	NA : NA	FALSE	FALSE	FALSE	TRUE	TRUE
551	DSIL_00002946-RA	13736at6656	PF09416 : RNA helicase (UPF2 interacting domain);PF13086 : AAA domain;PF13087 : AAA domain	FALSE	FALSE	TRUE	FALSE	TRUE
552	DSIL_00002947-RA	34529at6656	PF05192 : MutS domain III;PF00488 : MutS domain V;PF01624 : MutS domain I;PF05188 : MutS domain II	FALSE	FALSE	TRUE	FALSE	TRUE
553	DSIL_00002956-RA	38270at6656	PF03638 : Tesmin/TSO1-like CXC domain, cysteine-rich domain	FALSE	FALSE	FALSE	TRUE	TRUE
554	DSIL_00002958-RA	56565at6656	PF04825 : N terminus of Rad21 / Rec8 like protein;PF04824 : Conserved region of Rad21 / Rec8 like protein	FALSE	FALSE	TRUE	FALSE	TRUE
555	DSIL_00002967-RA	9035at6656	PF00786 : P21-Rho-binding domain;PF07714 : Protein tyrosine kinase	FALSE	FALSE	TRUE	FALSE	TRUE
556	DSIL_00002970-RA	40891at6656	NA : NA	FALSE	FALSE	TRUE	FALSE	TRUE
557	DSIL_00002971-RA	55847at6656	PF04121 : Nuclear pore protein 84 / 107	TRUE	FALSE	FALSE	FALSE	TRUE
558	DSIL_00002974-RA	150251at6656	NA : NA	FALSE	TRUE	FALSE	FALSE	TRUE
559	DSIL_00002976-RA	133422at6656	PF13862 : p21-C-terminal region-binding protein	FALSE	TRUE	FALSE	FALSE	TRUE
560	DSIL_00002985-RA	173583at6656	NA : NA	FALSE	FALSE	FALSE	FALSE	TRUE
561	DSIL_00002989-RA	182250at6656	NA : NA	FALSE	FALSE	FALSE	FALSE	TRUE
562	DSIL_00002993-RA	111500at6656	PF00002 : 7 transmembrane receptor (Secretin family)	FALSE	FALSE	TRUE	FALSE	TRUE
563	DSIL_00002997-RA	22887at6656	PF00587 : tRNA synthetase class II core domain (G, H, P, S and T);PF00458 : WHEP-TRS domain;PF03129 : Anticodon binding domain	TRUE	FALSE	FALSE	FALSE	TRUE
564	DSIL_00003007-RA	61173at6656	NA : NA	FALSE	FALSE	TRUE	FALSE	TRUE
565	DSIL_00003017-RA	92415at6656	PF00096 : Zinc finger, C2H2 type;PF13912 : C2H2-type zinc finger	FALSE	FALSE	TRUE	FALSE	TRUE
566	DSIL_00003020-RA	30363at6656	PF13855 : Leucine rich repeat;PF01582 : TIR domain	FALSE	FALSE	TRUE	FALSE	TRUE
567	DSIL_00003022-RA	120651at6656	PF00536 : SAM domain (Sterile alpha motif)	FALSE	FALSE	FALSE	FALSE	TRUE
568	DSIL_00003031-RA	168678at6656	PF12260 : Protein-kinase domain of FAM69	FALSE	FALSE	FALSE	FALSE	TRUE
569	DSIL_00003036-RA	92010at6656	PF00106 : short chain dehydrogenase	FALSE	FALSE	TRUE	FALSE	TRUE
570	DSIL_00003039-RA	92010at6656	PF00106 : short chain dehydrogenase	FALSE	FALSE	TRUE	FALSE	TRUE
571	DSIL_00003042-RA	120858at6656	PF14580 : Leucine-rich repeat	FALSE	FALSE	FALSE	TRUE	TRUE
572	DSIL_00003043-RA	121839at6656	PF01121 : Dephospho-CoA kinase	TRUE	FALSE	FALSE	FALSE	TRUE
573	DSIL_00003045-RA	17402at6656	PF03915 : Actin interacting protein 3	FALSE	FALSE	TRUE	FALSE	TRUE
574	DSIL_00003053-RA	181290at6656	PF13895 : Immunoglobulin domain	FALSE	FALSE	FALSE	FALSE	TRUE
575	DSIL_00003067-RA	149043at6656	PF11568 : Mediator complex subunit 29	FALSE	TRUE	FALSE	FALSE	TRUE
576	DSIL_00003070-RA	27617at6656	PF04049 : Anaphase promoting complex subunit 8 / Cdc23;PF13181 : Tetratricopeptide repeat;PF00515 : Tetratricopeptide repeat	FALSE	FALSE	TRUE	FALSE	TRUE
577	DSIL_00003071-RA	91005at6656	PF04124 : Dor1-like family	FALSE	FALSE	TRUE	FALSE	TRUE
578	DSIL_00003072-RA	14222at6656	PF04408 : Helicase associated domain (HA2);PF07717 : Oligonucleotide/oligosaccharide-binding (OB)-fold;PF00270 : DEAD/DEAH box helicase;PF00271 : Helicase conserved C-terminal domain	TRUE	FALSE	FALSE	FALSE	TRUE
579	DSIL_00003073-RA	94341at6656	NA : NA	FALSE	FALSE	FALSE	FALSE	TRUE
580	DSIL_00003081-RA	153349at6656	PF07686 : Immunoglobulin V-set domain	FALSE	FALSE	FALSE	FALSE	TRUE
581	DSIL_00003086-RA	115105at6656	NA : NA	FALSE	FALSE	FALSE	TRUE	TRUE
582	DSIL_00003109-RA	176669at6656	NA : NA	FALSE	FALSE	FALSE	FALSE	TRUE
583	DSIL_00003115-RA	36958at6656	PF09762 : Coiled-coil domain-containing protein (DUF2037)	TRUE	FALSE	FALSE	FALSE	TRUE
584	DSIL_00003125-RA	138000at6656	PF10457 : Cholesterol-capturing domain	FALSE	FALSE	TRUE	FALSE	TRUE
585	DSIL_00003128-RA	162328at6656	NA : NA	FALSE	TRUE	FALSE	FALSE	TRUE
586	DSIL_00003130-RA	46047at6656	PF01384 : Phosphate transporter family	FALSE	FALSE	TRUE	FALSE	TRUE
587	DSIL_00003132-RA	127420at6656	PF00071 : Ras family	FALSE	FALSE	FALSE	FALSE	TRUE
588	DSIL_00003135-RA	114431at6656	NA : NA	FALSE	TRUE	FALSE	FALSE	TRUE
589	DSIL_00003136-RA	18774at6656	PF00641 : Zn-finger in Ran binding protein and others;PF08604 : Nucleoporin Nup153-like	FALSE	FALSE	FALSE	FALSE	TRUE
590	DSIL_00003138-RA	212861at6656	NA : NA	FALSE	FALSE	FALSE	FALSE	TRUE
591	DSIL_00003146-RA	85163at6656	PF07738 : Sad1 / UNC-like C-terminal	FALSE	FALSE	FALSE	TRUE	TRUE
592	DSIL_00003150-RA	127335at6656	PF02475 : Met-10+ like-protein	FALSE	TRUE	FALSE	FALSE	TRUE
593	DSIL_00003160-RA	93641at6656	PF16087 : Domain of unknown function (DUF4817)	FALSE	FALSE	FALSE	TRUE	TRUE
594	DSIL_00003165-RA	15551at6656	PF12325 : TATA element modulatory factor 1 TATA binding	TRUE	FALSE	FALSE	FALSE	TRUE
595	DSIL_00003167-RA	8936at6656	NA : NA	FALSE	FALSE	TRUE	FALSE	TRUE
596	DSIL_00003175-RA	45723at6656	PF00431 : CUB domain	FALSE	FALSE	FALSE	FALSE	TRUE
597	DSIL_00003183-RA	138254at6656	PF00076 : RNA recognition motif. (a.k.a. RRM, RBD, or RNP domain)	FALSE	FALSE	TRUE	FALSE	TRUE
598	DSIL_00003190-RA	131921at6656	PF05024 : N-acetylglucosaminyl transferase component (Gpi1)	TRUE	FALSE	FALSE	FALSE	TRUE
599	DSIL_00003192-RA	149523at6656	PF13091 : PLD-like domain	TRUE	FALSE	FALSE	FALSE	TRUE
600	DSIL_00003206-RA	82324at6656	NA : NA	FALSE	FALSE	TRUE	FALSE	TRUE
601	DSIL_00003208-RA	85679at6656	PF05063 : MT-A70	FALSE	FALSE	TRUE	FALSE	TRUE
602	DSIL_00003209-RA	127349at6656	PF12756 : C2H2 type zinc-finger (2 copies);PF12171 : Zinc-finger double-stranded RNA-binding	TRUE	FALSE	FALSE	FALSE	TRUE
603	DSIL_00003210-RA	43245at6656	PF03849 : Transcription factor Tfb2	FALSE	FALSE	TRUE	FALSE	TRUE
604	DSIL_00003216-RA	78786at6656	PF00106 : short chain dehydrogenase	FALSE	FALSE	TRUE	FALSE	TRUE
605	DSIL_00003223-RA	143878at6656	PF00241 : Cofilin/tropomyosin-type actin-binding protein	FALSE	FALSE	TRUE	FALSE	TRUE
606	DSIL_00003226-RA	72151at6656	PF01150 : GDA1/CD39 (nucleoside phosphatase) family	FALSE	FALSE	FALSE	TRUE	TRUE
607	DSIL_00003230-RA	43586at6656	PF13949 : ALIX V-shaped domain binding to HIV;PF03097 : BRO1-like domain	FALSE	FALSE	TRUE	FALSE	TRUE
608	DSIL_00003237-RA	62037at6656	NA : NA	FALSE	FALSE	FALSE	FALSE	TRUE
609	DSIL_00003238-RA	40709at6656	PF00755 : Choline/Carnitine o-acyltransferase	FALSE	FALSE	TRUE	FALSE	TRUE
610	DSIL_00003244-RA	116589at6656	PF00481 : Protein phosphatase 2C	FALSE	TRUE	FALSE	FALSE	TRUE
611	DSIL_00003246-RA	121163at6656	PF05770 : Inositol 1, 3, 4-trisphosphate 5/6-kinase	FALSE	TRUE	FALSE	FALSE	TRUE
612	DSIL_00003249-RA	124160at6656	NA : NA	FALSE	FALSE	TRUE	FALSE	TRUE
613	DSIL_00003253-RA	106837at6656	PF02735 : Ku70/Ku80 beta-barrel domain;PF03730 : Ku70/Ku80 C-terminal arm	FALSE	TRUE	FALSE	FALSE	TRUE
614	DSIL_00003257-RA	106866at6656	PF07084 : Thyroid hormone-inducible hepatic protein Spot 14	FALSE	FALSE	TRUE	FALSE	TRUE
615	DSIL_00003259-RA	49018at6656	PF03144 : Elongation factor Tu domain 2;PF03764 : Elongation factor G, domain IV;PF00679 : Elongation factor G C-terminus;PF00009 : Elongation factor Tu GTP binding domain	FALSE	FALSE	TRUE	FALSE	TRUE
616	DSIL_00003275-RA	220505at6656	PF10174 : RIM-binding protein of the cytomatrix active zone	FALSE	FALSE	FALSE	FALSE	TRUE
617	DSIL_00003278-RA	19619at6656	PF03564 : Protein of unknown function (DUF1759)	FALSE	FALSE	FALSE	FALSE	TRUE
618	DSIL_00003281-RA	127068at6656	PF00892 : EamA-like transporter family	FALSE	FALSE	TRUE	FALSE	TRUE
619	DSIL_00003284-RA	49723at6656	PF00520 : Ion transport protein	FALSE	FALSE	FALSE	TRUE	TRUE
620	DSIL_00003294-RA	55968at6656	NA : NA	FALSE	FALSE	FALSE	FALSE	TRUE
621	DSIL_00003295-RA	28624at6656	NA : NA	FALSE	FALSE	FALSE	FALSE	TRUE
622	DSIL_00003308-RA	136930at6656	PF00375 : Sodium:dicarboxylate symporter family	FALSE	FALSE	FALSE	FALSE	TRUE
623	DSIL_00003319-RA	116452at6656	PF00076 : RNA recognition motif. (a.k.a. RRM, RBD, or RNP domain)	FALSE	FALSE	TRUE	FALSE	TRUE
624	DSIL_00003325-RA	14237at6656	PF00041 : Fibronectin type III domain;PF13927 : Immunoglobulin domain;PF08205 : CD80-like C2-set immunoglobulin domain;PF07679 : Immunoglobulin I-set domain	FALSE	FALSE	TRUE	FALSE	TRUE
625	DSIL_00003331-RA	88908at6656	NA : NA	FALSE	FALSE	FALSE	TRUE	TRUE
626	DSIL_00003332-RA	110129at6656	PF00177 : Ribosomal protein S7p/S5e	TRUE	FALSE	FALSE	FALSE	TRUE
627	DSIL_00003333-RA	7709at6656	PF12796 : Ankyrin repeats (3 copies);PF00531 : Death domain	FALSE	FALSE	FALSE	TRUE	TRUE
628	DSIL_00003337-RA	97817at6656	NA : NA	FALSE	FALSE	FALSE	FALSE	TRUE
629	DSIL_00003338-RA	97817at6656	NA : NA	FALSE	FALSE	FALSE	FALSE	TRUE
630	DSIL_00003339-RA	2062at6656	NA : NA	FALSE	FALSE	FALSE	FALSE	TRUE
631	DSIL_00003352-RA	3037at6656	PF01421 : Reprolysin (M12B) family zinc metalloprotease	FALSE	FALSE	TRUE	FALSE	TRUE
632	DSIL_00003358-RA	52106at6656	PF01699 : Sodium/calcium exchanger protein	FALSE	FALSE	TRUE	FALSE	TRUE
633	DSIL_00003362-RA	27456at6656	PF02891 : MIZ/SP-RING zinc finger	FALSE	FALSE	TRUE	FALSE	TRUE
634	DSIL_00003372-RA	86796at6656	PF01490 : Transmembrane amino acid transporter protein	FALSE	FALSE	TRUE	FALSE	TRUE
635	DSIL_00003377-RA	3815at6656	PF01347 : Lipoprotein amino terminal region;PF00094 : von Willebrand factor type D domain;PF09172 : Domain of unknown function (DUF1943);PF06448 : Domain of Unknown Function (DUF1081);PF08742 : C8 domain	FALSE	FALSE	TRUE	FALSE	TRUE
636	DSIL_00003383-RA	17978at6656	PF01392 : Fz domain;PF01390 : SEA domain	FALSE	FALSE	TRUE	FALSE	TRUE
637	DSIL_00003388-RA	63724at6656	NA : NA	FALSE	FALSE	FALSE	TRUE	TRUE
638	DSIL_00003397-RA	10891at6656	NA : NA	FALSE	FALSE	TRUE	FALSE	TRUE
639	DSIL_00003405-RA	122324at6656	PF00057 : Low-density lipoprotein receptor domain class A	FALSE	FALSE	FALSE	FALSE	TRUE
640	DSIL_00003421-RA	126096at6656	PF05183 : RNA dependent RNA polymerase	FALSE	FALSE	TRUE	FALSE	TRUE
641	DSIL_00003430-RA	124709at6656	PF08373 : RAP domain	FALSE	FALSE	FALSE	FALSE	TRUE
642	DSIL_00003432-RA	32968at6656	PF00069 : Protein kinase domain	FALSE	FALSE	FALSE	TRUE	TRUE
643	DSIL_00003437-RA	1649at6656	PF00028 : Cadherin domain	FALSE	FALSE	TRUE	FALSE	TRUE
644	DSIL_00003439-RA	206806at6656	NA : NA	FALSE	FALSE	FALSE	FALSE	TRUE
645	DSIL_00003449-RA	26960at6656	PF06733 : DEAD_2;PF08662 : Eukaryotic translation initiation factor eIF2A;PF00400 : WD domain, G-beta repeat;PF13307 : Helicase C-terminal domain	FALSE	FALSE	TRUE	FALSE	TRUE
646	DSIL_00003451-RA	128602at6656	PF04727 : ELMO/CED-12 family	FALSE	FALSE	FALSE	TRUE	TRUE
647	DSIL_00003454-RA	210514at6656	PF04500 : FLYWCH zinc finger domain;PF08217 : Fungal domain of unknown function (DUF1712)	FALSE	FALSE	FALSE	FALSE	TRUE
648	DSIL_00003456-RA	119403at6656	NA : NA	FALSE	FALSE	FALSE	FALSE	TRUE
649	DSIL_00003458-RA	135676at6656	PF00085 : Thioredoxin	FALSE	FALSE	FALSE	TRUE	TRUE
650	DSIL_00003460-RA	101531at6656	PF08217 : Fungal domain of unknown function (DUF1712)	FALSE	FALSE	FALSE	TRUE	TRUE
651	DSIL_00003464-RA	49299at6656	PF13691 : tRNase Z endonuclease;PF12706 : Beta-lactamase superfamily domain	FALSE	FALSE	TRUE	FALSE	TRUE
652	DSIL_00003467-RA	100501at6656	NA : NA	FALSE	TRUE	FALSE	FALSE	TRUE
653	DSIL_00003468-RA	49299at6656	PF12706 : Beta-lactamase superfamily domain	FALSE	FALSE	TRUE	FALSE	TRUE
654	DSIL_00003470-RA	1847at6656	PF00443 : Ubiquitin carboxyl-terminal hydrolase	TRUE	FALSE	FALSE	FALSE	TRUE
655	DSIL_00003476-RA	12973at6656	PF03810 : Importin-beta N-terminal domain;PF13513 : HEAT-like repeat;PF02985 : HEAT repeat	FALSE	FALSE	TRUE	FALSE	TRUE
656	DSIL_00003483-RA	100612at6656	PF10036 : Putative carnitine deficiency-associated protein	FALSE	FALSE	TRUE	FALSE	TRUE
657	DSIL_00003484-RA	137377at6656	NA : NA	FALSE	FALSE	FALSE	TRUE	TRUE
658	DSIL_00003487-RA	59079at6656	PF01485 : IBR domain, a half RING-finger domain	FALSE	FALSE	TRUE	FALSE	TRUE
659	DSIL_00003488-RA	124203at6656	PF01027 : Inhibitor of apoptosis-promoting Bax1	FALSE	FALSE	TRUE	FALSE	TRUE
660	DSIL_00003519-RA	29730at6656	PF03715 : Noc2p family	TRUE	FALSE	FALSE	FALSE	TRUE
661	DSIL_00003521-RA	148134at6656	PF00416 : Ribosomal protein S13/S18	TRUE	FALSE	FALSE	FALSE	TRUE
662	DSIL_00003522-RA	47278at6656	PF00431 : CUB domain	FALSE	FALSE	TRUE	FALSE	TRUE
663	DSIL_00003524-RA	193635at6656	NA : NA	FALSE	FALSE	FALSE	FALSE	TRUE
664	DSIL_00003526-RA	161606at6656	NA : NA	TRUE	FALSE	FALSE	FALSE	TRUE
665	DSIL_00003528-RA	3951at6656	PF07678 : A-macroglobulin complement component;PF10569 : Alpha-macro-globulin thiol-ester bond-forming region;PF00207 : Alpha-2-macroglobulin family;PF07703 : Alpha-2-macroglobulin family N-terminal region	FALSE	FALSE	TRUE	FALSE	TRUE
666	DSIL_00003562-RA	96083at6656	PF03366 : YEATS family	FALSE	FALSE	TRUE	FALSE	TRUE
667	DSIL_00003566-RA	166707at6656	PF05485 : THAP domain	FALSE	FALSE	FALSE	FALSE	TRUE
668	DSIL_00003571-RA	84291at6656	NA : NA	FALSE	FALSE	FALSE	TRUE	TRUE
669	DSIL_00003574-RA	120273at6656	NA : NA	FALSE	FALSE	FALSE	FALSE	TRUE
670	DSIL_00003580-RA	136221at6656	PF00156 : Phosphoribosyl transferase domain	FALSE	FALSE	FALSE	TRUE	TRUE
671	DSIL_00003583-RA	130132at6656	PF07051 : Ovarian carcinoma immunoreactive antigen (OCIA)	FALSE	FALSE	TRUE	FALSE	TRUE
672	DSIL_00003587-RA	126457at6656	PF10269 : Transmembrane Fragile-X-F protein	TRUE	FALSE	FALSE	FALSE	TRUE
673	DSIL_00003588-RA	47449at6656	PF00643 : B-box zinc finger;PF00630 : Filamin/ABP280 repeat;PF00097 : Zinc finger, C3HC4 type (RING finger);PF01436 : NHL repeat	FALSE	FALSE	FALSE	FALSE	TRUE
674	DSIL_00003592-RA	93641at6656	NA : NA	FALSE	FALSE	FALSE	TRUE	TRUE
675	DSIL_00003603-RA	138137at6656	NA : NA	FALSE	FALSE	TRUE	FALSE	TRUE
676	DSIL_00003620-RA	81521at6656	PF12330 : Haspin like kinase domain;PF00069 : Protein kinase domain	FALSE	FALSE	FALSE	TRUE	TRUE
677	DSIL_00003622-RA	54988at6656	PF03372 : Endonuclease/Exonuclease/phosphatase family	FALSE	FALSE	TRUE	FALSE	TRUE
678	DSIL_00003630-RA	39714at6656	PF01694 : Rhomboid family	FALSE	FALSE	FALSE	TRUE	TRUE
679	DSIL_00003637-RA	32098at6656	NA : NA	FALSE	FALSE	TRUE	FALSE	TRUE
680	DSIL_00003639-RA	139638at6656	PF04756 : OST3 / OST6 family, transporter family	TRUE	FALSE	FALSE	FALSE	TRUE
681	DSIL_00003640-RA	90845at6656	NA : NA	FALSE	FALSE	TRUE	FALSE	TRUE
682	DSIL_00003642-RA	152772at6656	PF00017 : SH2 domain;PF07525 : SOCS box	FALSE	FALSE	FALSE	TRUE	TRUE
683	DSIL_00003649-RA	99965at6656	PF00153 : Mitochondrial carrier protein	FALSE	FALSE	TRUE	FALSE	TRUE
684	DSIL_00003650-RA	100722at6656	PF00561 : alpha/beta hydrolase fold	FALSE	FALSE	FALSE	FALSE	TRUE
685	DSIL_00003655-RA	138137at6656	NA : NA	FALSE	FALSE	TRUE	FALSE	TRUE
686	DSIL_00003663-RA	153327at6656	NA : NA	FALSE	FALSE	TRUE	FALSE	TRUE
687	DSIL_00003676-RA	134752at6656	NA : NA	FALSE	FALSE	TRUE	FALSE	TRUE
688	DSIL_00003680-RA	107615at6656	PF10232 : Mediator of RNA polymerase II transcription complex subunit 8	TRUE	FALSE	FALSE	FALSE	TRUE
689	DSIL_00003682-RA	50837at6656	PF00004 : ATPase family associated with various cellular activities (AAA)	FALSE	FALSE	FALSE	TRUE	TRUE
690	DSIL_00003686-RA	142963at6656	NA : NA	FALSE	FALSE	FALSE	FALSE	TRUE
691	DSIL_00003711-RA	195975at6656	NA : NA	FALSE	FALSE	FALSE	FALSE	TRUE
692	DSIL_00003713-RA	19619at6656	NA : NA	FALSE	FALSE	FALSE	FALSE	TRUE
693	DSIL_00003717-RA	153873at6656	PF05907 : Eukaryotic protein of unknown function (DUF866)	TRUE	FALSE	FALSE	FALSE	TRUE
694	DSIL_00003718-RA	42838at6656	NA : NA	FALSE	FALSE	FALSE	TRUE	TRUE
695	DSIL_00003740-RA	144115at6656	PF00412 : LIM domain	FALSE	FALSE	FALSE	FALSE	TRUE
696	DSIL_00003743-RA	60781at6656	PF00400 : WD domain, G-beta repeat	FALSE	FALSE	FALSE	TRUE	TRUE
697	DSIL_00003744-RA	79858at6656	PF03917 : Eukaryotic glutathione synthase, ATP binding domain;PF03199 : Eukaryotic glutathione synthase	FALSE	FALSE	TRUE	FALSE	TRUE
698	DSIL_00003745-RA	155397at6656	PF03259 : Roadblock/LC7 domain	FALSE	FALSE	FALSE	TRUE	TRUE
699	DSIL_00003747-RA	74012at6656	PF01992 : ATP synthase (C/AC39) subunit	FALSE	FALSE	TRUE	FALSE	TRUE
700	DSIL_00003750-RA	136371at6656	PF11326 : Protein of unknown function (DUF3128)	TRUE	FALSE	FALSE	FALSE	TRUE
701	DSIL_00003751-RA	125009at6656	PF13920 : Zinc finger, C3HC4 type (RING finger)	FALSE	TRUE	FALSE	FALSE	TRUE
702	DSIL_00003758-RA	91879at6656	PF15388 : Protein Family FAM117	FALSE	FALSE	FALSE	FALSE	TRUE
703	DSIL_00003759-RA	149168at6656	NA : NA	FALSE	FALSE	FALSE	FALSE	TRUE
704	DSIL_00003763-RA	108502at6656	PF13927 : Immunoglobulin domain	FALSE	FALSE	FALSE	FALSE	TRUE
705	DSIL_00003771-RA	54009at6656	NA : NA	FALSE	FALSE	FALSE	FALSE	TRUE
706	DSIL_00003776-RA	102702at6656	PF00790 : VHS domain	FALSE	FALSE	FALSE	TRUE	TRUE
707	DSIL_00003797-RA	1897at6656	PF05605 : Drought induced 19 protein (Di19), zinc-binding;PF00096 : Zinc finger, C2H2 type;PF00046 : Homeobox domain	FALSE	FALSE	TRUE	FALSE	TRUE
708	DSIL_00003798-RA	162269at6656	NA : NA	FALSE	FALSE	FALSE	FALSE	TRUE
709	DSIL_00003805-RA	205162at6656	NA : NA	FALSE	FALSE	FALSE	FALSE	TRUE
710	DSIL_00003809-RA	33668at6656	PF00575 : S1 RNA binding domain;PF16921 : Tex protein YqgF-like domain;PF09371 : Tex-like protein N-terminal domain;PF12836 : Helix-hairpin-helix motif	FALSE	FALSE	TRUE	FALSE	TRUE
711	DSIL_00003810-RA	78844at6656	NA : NA	FALSE	FALSE	TRUE	FALSE	TRUE
712	DSIL_00003812-RA	112005at6656	PF05653 : Magnesium transporter NIPA	FALSE	FALSE	TRUE	FALSE	TRUE
713	DSIL_00003813-RA	88502at6656	PF10033 : Autophagy-related protein 13	FALSE	FALSE	TRUE	FALSE	TRUE
714	DSIL_00003820-RA	42838at6656	NA : NA	FALSE	FALSE	FALSE	TRUE	TRUE
715	DSIL_00003830-RA	146300at6656	PF02469 : Fasciclin domain	FALSE	FALSE	FALSE	FALSE	TRUE
716	DSIL_00003847-RA	19619at6656	PF05585 : Putative peptidase (DUF1758)	FALSE	FALSE	FALSE	FALSE	TRUE
717	DSIL_00003850-RA	16542at6656	NA : NA	FALSE	FALSE	TRUE	FALSE	TRUE
718	DSIL_00003857-RA	102950at6656	PF00046 : Homeobox domain	FALSE	FALSE	TRUE	FALSE	TRUE
719	DSIL_00003873-RA	7079at6656	PF00595 : PDZ domain (Also known as DHR or GLGF)	FALSE	FALSE	FALSE	TRUE	TRUE
720	DSIL_00003879-RA	158243at6656	PF01607 : Chitin binding Peritrophin-A domain	FALSE	FALSE	FALSE	TRUE	TRUE
721	DSIL_00003880-RA	158243at6656	PF01607 : Chitin binding Peritrophin-A domain	FALSE	FALSE	FALSE	TRUE	TRUE
722	DSIL_00003884-RA	158243at6656	PF01607 : Chitin binding Peritrophin-A domain	FALSE	FALSE	FALSE	TRUE	TRUE
723	DSIL_00003926-RA	149785at6656	NA : NA	FALSE	FALSE	TRUE	FALSE	TRUE
724	DSIL_00003927-RA	149785at6656	NA : NA	FALSE	FALSE	TRUE	FALSE	TRUE
725	DSIL_00003929-RA	78921at6656	PF04190 : Protein of unknown function (DUF410)	FALSE	FALSE	TRUE	FALSE	TRUE
726	DSIL_00003931-RA	127242at6656	NA : NA	FALSE	FALSE	FALSE	FALSE	TRUE
727	DSIL_00003935-RA	13928at6656	PF01044 : Vinculin family	FALSE	FALSE	TRUE	FALSE	TRUE
728	DSIL_00003939-RA	85135at6656	PF01803 : LIM-domain binding protein	FALSE	FALSE	FALSE	TRUE	TRUE
729	DSIL_00003945-RA	34347at6656	NA : NA	FALSE	FALSE	TRUE	FALSE	TRUE
730	DSIL_00003965-RA	155682at6656	PF01423 : LSM domain	FALSE	TRUE	FALSE	FALSE	TRUE
731	DSIL_00003976-RA	58000at6656	PF00067 : Cytochrome P450	FALSE	FALSE	TRUE	FALSE	TRUE
732	DSIL_00003980-RA	213055at6656	NA : NA	FALSE	FALSE	FALSE	FALSE	TRUE
733	DSIL_00003988-RA	46797at6656	PF00225 : Kinesin motor domain;PF00498 : FHA domain;PF12423 : Kinesin protein 1B	FALSE	FALSE	FALSE	TRUE	TRUE
734	DSIL_00003992-RA	199835at6656	NA : NA	FALSE	FALSE	FALSE	FALSE	TRUE
735	DSIL_00003993-RA	38819at6656	PF00595 : PDZ domain (Also known as DHR or GLGF);PF00787 : PX domain	TRUE	FALSE	FALSE	FALSE	TRUE
736	DSIL_00003999-RA	178712at6656	PF12874 : Zinc-finger of C2H2 type;PF13912 : C2H2-type zinc finger;PF00096 : Zinc finger, C2H2 type	FALSE	FALSE	FALSE	FALSE	TRUE
737	DSIL_00004000-RA	178712at6656	PF13912 : C2H2-type zinc finger;PF00096 : Zinc finger, C2H2 type	FALSE	FALSE	FALSE	FALSE	TRUE
738	DSIL_00004004-RA	436at6656	PF02259 : FAT domain;PF00454 : Phosphatidylinositol 3- and 4-kinase	TRUE	FALSE	FALSE	FALSE	TRUE
739	DSIL_00004009-RA	552at6656	PF15778 : Cation channel complex component UNC80	TRUE	FALSE	FALSE	FALSE	TRUE
740	DSIL_00004013-RA	31886at6656	PF02184 : HAT (Half-A-TPR) repeat	FALSE	FALSE	TRUE	FALSE	TRUE
741	DSIL_00004014-RA	117917at6656	PF01426 : BAH domain	FALSE	FALSE	FALSE	FALSE	TRUE
742	DSIL_00004017-RA	94194at6656	PF07773 : Protein of unknown function (DUF1619)	FALSE	FALSE	FALSE	TRUE	TRUE
743	DSIL_00004018-RA	118006at6656	PF00835 : SNAP-25 family	FALSE	FALSE	TRUE	FALSE	TRUE
744	DSIL_00004027-RA	168860at6656	PF14223 : gag-polypeptide of LTR copia-type	FALSE	FALSE	FALSE	FALSE	TRUE
745	DSIL_00004028-RA	131608at6656	PF13499 : EF-hand domain pair	FALSE	FALSE	TRUE	FALSE	TRUE
746	DSIL_00004036-RA	22905at6656	PF00443 : Ubiquitin carboxyl-terminal hydrolase	FALSE	FALSE	TRUE	FALSE	TRUE
747	DSIL_00004039-RA	109158at6656	PF00505 : HMG (high mobility group) box	FALSE	FALSE	FALSE	TRUE	TRUE
748	DSIL_00004041-RA	19619at6656	NA : NA	FALSE	FALSE	FALSE	FALSE	TRUE
749	DSIL_00004045-RA	40709at6656	PF00755 : Choline/Carnitine o-acyltransferase	FALSE	FALSE	TRUE	FALSE	TRUE
750	DSIL_00004048-RA	4574at6656	PF12409 : P5-type ATPase cation transporter;PF00122 : E1-E2 ATPase	FALSE	FALSE	TRUE	FALSE	TRUE
751	DSIL_00004052-RA	157411at6656	PF00118 : TCP-1/cpn60 chaperonin family	FALSE	FALSE	FALSE	FALSE	TRUE
752	DSIL_00004056-RA	70280at6656	PF00503 : G-protein alpha subunit	FALSE	FALSE	TRUE	FALSE	TRUE
753	DSIL_00004059-RA	163327at6656	PF11594 : Mediator complex subunit 28	FALSE	FALSE	TRUE	FALSE	TRUE
754	DSIL_00004066-RA	122071at6656	PF01400 : Astacin (Peptidase family M12A);PF01549 : ShK domain-like	FALSE	FALSE	TRUE	FALSE	TRUE
755	DSIL_00004070-RA	109223at6656	NA : NA	FALSE	FALSE	FALSE	TRUE	TRUE
756	DSIL_00004072-RA	68271at6656	PF00400 : WD domain, G-beta repeat	FALSE	FALSE	TRUE	FALSE	TRUE
757	DSIL_00004075-RA	54206at6656	PF00152 : tRNA synthetases class II (D, K and N)	TRUE	FALSE	FALSE	FALSE	TRUE
758	DSIL_00004080-RA	152696at6656	PF01498 : Transposase	FALSE	FALSE	FALSE	TRUE	TRUE
759	DSIL_00004082-RA	20445at6656	PF02516 : Oligosaccharyl transferase STT3 subunit	FALSE	FALSE	TRUE	FALSE	TRUE
760	DSIL_00004083-RA	63705at6656	PF13364 : Beta-galactosidase jelly roll domain	FALSE	FALSE	TRUE	FALSE	TRUE
761	DSIL_00004087-RA	80127at6656	PF00178 : Ets-domain	FALSE	FALSE	FALSE	FALSE	TRUE
762	DSIL_00004091-RA	137073at6656	PF13499 : EF-hand domain pair	FALSE	FALSE	TRUE	FALSE	TRUE
763	DSIL_00004092-RA	152228at6656	PF08766 : DEK C terminal domain	FALSE	FALSE	TRUE	FALSE	TRUE
764	DSIL_00004102-RA	790at6656	PF00028 : Cadherin domain	FALSE	FALSE	TRUE	FALSE	TRUE
765	DSIL_00004113-RA	63711at6656	PF12937 : F-box-like	FALSE	FALSE	FALSE	TRUE	TRUE
766	DSIL_00004116-RA	53168at6656	PF00570 : HRDC domain;PF00271 : Helicase conserved C-terminal domain;PF09382 : RQC domain	FALSE	FALSE	TRUE	FALSE	TRUE
767	DSIL_00004123-RA	124174at6656	PF05832 : Eukaryotic protein of unknown function (DUF846)	TRUE	FALSE	FALSE	FALSE	TRUE
768	DSIL_00004125-RA	84165at6656	PF01151 : GNS1/SUR4 family	FALSE	FALSE	TRUE	FALSE	TRUE
769	DSIL_00004126-RA	41502at6656	PF09746 : Tumour-associated protein	FALSE	FALSE	FALSE	TRUE	TRUE
770	DSIL_00004128-RA	65530at6656	PF05602 : Cleft lip and palate transmembrane protein 1 (CLPTM1)	FALSE	FALSE	TRUE	FALSE	TRUE
771	DSIL_00004130-RA	130896at6656	PF00307 : Calponin homology (CH) domain;PF00402 : Calponin family repeat	FALSE	FALSE	FALSE	TRUE	TRUE
772	DSIL_00004138-RA	103973at6656	NA : NA	FALSE	FALSE	TRUE	FALSE	TRUE
773	DSIL_00004141-RA	139834at6656	PF05670 : Domain of unknown function (DUF814)	FALSE	FALSE	TRUE	FALSE	TRUE
774	DSIL_00004143-RA	181633at6656	NA : NA	FALSE	FALSE	FALSE	FALSE	TRUE
775	DSIL_00004148-RA	115790at6656	PF05648 : Peroxisomal biogenesis factor 11 (PEX11)	FALSE	FALSE	FALSE	TRUE	TRUE
776	DSIL_00004149-RA	79303at6656	PF16368 : Cytoplasmic polyadenylation element-binding protein 1 N-terminus;PF16366 : Cytoplasmic polyadenylation element-binding protein ZZ domain;PF16367 : RNA recognition motif	FALSE	FALSE	FALSE	TRUE	TRUE
777	DSIL_00004158-RA	86026at6656	PF02784 : Pyridoxal-dependent decarboxylase, pyridoxal binding domain;PF00278 : Pyridoxal-dependent decarboxylase, C-terminal sheet domain	FALSE	FALSE	TRUE	FALSE	TRUE
778	DSIL_00004165-RA	218774at6656	NA : NA	FALSE	FALSE	FALSE	FALSE	TRUE
779	DSIL_00004166-RA	31333at6656	PF08662 : Eukaryotic translation initiation factor eIF2A	TRUE	FALSE	FALSE	FALSE	TRUE
780	DSIL_00004167-RA	13367at6656	PF16004 : 116 kDa U5 small nuclear ribonucleoprotein component N-terminus;PF03144 : Elongation factor Tu domain 2;PF00009 : Elongation factor Tu GTP binding domain;PF03764 : Elongation factor G, domain IV	FALSE	FALSE	TRUE	FALSE	TRUE
781	DSIL_00004171-RA	127797at6656	PF00081 : Iron/manganese superoxide dismutases, alpha-hairpin domain	FALSE	FALSE	TRUE	FALSE	TRUE
782	DSIL_00004173-RA	108735at6656	PF17098 : WTAP/Mum2p family	FALSE	FALSE	FALSE	FALSE	TRUE
783	DSIL_00004174-RA	113401at6656	NA : NA	TRUE	FALSE	FALSE	FALSE	TRUE
784	DSIL_00004178-RA	135920at6656	PF02223 : Thymidylate kinase	FALSE	FALSE	TRUE	FALSE	TRUE
785	DSIL_00004179-RA	210741at6656	NA : NA	FALSE	FALSE	FALSE	FALSE	TRUE
786	DSIL_00004180-RA	79112at6656	PF02434 : Fringe-like	FALSE	FALSE	TRUE	FALSE	TRUE
787	DSIL_00004188-RA	55968at6656	NA : NA	FALSE	FALSE	FALSE	FALSE	TRUE
788	DSIL_00004189-RA	55968at6656	NA : NA	FALSE	FALSE	FALSE	FALSE	TRUE
789	DSIL_00004193-RA	206629at6656	NA : NA	FALSE	FALSE	FALSE	FALSE	TRUE
790	DSIL_00004196-RA	153327at6656	NA : NA	FALSE	FALSE	TRUE	FALSE	TRUE
791	DSIL_00004200-RA	52at6656	PF00435 : Spectrin repeat	FALSE	FALSE	FALSE	TRUE	TRUE
792	DSIL_00004204-RA	152696at6656	PF01498 : Transposase	FALSE	FALSE	FALSE	TRUE	TRUE
793	DSIL_00004208-RA	149753at6656	PF10224 : Predicted coiled-coil protein (DUF2205)	FALSE	FALSE	TRUE	FALSE	TRUE
794	DSIL_00004212-RA	41851at6656	NA : NA	FALSE	FALSE	FALSE	FALSE	TRUE
795	DSIL_00004213-RA	83131at6656	PF00388 : Phosphatidylinositol-specific phospholipase C, X domain	FALSE	FALSE	TRUE	FALSE	TRUE
796	DSIL_00004214-RA	138137at6656	NA : NA	FALSE	FALSE	TRUE	FALSE	TRUE
797	DSIL_00004216-RA	109258at6656	PF13419 : Haloacid dehalogenase-like hydrolase	FALSE	FALSE	TRUE	FALSE	TRUE
798	DSIL_00004217-RA	19619at6656	NA : NA	FALSE	FALSE	FALSE	FALSE	TRUE
799	DSIL_00004218-RA	35219at6656	PF01417 : ENTH domain	FALSE	FALSE	FALSE	TRUE	TRUE
800	DSIL_00004224-RA	129915at6656	NA : NA	FALSE	TRUE	FALSE	FALSE	TRUE
801	DSIL_00004225-RA	121963at6656	PF00163 : Ribosomal protein S4/S9 N-terminal domain;PF01479 : S4 domain	FALSE	FALSE	FALSE	TRUE	TRUE
802	DSIL_00004232-RA	11486at6656	PF02463 : RecF/RecN/SMC N terminal domain;PF06470 : SMC proteins Flexible Hinge Domain	FALSE	FALSE	TRUE	FALSE	TRUE
803	DSIL_00004237-RA	85114at6656	NA : NA	FALSE	FALSE	TRUE	FALSE	TRUE
804	DSIL_00004244-RA	36283at6656	NA : NA	FALSE	FALSE	FALSE	TRUE	TRUE
805	DSIL_00004248-RA	68876at6656	PF00557 : Metallopeptidase family M24	FALSE	FALSE	TRUE	FALSE	TRUE
806	DSIL_00004250-RA	73653at6656	PF00001 : 7 transmembrane receptor (rhodopsin family)	FALSE	FALSE	TRUE	FALSE	TRUE
807	DSIL_00004254-RA	28537at6656	PF00595 : PDZ domain (Also known as DHR or GLGF)	FALSE	FALSE	TRUE	FALSE	TRUE
808	DSIL_00004256-RA	53525at6656	PF00899 : ThiF family	TRUE	FALSE	FALSE	FALSE	TRUE
809	DSIL_00004270-RA	19619at6656	PF03564 : Protein of unknown function (DUF1759)	FALSE	FALSE	FALSE	FALSE	TRUE
810	DSIL_00004274-RA	14030at6656	NA : NA	FALSE	FALSE	TRUE	FALSE	TRUE
811	DSIL_00004279-RA	56647at6656	PF00292 : Paired box domain	FALSE	FALSE	FALSE	TRUE	TRUE
812	DSIL_00004286-RA	205330at6656	NA : NA	FALSE	FALSE	FALSE	FALSE	TRUE
813	DSIL_00004291-RA	11201at6656	PF00566 : Rab-GTPase-TBC domain	FALSE	FALSE	TRUE	FALSE	TRUE
814	DSIL_00004295-RA	110273at6656	PF00628 : PHD-finger	FALSE	FALSE	TRUE	FALSE	TRUE
815	DSIL_00004302-RA	74996at6656	NA : NA	FALSE	FALSE	FALSE	FALSE	TRUE
816	DSIL_00004304-RA	45965at6656	PF02460 : Patched family	FALSE	FALSE	FALSE	TRUE	TRUE
817	DSIL_00004336-RA	65162at6656	PF01753 : MYND finger	FALSE	FALSE	FALSE	TRUE	TRUE
818	DSIL_00004343-RA	52422at6656	NA : NA	FALSE	FALSE	TRUE	FALSE	TRUE
819	DSIL_00004348-RA	84004at6656	PF00076 : RNA recognition motif. (a.k.a. RRM, RBD, or RNP domain);PF08075 : NOPS (NUC059) domain	FALSE	FALSE	TRUE	FALSE	TRUE
820	DSIL_00004359-RA	100312at6656	PF03029 : Conserved hypothetical ATP binding protein	FALSE	FALSE	TRUE	FALSE	TRUE
821	DSIL_00004362-RA	70079at6656	PF08953 : Domain of unknown function (DUF1899);PF00400 : WD domain, G-beta repeat	FALSE	FALSE	TRUE	FALSE	TRUE
822	DSIL_00004366-RA	35385at6656	PF01363 : FYVE zinc finger;PF06602 : Myotubularin-like phosphatase domain	FALSE	FALSE	TRUE	FALSE	TRUE
823	DSIL_00004367-RA	201101at6656	NA : NA	FALSE	FALSE	FALSE	FALSE	TRUE
824	DSIL_00004368-RA	34404at6656	PF13857 : Ankyrin repeats (many copies);PF08518 : Spa2 homology domain (SHD) of GIT;PF01412 : Putative GTPase activating protein for Arf;PF00307 : Calponin homology (CH) domain;PF00402 : Calponin family repeat;PF12205 : G protein-coupled receptor kinase-interacting protein 1 C term	FALSE	FALSE	FALSE	TRUE	TRUE
825	DSIL_00004372-RA	153376at6656	NA : NA	FALSE	FALSE	TRUE	FALSE	TRUE
826	DSIL_00004374-RA	161130at6656	NA : NA	FALSE	FALSE	FALSE	FALSE	TRUE
827	DSIL_00004375-RA	107440at6656	PF09749 : Uncharacterised conserved protein	FALSE	FALSE	FALSE	TRUE	TRUE
828	DSIL_00004376-RA	6806at6656	PF08912 : Rho Binding;PF00069 : Protein kinase domain	FALSE	FALSE	TRUE	FALSE	TRUE
829	DSIL_00004377-RA	165619at6656	NA : NA	FALSE	FALSE	FALSE	FALSE	TRUE
830	DSIL_00004379-RA	114284at6656	PF00178 : Ets-domain	FALSE	TRUE	FALSE	FALSE	TRUE
831	DSIL_00004391-RA	92550at6656	PF00907 : T-box	FALSE	FALSE	FALSE	FALSE	TRUE
832	DSIL_00004399-RA	169666at6656	NA : NA	FALSE	FALSE	FALSE	FALSE	TRUE
833	DSIL_00004417-RA	154004at6656	PF00019 : Transforming growth factor beta like domain;PF00688 : TGF-beta propeptide	FALSE	FALSE	FALSE	FALSE	TRUE
834	DSIL_00004430-RA	146300at6656	NA : NA	FALSE	FALSE	FALSE	FALSE	TRUE
835	DSIL_00004436-RA	96840at6656	PF00485 : Phosphoribulokinase / Uridine kinase family;PF14681 : Uracil phosphoribosyltransferase	FALSE	FALSE	TRUE	FALSE	TRUE
836	DSIL_00004442-RA	55968at6656	NA : NA	FALSE	FALSE	FALSE	FALSE	TRUE
837	DSIL_00004450-RA	19619at6656	NA : NA	FALSE	FALSE	FALSE	FALSE	TRUE
838	DSIL_00004458-RA	29763at6656	PF13426 : PAS domain	FALSE	FALSE	TRUE	FALSE	TRUE
839	DSIL_00004479-RA	107605at6656	PF04750 : FAR-17a/AIG1-like protein	FALSE	FALSE	TRUE	FALSE	TRUE
840	DSIL_00004482-RA	29407at6656	PF14721 : Apoptosis-inducing factor, mitochondrion-associated, C-term;PF07992 : Pyridine nucleotide-disulphide oxidoreductase	FALSE	FALSE	TRUE	FALSE	TRUE
841	DSIL_00004484-RA	25923at6656	PF12874 : Zinc-finger of C2H2 type;PF00096 : Zinc finger, C2H2 type	FALSE	FALSE	TRUE	FALSE	TRUE
842	DSIL_00004491-RA	150022at6656	PF00071 : Ras family	FALSE	FALSE	FALSE	FALSE	TRUE
843	DSIL_00004500-RA	32275at6656	PF00620 : RhoGAP domain	FALSE	FALSE	FALSE	TRUE	TRUE
844	DSIL_00004501-RA	117961at6656	PF13202 : EF hand;PF00036 : EF hand	FALSE	FALSE	TRUE	FALSE	TRUE
845	DSIL_00004504-RA	77545at6656	PF00010 : Helix-loop-helix DNA-binding domain	FALSE	FALSE	TRUE	FALSE	TRUE
846	DSIL_00004516-RA	154473at6656	PF06585 : Haemolymph juvenile hormone binding protein (JHBP)	FALSE	FALSE	FALSE	FALSE	TRUE
847	DSIL_00004517-RA	154473at6656	PF06585 : Haemolymph juvenile hormone binding protein (JHBP)	FALSE	FALSE	FALSE	FALSE	TRUE
848	DSIL_00004520-RA	63467at6656	PF03067 : Lytic polysaccharide mono-oxygenase, cellulose-degrading	FALSE	FALSE	TRUE	FALSE	TRUE
849	DSIL_00004529-RA	136055at6656	PF05753 : Translocon-associated protein beta (TRAPB)	FALSE	FALSE	FALSE	TRUE	TRUE
850	DSIL_00004536-RA	15967at6656	PF01031 : Dynamin central region;PF00350 : Dynamin family;PF02212 : Dynamin GTPase effector domain	FALSE	FALSE	TRUE	FALSE	TRUE
851	DSIL_00004544-RA	156103at6656	NA : NA	FALSE	FALSE	FALSE	FALSE	TRUE
852	DSIL_00004545-RA	88664at6656	PF03348 : Serine incorporator (Serinc)	FALSE	FALSE	TRUE	FALSE	TRUE
853	DSIL_00004555-RA	109208at6656	PF00105 : Zinc finger, C4 type (two domains);PF00104 : Ligand-binding domain of nuclear hormone receptor	FALSE	FALSE	FALSE	TRUE	TRUE
854	DSIL_00004558-RA	82422at6656	PF00100 : Zona pellucida-like domain	FALSE	FALSE	TRUE	FALSE	TRUE
855	DSIL_00004561-RA	42622at6656	PF07521 : Zn-dependent metallo-hydrolase RNA specificity domain;PF16661 : Metallo-beta-lactamase superfamily domain	TRUE	FALSE	FALSE	FALSE	TRUE
856	DSIL_00004577-RA	118114at6656	PF00013 : KH domain	FALSE	FALSE	TRUE	FALSE	TRUE
857	DSIL_00004579-RA	151114at6656	PF00808 : Histone-like transcription factor (CBF/NF-Y) and archaeal histone	TRUE	FALSE	FALSE	FALSE	TRUE
858	DSIL_00004583-RA	197939at6656	NA : NA	FALSE	FALSE	FALSE	FALSE	TRUE
859	DSIL_00004590-RA	10084at6656	PF00667 : FAD binding domain;PF02898 : Nitric oxide synthase, oxygenase domain;PF00258 : Flavodoxin	FALSE	FALSE	TRUE	FALSE	TRUE
860	DSIL_00004594-RA	25137at6656	PF00076 : RNA recognition motif. (a.k.a. RRM, RBD, or RNP domain)	FALSE	FALSE	FALSE	TRUE	TRUE
861	DSIL_00004595-RA	25137at6656	PF00076 : RNA recognition motif. (a.k.a. RRM, RBD, or RNP domain)	FALSE	FALSE	FALSE	TRUE	TRUE
862	DSIL_00004597-RA	53201at6656	PF00400 : WD domain, G-beta repeat;PF01363 : FYVE zinc finger	FALSE	FALSE	TRUE	FALSE	TRUE
863	DSIL_00004599-RA	170715at6656	NA : NA	FALSE	FALSE	FALSE	FALSE	TRUE
864	DSIL_00004604-RA	135970at6656	PF06644 : ATP11 protein	TRUE	FALSE	FALSE	FALSE	TRUE
865	DSIL_00004605-RA	85300at6656	PF00226 : DnaJ domain	TRUE	FALSE	FALSE	FALSE	TRUE
866	DSIL_00004606-RA	144555at6656	PF12906 : RING-variant domain	FALSE	FALSE	FALSE	FALSE	TRUE
867	DSIL_00004607-RA	169270at6656	NA : NA	FALSE	FALSE	TRUE	FALSE	TRUE
868	DSIL_00004612-RA	123974at6656	PF00105 : Zinc finger, C4 type (two domains);PF00104 : Ligand-binding domain of nuclear hormone receptor	FALSE	FALSE	FALSE	TRUE	TRUE
869	DSIL_00004613-RA	150819at6656	NA : NA	FALSE	FALSE	FALSE	TRUE	TRUE
870	DSIL_00004614-RA	9483at6656	PF14529 : Endonuclease-reverse transcriptase	FALSE	FALSE	TRUE	FALSE	TRUE
871	DSIL_00004615-RA	97817at6656	NA : NA	FALSE	FALSE	FALSE	FALSE	TRUE
872	DSIL_00004616-RA	97817at6656	NA : NA	FALSE	FALSE	FALSE	FALSE	TRUE
873	DSIL_00004631-RA	160721at6656	NA : NA	FALSE	FALSE	FALSE	FALSE	TRUE
874	DSIL_00004634-RA	69895at6656	PF07714 : Protein tyrosine kinase	FALSE	TRUE	FALSE	FALSE	TRUE
875	DSIL_00004640-RA	99700at6656	PF12796 : Ankyrin repeats (3 copies);PF00018 : SH3 domain	FALSE	FALSE	TRUE	FALSE	TRUE
876	DSIL_00004643-RA	127775at6656	PF05047 : Mitochondrial ribosomal protein L51 / S25 / CI-B8 domain	TRUE	FALSE	FALSE	FALSE	TRUE
877	DSIL_00004647-RA	65530at6656	PF05602 : Cleft lip and palate transmembrane protein 1 (CLPTM1)	FALSE	FALSE	TRUE	FALSE	TRUE
878	DSIL_00004664-RA	10608at6656	PF00391 : PEP-utilising enzyme, mobile domain	FALSE	FALSE	FALSE	TRUE	TRUE
879	DSIL_00004670-RA	84519at6656	PF13896 : Glycosyl-transferase for dystroglycan	FALSE	FALSE	TRUE	FALSE	TRUE
880	DSIL_00004675-RA	21282at6656	PF00233 : 35-cyclic nucleotide phosphodiesterase;PF01590 : GAF domain	FALSE	FALSE	TRUE	FALSE	TRUE
881	DSIL_00004700-RA	156535at6656	NA : NA	FALSE	FALSE	TRUE	FALSE	TRUE
882	DSIL_00004707-RA	147915at6656	NA : NA	FALSE	FALSE	FALSE	TRUE	TRUE
883	DSIL_00004709-RA	98035at6656	PF03250 : Tropomodulin	FALSE	FALSE	TRUE	FALSE	TRUE
884	DSIL_00004711-RA	180396at6656	PF00067 : Cytochrome P450	FALSE	FALSE	FALSE	FALSE	TRUE
885	DSIL_00004721-RA	73455at6656	PF09732 : Cactus-binding C-terminus of cactin protein;PF10312 : Conserved mid region of cactin	FALSE	FALSE	TRUE	FALSE	TRUE
886	DSIL_00004725-RA	174084at6656	PF05485 : THAP domain	FALSE	FALSE	FALSE	FALSE	TRUE
887	DSIL_00004729-RA	149594at6656	PF00076 : RNA recognition motif. (a.k.a. RRM, RBD, or RNP domain)	FALSE	FALSE	FALSE	FALSE	TRUE
888	DSIL_00004739-RA	120381at6656	PF03232 : Ubiquinone biosynthesis protein COQ7	FALSE	FALSE	TRUE	FALSE	TRUE
889	DSIL_00004741-RA	40373at6656	PF10492 : Nrf1 activator activation site binding domain;PF10491 : NLS-binding and DNA-binding and dimerisation domains of Nrf1	FALSE	FALSE	TRUE	FALSE	TRUE
890	DSIL_00004742-RA	123440at6656	PF11566 : PI31 proteasome regulator N-terminal	FALSE	FALSE	TRUE	FALSE	TRUE
891	DSIL_00004743-RA	123631at6656	PF13637 : Ankyrin repeats (many copies)	FALSE	TRUE	FALSE	FALSE	TRUE
892	DSIL_00004747-RA	44038at6656	PF00245 : Alkaline phosphatase	FALSE	FALSE	TRUE	FALSE	TRUE
893	DSIL_00004750-RA	50243at6656	PF13516 : Leucine Rich repeat	FALSE	FALSE	TRUE	FALSE	TRUE
894	DSIL_00004754-RA	115424at6656	PF00596 : Class II Aldolase and Adducin N-terminal domain	FALSE	TRUE	FALSE	FALSE	TRUE
895	DSIL_00004755-RA	129720at6656	NA : NA	FALSE	FALSE	FALSE	TRUE	TRUE
896	DSIL_00004757-RA	130828at6656	PF05786 : Condensin complex subunit 2	FALSE	FALSE	FALSE	TRUE	TRUE
897	DSIL_00004759-RA	115143at6656	NA : NA	FALSE	FALSE	TRUE	FALSE	TRUE
898	DSIL_00004760-RA	14888at6656	PF00343 : Carbohydrate phosphorylase	FALSE	FALSE	TRUE	FALSE	TRUE
899	DSIL_00004764-RA	148748at6656	PF00335 : Tetraspanin family	FALSE	FALSE	TRUE	FALSE	TRUE
900	DSIL_00004768-RA	52400at6656	PF00067 : Cytochrome P450	FALSE	FALSE	FALSE	FALSE	TRUE
901	DSIL_00004789-RA	170967at6656	NA : NA	FALSE	FALSE	FALSE	FALSE	TRUE
902	DSIL_00004797-RA	85132at6656	PF01926 : 50S ribosome-binding GTPase	FALSE	FALSE	FALSE	TRUE	TRUE
903	DSIL_00004799-RA	135353at6656	NA : NA	FALSE	FALSE	TRUE	FALSE	TRUE
904	DSIL_00004808-RA	36991at6656	PF09731 : Mitochondrial inner membrane protein	FALSE	FALSE	TRUE	FALSE	TRUE
905	DSIL_00004821-RA	92572at6656	PF00046 : Homeobox domain	FALSE	FALSE	FALSE	FALSE	TRUE
906	DSIL_00004825-RA	114599at6656	PF00076 : RNA recognition motif. (a.k.a. RRM, RBD, or RNP domain)	FALSE	TRUE	FALSE	FALSE	TRUE
907	DSIL_00004830-RA	164623at6656	PF15743 : Spermatogenesis-associated C-terminus	FALSE	FALSE	FALSE	FALSE	TRUE
908	DSIL_00004835-RA	14917at6656	PF00850 : Histone deacetylase domain	FALSE	FALSE	TRUE	FALSE	TRUE
909	DSIL_00004836-RA	163959at6656	PF02148 : Zn-finger in ubiquitin-hydrolases and other protein	FALSE	FALSE	FALSE	FALSE	TRUE
910	DSIL_00004841-RA	180239at6656	PF00096 : Zinc finger, C2H2 type;PF12874 : Zinc-finger of C2H2 type;PF13894 : C2H2-type zinc finger	FALSE	FALSE	FALSE	FALSE	TRUE
911	DSIL_00004854-RA	206629at6656	NA : NA	FALSE	FALSE	FALSE	FALSE	TRUE
912	DSIL_00004855-RA	161455at6656	NA : NA	FALSE	TRUE	FALSE	FALSE	TRUE
913	DSIL_00004856-RA	106350at6656	PF00230 : Major intrinsic protein	FALSE	FALSE	TRUE	FALSE	TRUE
914	DSIL_00004858-RA	174525at6656	NA : NA	FALSE	FALSE	FALSE	FALSE	TRUE
915	DSIL_00004863-RA	55375at6656	PF03969 : AFG1-like ATPase	TRUE	FALSE	FALSE	FALSE	TRUE
916	DSIL_00004865-RA	8454at6656	PF13909 : C2H2-type zinc-finger domain;PF00096 : Zinc finger, C2H2 type	FALSE	FALSE	TRUE	FALSE	TRUE
917	DSIL_00004868-RA	87840at6656	PF13843 : Transposase IS4;PF08442 : ATP-grasp domain	FALSE	FALSE	TRUE	FALSE	TRUE
918	DSIL_00004874-RA	4107at6656	NA : NA	FALSE	FALSE	TRUE	FALSE	TRUE
919	DSIL_00004876-RA	90108at6656	PF02771 : Acyl-CoA dehydrogenase, N-terminal domain;PF00441 : Acyl-CoA dehydrogenase, C-terminal domain	FALSE	FALSE	FALSE	FALSE	TRUE
920	DSIL_00004882-RA	125729at6656	PF05544 : Proline racemase	FALSE	FALSE	FALSE	FALSE	TRUE
921	DSIL_00004904-RA	50634at6656	PF00085 : Thioredoxin	FALSE	FALSE	TRUE	FALSE	TRUE
922	DSIL_00004910-RA	112404at6656	PF05793 : Transcription initiation factor IIF, alpha subunit (TFIIF-alpha)	FALSE	FALSE	TRUE	FALSE	TRUE
923	DSIL_00004913-RA	142710at6656	PF03370 : Carbohydrate/starch-binding module (family 21)	FALSE	FALSE	FALSE	FALSE	TRUE
924	DSIL_00004923-RA	15745at6656	PF06466 : PCAF (P300/CBP-associated factor) N-terminal domain	FALSE	FALSE	TRUE	FALSE	TRUE
925	DSIL_00004924-RA	15745at6656	NA : NA	FALSE	FALSE	TRUE	FALSE	TRUE
926	DSIL_00004926-RA	35522at6656	PF08016 : Polycystin cation channel	FALSE	FALSE	TRUE	FALSE	TRUE
927	DSIL_00004929-RA	110304at6656	NA : NA	FALSE	FALSE	TRUE	FALSE	TRUE
928	DSIL_00004932-RA	126483at6656	NA : NA	FALSE	FALSE	TRUE	FALSE	TRUE
929	DSIL_00004937-RA	59079at6656	NA : NA	FALSE	FALSE	TRUE	FALSE	TRUE
930	DSIL_00004941-RA	74681at6656	PF07707 : BTB And C-terminal Kelch;PF00651 : BTB/POZ domain	FALSE	TRUE	FALSE	FALSE	TRUE
931	DSIL_00004949-RA	7924at6656	PF00054 : Laminin G domain;PF00008 : EGF-like domain;PF02210 : Laminin G domain	FALSE	FALSE	TRUE	FALSE	TRUE
932	DSIL_00004950-RA	55272at6656	PF00850 : Histone deacetylase domain	FALSE	FALSE	TRUE	FALSE	TRUE
933	DSIL_00004961-RA	97817at6656	NA : NA	FALSE	FALSE	FALSE	FALSE	TRUE
934	DSIL_00004970-RA	15527at6656	PF01094 : Receptor family ligand binding region;PF00003 : 7 transmembrane sweet-taste receptor of 3 GCPR	FALSE	FALSE	TRUE	FALSE	TRUE
935	DSIL_00004980-RA	48647at6656	NA : NA	FALSE	FALSE	TRUE	FALSE	TRUE
936	DSIL_00005001-RA	64828at6656	PF00348 : Polyprenyl synthetase	FALSE	FALSE	TRUE	FALSE	TRUE
937	DSIL_00005002-RA	131367at6656	PF04757 : Pex2 / Pex12 amino terminal region	FALSE	TRUE	FALSE	FALSE	TRUE
938	DSIL_00005005-RA	107010at6656	PF00735 : Septin	FALSE	FALSE	TRUE	FALSE	TRUE
939	DSIL_00005007-RA	88480at6656	PF14604 : Variant SH3 domain;PF07653 : Variant SH3 domain	FALSE	FALSE	FALSE	FALSE	TRUE
940	DSIL_00005012-RA	109740at6656	PF06237 : Protein of unknown function (DUF1011)	FALSE	FALSE	TRUE	FALSE	TRUE
941	DSIL_00005017-RA	121199at6656	PF00018 : SH3 domain;PF02218 : Repeat in HS1/Cortactin	FALSE	FALSE	TRUE	FALSE	TRUE
942	DSIL_00005028-RA	143375at6656	NA : NA	FALSE	FALSE	FALSE	FALSE	TRUE
943	DSIL_00005036-RA	4576at6656	NA : NA	FALSE	FALSE	FALSE	TRUE	TRUE
944	DSIL_00005045-RA	148716at6656	NA : NA	FALSE	FALSE	FALSE	FALSE	TRUE
945	DSIL_00005046-RA	81760at6656	NA : NA	FALSE	FALSE	FALSE	FALSE	TRUE
946	DSIL_00005050-RA	74996at6656	NA : NA	FALSE	FALSE	FALSE	FALSE	TRUE
947	DSIL_00005063-RA	66671at6656	PF00503 : G-protein alpha subunit	FALSE	FALSE	TRUE	FALSE	TRUE
948	DSIL_00005068-RA	168661at6656	PF17175 : Modulator of levamisole receptor-1	FALSE	FALSE	FALSE	FALSE	TRUE
949	DSIL_00005073-RA	5412at6656	PF14765 : Polyketide synthase dehydratase;PF08659 : KR domain;PF00550 : Phosphopantetheine attachment site;PF00107 : Zinc-binding dehydrogenase	FALSE	FALSE	TRUE	FALSE	TRUE
950	DSIL_00005077-RA	128143at6656	PF02214 : BTB/POZ domain	FALSE	FALSE	TRUE	FALSE	TRUE
951	DSIL_00005082-RA	35364at6656	PF00147 : Fibrinogen beta and gamma chains, C-terminal globular domain	FALSE	FALSE	TRUE	FALSE	TRUE
952	DSIL_00005083-RA	35364at6656	PF00147 : Fibrinogen beta and gamma chains, C-terminal globular domain	FALSE	FALSE	TRUE	FALSE	TRUE
953	DSIL_00005085-RA	81096at6656	PF09325 : Vps5 C terminal like;PF00787 : PX domain	FALSE	FALSE	TRUE	FALSE	TRUE
954	DSIL_00005086-RA	55879at6656	PF00704 : Glycosyl hydrolases family 18;PF01607 : Chitin binding Peritrophin-A domain	FALSE	FALSE	TRUE	FALSE	TRUE
955	DSIL_00005088-RA	64974at6656	PF13854 : Kelch motif;PF13418 : Galactose oxidase, central domain	FALSE	FALSE	FALSE	FALSE	TRUE
956	DSIL_00005093-RA	122945at6656	NA : NA	TRUE	FALSE	FALSE	FALSE	TRUE
957	DSIL_00005102-RA	18447at6656	PF00057 : Low-density lipoprotein receptor domain class A;PF00058 : Low-density lipoprotein receptor repeat class B;PF15902 : Sortilin, neurotensin receptor 3,;PF00041 : Fibronectin type III domain;PF15901 : Sortilin, neurotensin receptor 3, C-terminal	FALSE	FALSE	FALSE	TRUE	TRUE
958	DSIL_00005107-RA	85446at6656	PF05450 : Nicastrin	FALSE	FALSE	FALSE	TRUE	TRUE
959	DSIL_00005111-RA	125173at6656	PF00561 : alpha/beta hydrolase fold	FALSE	FALSE	TRUE	FALSE	TRUE
960	DSIL_00005113-RA	125173at6656	PF00561 : alpha/beta hydrolase fold	FALSE	FALSE	TRUE	FALSE	TRUE
961	DSIL_00005129-RA	162841at6656	PF08294 : TIM21	TRUE	FALSE	FALSE	FALSE	TRUE
962	DSIL_00005145-RA	142724at6656	PF09469 : Cordon-bleu ubiquitin-like domain	FALSE	FALSE	FALSE	TRUE	TRUE
963	DSIL_00005160-RA	18036at6656	PF02376 : CUT domain;PF00046 : Homeobox domain	FALSE	FALSE	TRUE	FALSE	TRUE
964	DSIL_00005161-RA	82085at6656	NA : NA	FALSE	FALSE	TRUE	FALSE	TRUE
965	DSIL_00005163-RA	125881at6656	PF02186 : TFIIE beta subunit core domain	FALSE	FALSE	TRUE	FALSE	TRUE
966	DSIL_00005164-RA	39520at6656	PF00050 : Kazal-type serine protease inhibitor domain;PF07648 : Kazal-type serine protease inhibitor domain	FALSE	FALSE	FALSE	FALSE	TRUE
967	DSIL_00005177-RA	85449at6656	NA : NA	FALSE	FALSE	TRUE	FALSE	TRUE
968	DSIL_00005196-RA	91473at6656	PF10513 : Enhancer of polycomb-like	FALSE	TRUE	FALSE	FALSE	TRUE
969	DSIL_00005197-RA	43299at6656	PF00615 : Regulator of G protein signaling domain;PF00069 : Protein kinase domain	FALSE	FALSE	TRUE	FALSE	TRUE
970	DSIL_00005211-RA	107719at6656	PF01923 : Cobalamin adenosyltransferase	FALSE	FALSE	FALSE	FALSE	TRUE
971	DSIL_00005212-RA	87386at6656	PF03483 : B3/4 domain	FALSE	TRUE	FALSE	FALSE	TRUE
972	DSIL_00005215-RA	45915at6656	PF04922 : DIE2/ALG10 family	FALSE	FALSE	TRUE	FALSE	TRUE
973	DSIL_00005218-RA	23496at6656	NA : NA	FALSE	FALSE	TRUE	FALSE	TRUE
974	DSIL_00005219-RA	100692at6656	PF01285 : TEA/ATTS domain family	FALSE	FALSE	TRUE	FALSE	TRUE
975	DSIL_00005222-RA	193491at6656	PF05649 : Peptidase family M13	FALSE	FALSE	FALSE	FALSE	TRUE
976	DSIL_00005228-RA	24903at6656	PF00533 : BRCA1 C Terminus (BRCT) domain;PF12738 : twin BRCT domain	FALSE	FALSE	TRUE	FALSE	TRUE
977	DSIL_00005229-RA	89153at6656	PF03155 : ALG6, ALG8 glycosyltransferase family	TRUE	FALSE	FALSE	FALSE	TRUE
978	DSIL_00005230-RA	148740at6656	PF01300 : Telomere recombination	FALSE	FALSE	FALSE	FALSE	TRUE
979	DSIL_00005232-RA	62176at6656	PF00919 : Uncharacterized protein family UPF0004;PF04055 : Radical SAM superfamily	FALSE	FALSE	FALSE	TRUE	TRUE
980	DSIL_00005233-RA	131889at6656	PF00168 : C2 domain	FALSE	FALSE	FALSE	FALSE	TRUE
981	DSIL_00005244-RA	103973at6656	NA : NA	FALSE	FALSE	TRUE	FALSE	TRUE
982	DSIL_00005249-RA	93641at6656	NA : NA	FALSE	FALSE	FALSE	TRUE	TRUE
983	DSIL_00005265-RA	2151at6656	PF11865 : Domain of unknown function (DUF3385)	FALSE	FALSE	TRUE	FALSE	TRUE
984	DSIL_00005275-RA	153780at6656	PF01215 : Cytochrome c oxidase subunit Vb	FALSE	FALSE	TRUE	FALSE	TRUE
985	DSIL_00005279-RA	45430at6656	PF00629 : MAM domain, meprin/A5/mu	FALSE	FALSE	FALSE	TRUE	TRUE
986	DSIL_00005280-RA	43206at6656	PF12796 : Ankyrin repeats (3 copies)	FALSE	FALSE	TRUE	FALSE	TRUE
987	DSIL_00005282-RA	87840at6656	NA : NA	FALSE	FALSE	TRUE	FALSE	TRUE
988	DSIL_00005292-RA	26759at6656	PF14836 : Ubiquitin-like domain;PF06337 : DUSP domain	FALSE	FALSE	TRUE	FALSE	TRUE
989	DSIL_00005294-RA	82693at6656	PF00102 : Protein-tyrosine phosphatase	FALSE	FALSE	FALSE	TRUE	TRUE
990	DSIL_00005306-RA	24969at6656	PF00102 : Protein-tyrosine phosphatase	FALSE	FALSE	TRUE	FALSE	TRUE
991	DSIL_00005338-RA	52797at6656	PF07732 : Multicopper oxidase;PF07731 : Multicopper oxidase	FALSE	FALSE	FALSE	FALSE	TRUE
992	DSIL_00005341-RA	53446at6656	PF05641 : Agenet domain	TRUE	FALSE	FALSE	FALSE	TRUE
993	DSIL_00005342-RA	77506at6656	PF02771 : Acyl-CoA dehydrogenase, N-terminal domain;PF02770 : Acyl-CoA dehydrogenase, middle domain;PF00441 : Acyl-CoA dehydrogenase, C-terminal domain	FALSE	FALSE	FALSE	TRUE	TRUE
994	DSIL_00005346-RA	23742at6656	PF02262 : CBL proto-oncogene N-terminal domain 1;PF14447 : Prokaryotic RING finger family 4;PF02761 : CBL proto-oncogene N-terminus, EF hand-like domain;PF02762 : CBL proto-oncogene N-terminus, SH2-like domain	FALSE	TRUE	FALSE	FALSE	TRUE
995	DSIL_00005348-RA	28872at6656	PF00566 : Rab-GTPase-TBC domain	TRUE	FALSE	FALSE	FALSE	TRUE
996	DSIL_00005351-RA	162314at6656	PF01146 : Caveolin	FALSE	FALSE	FALSE	TRUE	TRUE
997	DSIL_00005362-RA	45965at6656	PF02460 : Patched family	FALSE	FALSE	FALSE	TRUE	TRUE
998	DSIL_00005363-RA	68353at6656	PF00270 : DEAD/DEAH box helicase;PF00271 : Helicase conserved C-terminal domain	FALSE	FALSE	TRUE	FALSE	TRUE
999	DSIL_00005383-RA	143817at6656	PF13516 : Leucine Rich repeat	FALSE	FALSE	FALSE	FALSE	TRUE
1000	DSIL_00005385-RA	143817at6656	NA : NA	FALSE	FALSE	FALSE	FALSE	TRUE
1001	DSIL_00005386-RA	105279at6656	PF08700 : Vps51/Vps67	FALSE	FALSE	TRUE	FALSE	TRUE
1002	DSIL_00005397-RA	40158at6656	PF00370 : FGGY family of carbohydrate kinases, N-terminal domain;PF02782 : FGGY family of carbohydrate kinases, C-terminal domain	FALSE	FALSE	TRUE	FALSE	TRUE
1003	DSIL_00005402-RA	79343at6656	PF01735 : Lysophospholipase catalytic domain;PF00168 : C2 domain	FALSE	FALSE	FALSE	FALSE	TRUE
1004	DSIL_00005406-RA	30096at6656	NA : NA	FALSE	FALSE	TRUE	FALSE	TRUE
1005	DSIL_00005408-RA	83376at6656	PF13847 : Methyltransferase domain	TRUE	FALSE	FALSE	FALSE	TRUE
1006	DSIL_00005412-RA	103973at6656	PF05225 : helix-turn-helix, Psq domain	FALSE	FALSE	TRUE	FALSE	TRUE
1007	DSIL_00005417-RA	74217at6656	PF03148 : Tektin family	FALSE	FALSE	FALSE	TRUE	TRUE
1008	DSIL_00005420-RA	92756at6656	PF02214 : BTB/POZ domain	FALSE	FALSE	TRUE	FALSE	TRUE
1009	DSIL_00005425-RA	35580at6656	PF02463 : RecF/RecN/SMC N terminal domain	TRUE	FALSE	FALSE	FALSE	TRUE
1010	DSIL_00005426-RA	174084at6656	NA : NA	FALSE	FALSE	FALSE	FALSE	TRUE
1011	DSIL_00005430-RA	169432at6656	PF07648 : Kazal-type serine protease inhibitor domain;PF07679 : Immunoglobulin I-set domain;PF13927 : Immunoglobulin domain	FALSE	FALSE	FALSE	FALSE	TRUE
1012	DSIL_00005441-RA	50154at6656	PF00610 : Domain found in Dishevelled, Egl-10, and Pleckstrin (DEP);PF00615 : Regulator of G protein signaling domain	FALSE	FALSE	TRUE	FALSE	TRUE
1013	DSIL_00005446-RA	90361at6656	PF17035 : Bromodomain extra-terminal - transcription regulation;PF00439 : Bromodomain;PF02136 : Nuclear transport factor 2 (NTF2) domain	FALSE	FALSE	FALSE	TRUE	TRUE
1014	DSIL_00005448-RA	75270at6656	PF00400 : WD domain, G-beta repeat	FALSE	FALSE	TRUE	FALSE	TRUE
1015	DSIL_00005451-RA	55968at6656	NA : NA	FALSE	FALSE	FALSE	FALSE	TRUE
1016	DSIL_00005452-RA	150583at6656	PF08561 : Mitochondrial ribosomal protein L37	FALSE	FALSE	TRUE	FALSE	TRUE
1017	DSIL_00005453-RA	26482at6656	PF17405 : Nrap protein nucleotidyltransferase domain 4;PF17406 : Nrap protein PAP/OAS1-like domain 5;PF17404 : Nrap protein domain 3;PF03813 : Nrap protein domain 1;PF17407 : Nrap protein domain 6;PF17403 : Nrap protein PAP/OAS-like domain	TRUE	FALSE	FALSE	FALSE	TRUE
1018	DSIL_00005456-RA	138320at6656	NA : NA	FALSE	FALSE	FALSE	FALSE	TRUE
1019	DSIL_00005461-RA	115453at6656	PF00121 : Triosephosphate isomerase	TRUE	FALSE	FALSE	FALSE	TRUE
1020	DSIL_00005471-RA	87230at6656	PF00104 : Ligand-binding domain of nuclear hormone receptor;PF00105 : Zinc finger, C4 type (two domains)	FALSE	FALSE	TRUE	FALSE	TRUE
1021	DSIL_00005475-RA	103782at6656	NA : NA	FALSE	FALSE	FALSE	FALSE	TRUE
1022	DSIL_00005476-RA	124329at6656	NA : NA	FALSE	TRUE	FALSE	FALSE	TRUE
1023	DSIL_00005477-RA	131601at6656	PF00397 : WW domain;PF00639 : PPIC-type PPIASE domain	FALSE	FALSE	TRUE	FALSE	TRUE
1024	DSIL_00005480-RA	154507at6656	PF00338 : Ribosomal protein S10p/S20e	FALSE	FALSE	FALSE	TRUE	TRUE
1025	DSIL_00005481-RA	30220at6656	PF00995 : Sec1 family	FALSE	FALSE	FALSE	TRUE	TRUE
1026	DSIL_00005485-RA	13926at6656	NA : NA	TRUE	FALSE	FALSE	FALSE	TRUE
1027	DSIL_00005486-RA	171976at6656	NA : NA	FALSE	FALSE	FALSE	FALSE	TRUE
1028	DSIL_00005496-RA	159655at6656	PF00046 : Homeobox domain	FALSE	FALSE	FALSE	TRUE	TRUE
1029	DSIL_00005499-RA	106846at6656	NA : NA	FALSE	FALSE	FALSE	FALSE	TRUE
1030	DSIL_00005500-RA	31480at6656	PF00135 : Carboxylesterase family	FALSE	FALSE	TRUE	FALSE	TRUE
1031	DSIL_00005513-RA	31919at6656	PF09742 : Dyggve-Melchior-Clausen syndrome protein	TRUE	FALSE	FALSE	FALSE	TRUE
1032	DSIL_00005514-RA	36625at6656	PF00638 : RanBP1 domain	FALSE	FALSE	TRUE	FALSE	TRUE
1033	DSIL_00005516-RA	59911at6656	PF04831 : Popeye protein conserved region	FALSE	FALSE	TRUE	FALSE	TRUE
1034	DSIL_00005523-RA	19619at6656	NA : NA	FALSE	FALSE	FALSE	FALSE	TRUE
1035	DSIL_00005524-RA	31621at6656	PF13833 : EF-hand domain pair;PF13499 : EF-hand domain pair;PF03016 : Exostosin family	FALSE	FALSE	TRUE	FALSE	TRUE
1036	DSIL_00005525-RA	129499at6656	NA : NA	FALSE	FALSE	TRUE	FALSE	TRUE
1037	DSIL_00005528-RA	91703at6656	PF01138 : 3 exoribonuclease family, domain 1	FALSE	FALSE	TRUE	FALSE	TRUE
1038	DSIL_00005529-RA	14412at6656	PF00270 : DEAD/DEAH box helicase;PF00476 : DNA polymerase family A;PF00271 : Helicase conserved C-terminal domain	FALSE	FALSE	TRUE	FALSE	TRUE
1039	DSIL_00005531-RA	132854at6656	PF00248 : Aldo/keto reductase family	FALSE	TRUE	FALSE	FALSE	TRUE
1040	DSIL_00005533-RA	217425at6656	NA : NA	FALSE	FALSE	FALSE	FALSE	TRUE
1041	DSIL_00005534-RA	46679at6656	PF12140 : SLED domain;PF02820 : mbt repeat;PF00536 : SAM domain (Sterile alpha motif)	FALSE	FALSE	TRUE	FALSE	TRUE
1042	DSIL_00005541-RA	76886at6656	PF15065 : Lysosomal transcription factor, NCU-G1	FALSE	FALSE	FALSE	FALSE	TRUE
1043	DSIL_00005543-RA	70814at6656	PF00069 : Protein kinase domain	FALSE	FALSE	TRUE	FALSE	TRUE
1044	DSIL_00005544-RA	3951at6656	PF00207 : Alpha-2-macroglobulin family;PF07703 : Alpha-2-macroglobulin family N-terminal region;PF07678 : A-macroglobulin complement component;PF07677 : A-macroglobulin receptor;PF10569 : Alpha-macro-globulin thiol-ester bond-forming region	FALSE	FALSE	TRUE	FALSE	TRUE
1045	DSIL_00005547-RA	120111at6656	PF00076 : RNA recognition motif. (a.k.a. RRM, RBD, or RNP domain)	FALSE	FALSE	TRUE	FALSE	TRUE
1046	DSIL_00005559-RA	110787at6656	NA : NA	FALSE	FALSE	FALSE	TRUE	TRUE
1047	DSIL_00005560-RA	143841at6656	PF12130 : Protein of unknown function (DUF3585);PF00412 : LIM domain;PF00307 : Calponin homology (CH) domain	FALSE	FALSE	FALSE	FALSE	TRUE
1048	DSIL_00005563-RA	55768at6656	PF01513 : ATP-NAD kinase	FALSE	FALSE	TRUE	FALSE	TRUE
1049	DSIL_00005565-RA	55260at6656	PF00432 : Prenyltransferase and squalene oxidase repeat	FALSE	FALSE	TRUE	FALSE	TRUE
1050	DSIL_00005577-RA	195837at6656	NA : NA	FALSE	FALSE	FALSE	FALSE	TRUE
1051	DSIL_00005585-RA	65583at6656	PF08434 : Calcium-activated chloride channel N terminal	FALSE	FALSE	FALSE	TRUE	TRUE
1052	DSIL_00005588-RA	98927at6656	PF01746 : tRNA (Guanine-1)-methyltransferase	FALSE	FALSE	TRUE	FALSE	TRUE
1053	DSIL_00005598-RA	112927at6656	PF01825 : GPCR proteolysis site, GPS, motif	FALSE	FALSE	FALSE	FALSE	TRUE
1054	DSIL_00005601-RA	115364at6656	PF00568 : WH1 domain	FALSE	FALSE	TRUE	FALSE	TRUE
1055	DSIL_00005612-RA	19619at6656	NA : NA	FALSE	FALSE	FALSE	FALSE	TRUE
1056	DSIL_00005615-RA	159425at6656	PF09184 : PPP4R2	FALSE	TRUE	FALSE	FALSE	TRUE
1057	DSIL_00005624-RA	2842at6656	PF04118 : Dopey, N-terminal	FALSE	FALSE	TRUE	FALSE	TRUE
1058	DSIL_00005628-RA	146043at6656	PF03645 : Tctex-1 family	TRUE	FALSE	FALSE	FALSE	TRUE
1059	DSIL_00005630-RA	35296at6656	PF01545 : Cation efflux family	FALSE	FALSE	TRUE	FALSE	TRUE
1060	DSIL_00005632-RA	91002at6656	PF14204 : Ribosomal L18 C-terminal region;PF17144 : Ribosomal large subunit proteins 60S L5, and 50S L18	FALSE	FALSE	TRUE	FALSE	TRUE
1061	DSIL_00005633-RA	59077at6656	PF00643 : B-box zinc finger;PF00917 : MATH domain	FALSE	FALSE	FALSE	FALSE	TRUE
1062	DSIL_00005635-RA	94066at6656	PF08320 : PIG-X / PBN1	FALSE	FALSE	FALSE	FALSE	TRUE
1063	DSIL_00005636-RA	148901at6656	PF14799 : FAM195 family	FALSE	FALSE	TRUE	FALSE	TRUE
1064	DSIL_00005640-RA	47035at6656	PF00067 : Cytochrome P450	FALSE	FALSE	TRUE	FALSE	TRUE
1065	DSIL_00005642-RA	166707at6656	PF05485 : THAP domain	FALSE	FALSE	FALSE	FALSE	TRUE
1066	DSIL_00005657-RA	31184at6656	PF00821 : Phosphoenolpyruvate carboxykinase C-terminal P-loop domain;PF17297 : Phosphoenolpyruvate carboxykinase N-terminal domain	FALSE	FALSE	TRUE	FALSE	TRUE
1067	DSIL_00005658-RA	86450at6656	NA : NA	FALSE	FALSE	TRUE	FALSE	TRUE
1068	DSIL_00005659-RA	28596at6656	PF00501 : AMP-binding enzyme	FALSE	FALSE	TRUE	FALSE	TRUE
1069	DSIL_00005664-RA	114076at6656	PF04752 : ChaC-like protein	FALSE	FALSE	TRUE	FALSE	TRUE
1070	DSIL_00005668-RA	90160at6656	PF01663 : Type I phosphodiesterase / nucleotide pyrophosphatase	FALSE	FALSE	FALSE	TRUE	TRUE
1071	DSIL_00005673-RA	121172at6656	NA : NA	FALSE	FALSE	FALSE	FALSE	TRUE
1072	DSIL_00005680-RA	159849at6656	NA : NA	FALSE	FALSE	FALSE	FALSE	TRUE
1073	DSIL_00005685-RA	159849at6656	NA : NA	FALSE	FALSE	FALSE	FALSE	TRUE
1074	DSIL_00005687-RA	19619at6656	PF03564 : Protein of unknown function (DUF1759)	FALSE	FALSE	FALSE	FALSE	TRUE
1075	DSIL_00005703-RA	55936at6656	PF00566 : Rab-GTPase-TBC domain	FALSE	FALSE	TRUE	FALSE	TRUE
1076	DSIL_00005706-RA	93563at6656	PF03792 : PBC domain;PF00046 : Homeobox domain	FALSE	FALSE	TRUE	FALSE	TRUE
1077	DSIL_00005708-RA	70193at6656	PF16573 : N-terminal beta-sandwich domain of polyadenylation factor;PF16575 : mRNA cleavage and polyadenylation factor CLP1 P-loop;PF06807 : Pre-mRNA cleavage complex II protein Clp1	FALSE	FALSE	TRUE	FALSE	TRUE
1078	DSIL_00005710-RA	82145at6656	PF00400 : WD domain, G-beta repeat	FALSE	TRUE	FALSE	FALSE	TRUE
1079	DSIL_00005714-RA	65645at6656	PF09815 : XK-related protein	FALSE	FALSE	FALSE	TRUE	TRUE
1080	DSIL_00005716-RA	122770at6656	PF00076 : RNA recognition motif. (a.k.a. RRM, RBD, or RNP domain);PF00160 : Cyclophilin type peptidyl-prolyl cis-trans isomerase/CLD	FALSE	FALSE	TRUE	FALSE	TRUE
1081	DSIL_00005721-RA	19619at6656	PF05380 : Pao retrotransposon peptidase	FALSE	FALSE	FALSE	FALSE	TRUE
1082	DSIL_00005725-RA	218774at6656	NA : NA	FALSE	FALSE	FALSE	FALSE	TRUE
1083	DSIL_00005732-RA	134853at6656	PF01399 : PCI domain	TRUE	FALSE	FALSE	FALSE	TRUE
1084	DSIL_00005739-RA	149594at6656	PF00076 : RNA recognition motif. (a.k.a. RRM, RBD, or RNP domain)	FALSE	FALSE	FALSE	FALSE	TRUE
1085	DSIL_00005740-RA	167831at6656	PF00069 : Protein kinase domain	FALSE	FALSE	FALSE	FALSE	TRUE
1086	DSIL_00005742-RA	167831at6656	PF00069 : Protein kinase domain	FALSE	FALSE	FALSE	FALSE	TRUE
1087	DSIL_00005767-RA	146753at6656	PF00106 : short chain dehydrogenase	FALSE	FALSE	TRUE	FALSE	TRUE
1088	DSIL_00005771-RA	87103at6656	PF00105 : Zinc finger, C4 type (two domains);PF00104 : Ligand-binding domain of nuclear hormone receptor	FALSE	FALSE	TRUE	FALSE	TRUE
1089	DSIL_00005786-RA	15697at6656	PF09758 : Uncharacterised conserved protein	FALSE	FALSE	TRUE	FALSE	TRUE
1090	DSIL_00005790-RA	101695at6656	PF00096 : Zinc finger, C2H2 type	FALSE	FALSE	TRUE	FALSE	TRUE
1091	DSIL_00005800-RA	23288at6656	PF15784 : G-protein pathway suppressor 2-interacting domain	FALSE	FALSE	FALSE	TRUE	TRUE
1092	DSIL_00005818-RA	157722at6656	NA : NA	FALSE	FALSE	FALSE	FALSE	TRUE
1093	DSIL_00005820-RA	137182at6656	PF07679 : Immunoglobulin I-set domain;PF13927 : Immunoglobulin domain	FALSE	FALSE	FALSE	FALSE	TRUE
1094	DSIL_00005822-RA	55309at6656	NA : NA	FALSE	FALSE	TRUE	FALSE	TRUE
1095	DSIL_00005824-RA	65647at6656	PF00462 : Glutaredoxin	FALSE	FALSE	FALSE	FALSE	TRUE
1096	DSIL_00005830-RA	100685at6656	PF10324 : Serpentine type 7TM GPCR chemoreceptor Srw	FALSE	FALSE	TRUE	FALSE	TRUE
1097	DSIL_00005834-RA	51338at6656	PF00474 : Sodium:solute symporter family	FALSE	FALSE	TRUE	FALSE	TRUE
1098	DSIL_00005840-RA	98337at6656	PF00153 : Mitochondrial carrier protein	FALSE	FALSE	TRUE	FALSE	TRUE
1099	DSIL_00005858-RA	59295at6656	PF07993 : Male sterility protein;PF03015 : Male sterility protein	FALSE	FALSE	TRUE	FALSE	TRUE
1100	DSIL_00005866-RA	49114at6656	PF00135 : Carboxylesterase family	FALSE	FALSE	TRUE	FALSE	TRUE
1101	DSIL_00005871-RA	48353at6656	PF15625 : CC2D2A N-terminal C2 domain	FALSE	FALSE	TRUE	FALSE	TRUE
1102	DSIL_00005879-RA	7706at6656	PF13246 : Cation transport ATPase (P-type);PF16212 : Phospholipid-translocating P-type ATPase C-terminal	FALSE	FALSE	TRUE	FALSE	TRUE
1103	DSIL_00005882-RA	125307at6656	PF00090 : Thrombospondin type 1 domain	FALSE	FALSE	FALSE	TRUE	TRUE
1104	DSIL_00005887-RA	64853at6656	NA : NA	FALSE	FALSE	FALSE	FALSE	TRUE
1105	DSIL_00005899-RA	157722at6656	PF10181 : GPI-GlcNAc transferase complex, PIG-H component	FALSE	FALSE	FALSE	FALSE	TRUE
1106	DSIL_00005908-RA	96506at6656	PF00001 : 7 transmembrane receptor (rhodopsin family)	FALSE	FALSE	TRUE	FALSE	TRUE
1107	DSIL_00005910-RA	210585at6656	NA : NA	FALSE	FALSE	FALSE	FALSE	TRUE
1108	DSIL_00005913-RA	76889at6656	PF00472 : RF-1 domain;PF03462 : PCRF domain	FALSE	FALSE	TRUE	FALSE	TRUE
1109	DSIL_00005916-RA	108808at6656	PF13733 : N-terminal region of glycosyl transferase group 7;PF02709 : N-terminal domain of galactosyltransferase	TRUE	FALSE	FALSE	FALSE	TRUE
1110	DSIL_00005917-RA	118780at6656	PF04068 : Possible Fer4-like domain in RNase L inhibitor, RLI;PF04034 : Ribosome biogenesis protein, C-terminal	FALSE	FALSE	FALSE	FALSE	TRUE
1111	DSIL_00005921-RA	142721at6656	PF00089 : Trypsin	FALSE	FALSE	FALSE	FALSE	TRUE
1112	DSIL_00005929-RA	175698at6656	NA : NA	FALSE	FALSE	FALSE	FALSE	TRUE
1113	DSIL_00005933-RA	65747at6656	PF00155 : Aminotransferase class I and II	FALSE	FALSE	FALSE	TRUE	TRUE
1114	DSIL_00005938-RA	152696at6656	PF01498 : Transposase	FALSE	FALSE	FALSE	TRUE	TRUE
1115	DSIL_00005939-RA	35519at6656	PF08418 : DNA polymerase alpha subunit B N-terminal	FALSE	FALSE	FALSE	TRUE	TRUE
1116	DSIL_00005940-RA	4333at6656	PF10433 : Mono-functional DNA-alkylating methyl methanesulfonate N-term;PF03178 : CPSF A subunit region	FALSE	FALSE	TRUE	FALSE	TRUE
1117	DSIL_00005944-RA	11846at6656	PF00102 : Protein-tyrosine phosphatase;PF00041 : Fibronectin type III domain	FALSE	FALSE	TRUE	FALSE	TRUE
1118	DSIL_00005946-RA	11846at6656	PF00041 : Fibronectin type III domain;PF07679 : Immunoglobulin I-set domain	FALSE	FALSE	TRUE	FALSE	TRUE
1119	DSIL_00005950-RA	69064at6656	PF01070 : FMN-dependent dehydrogenase	FALSE	FALSE	TRUE	FALSE	TRUE
1120	DSIL_00005951-RA	77755at6656	PF01697 : Glycosyltransferase family 92	FALSE	FALSE	FALSE	TRUE	TRUE
1121	DSIL_00005952-RA	77755at6656	PF01697 : Glycosyltransferase family 92	FALSE	FALSE	FALSE	TRUE	TRUE
1122	DSIL_00005956-RA	70406at6656	PF00004 : ATPase family associated with various cellular activities (AAA)	FALSE	FALSE	TRUE	FALSE	TRUE
1123	DSIL_00005961-RA	49895at6656	PF00443 : Ubiquitin carboxyl-terminal hydrolase;PF02148 : Zn-finger in ubiquitin-hydrolases and other protein	FALSE	FALSE	FALSE	FALSE	TRUE
1124	DSIL_00005963-RA	17543at6656	PF12578 : Myotubularin-associated protein;PF06602 : Myotubularin-like phosphatase domain	FALSE	FALSE	TRUE	FALSE	TRUE
1125	DSIL_00005965-RA	121894at6656	NA : NA	FALSE	FALSE	TRUE	FALSE	TRUE
1126	DSIL_00005969-RA	145867at6656	NA : NA	TRUE	FALSE	FALSE	FALSE	TRUE
1127	DSIL_00005971-RA	163867at6656	PF01569 : PAP2 superfamily	FALSE	FALSE	FALSE	TRUE	TRUE
1128	DSIL_00005973-RA	82085at6656	NA : NA	FALSE	FALSE	TRUE	FALSE	TRUE
1129	DSIL_00005975-RA	112922at6656	PF07648 : Kazal-type serine protease inhibitor domain;PF10591 : Secreted protein acidic and rich in cysteine Ca binding region	FALSE	FALSE	FALSE	TRUE	TRUE
1130	DSIL_00005998-RA	153349at6656	PF07686 : Immunoglobulin V-set domain;PF13927 : Immunoglobulin domain	FALSE	FALSE	FALSE	FALSE	TRUE
1131	DSIL_00006006-RA	69443at6656	PF14291 : Domain of unknown function (DUF4371)	FALSE	FALSE	FALSE	TRUE	TRUE
1132	DSIL_00006012-RA	157316at6656	NA : NA	FALSE	FALSE	FALSE	FALSE	TRUE
1133	DSIL_00006028-RA	91663at6656	PF05011 : Lariat debranching enzyme, C-terminal domain;PF00149 : Calcineurin-like phosphoesterase	TRUE	FALSE	FALSE	FALSE	TRUE
1134	DSIL_00006030-RA	41628at6656	PF13522 : Glutamine amidotransferase domain	FALSE	FALSE	TRUE	FALSE	TRUE
1135	DSIL_00006032-RA	28954at6656	PF01485 : IBR domain, a half RING-finger domain	FALSE	FALSE	FALSE	FALSE	TRUE
1136	DSIL_00006037-RA	108642at6656	PF04857 : CAF1 family ribonuclease;PF01424 : R3H domain	FALSE	FALSE	FALSE	TRUE	TRUE
1137	DSIL_00006038-RA	39573at6656	PF12129 : Male germ-cell putative homeodomain transcription factor	TRUE	FALSE	FALSE	FALSE	TRUE
1138	DSIL_00006046-RA	79191at6656	PF00028 : Cadherin domain	FALSE	FALSE	FALSE	FALSE	TRUE
1139	DSIL_00006050-RA	31262at6656	PF00856 : SET domain	FALSE	FALSE	TRUE	FALSE	TRUE
1140	DSIL_00006051-RA	74680at6656	PF00104 : Ligand-binding domain of nuclear hormone receptor	FALSE	TRUE	FALSE	FALSE	TRUE
1141	DSIL_00006062-RA	222307at6656	NA : NA	FALSE	FALSE	FALSE	FALSE	TRUE
1142	DSIL_00006079-RA	10693at6656	PF10409 : C2 domain of PTEN tumour-suppressor protein	FALSE	FALSE	TRUE	FALSE	TRUE
1143	DSIL_00006081-RA	58996at6656	PF02257 : RFX DNA-binding domain	FALSE	FALSE	TRUE	FALSE	TRUE
1144	DSIL_00006086-RA	49363at6656	PF00069 : Protein kinase domain	FALSE	FALSE	TRUE	FALSE	TRUE
1145	DSIL_00006088-RA	84103at6656	PF02535 : ZIP Zinc transporter	FALSE	FALSE	TRUE	FALSE	TRUE
1146	DSIL_00006091-RA	94941at6656	NA : NA	FALSE	FALSE	TRUE	FALSE	TRUE
1147	DSIL_00006092-RA	138343at6656	PF01370 : NAD dependent epimerase/dehydratase family	FALSE	FALSE	FALSE	FALSE	TRUE
1148	DSIL_00006099-RA	21881at6656	NA : NA	FALSE	FALSE	TRUE	FALSE	TRUE
1149	DSIL_00006100-RA	32779at6656	PF00076 : RNA recognition motif. (a.k.a. RRM, RBD, or RNP domain)	FALSE	FALSE	FALSE	TRUE	TRUE
1150	DSIL_00006109-RA	3951at6656	PF07677 : A-macroglobulin receptor;PF00207 : Alpha-2-macroglobulin family;PF07703 : Alpha-2-macroglobulin family N-terminal region;PF10569 : Alpha-macro-globulin thiol-ester bond-forming region;PF07678 : A-macroglobulin complement component	FALSE	FALSE	TRUE	FALSE	TRUE
1151	DSIL_00006131-RA	17341at6656	PF03098 : Animal haem peroxidase	FALSE	FALSE	FALSE	TRUE	TRUE
1152	DSIL_00006139-RA	100907at6656	PF05739 : SNARE domain;PF00804 : Syntaxin	FALSE	FALSE	TRUE	FALSE	TRUE
1153	DSIL_00006142-RA	61123at6656	PF10265 : Mitoguardin	FALSE	FALSE	TRUE	FALSE	TRUE
1154	DSIL_00006147-RA	112590at6656	PF00168 : C2 domain	FALSE	FALSE	FALSE	FALSE	TRUE
1155	DSIL_00006156-RA	145730at6656	PF13843 : Transposase IS4	FALSE	FALSE	FALSE	FALSE	TRUE
1156	DSIL_00006161-RA	98640at6656	PF00294 : pfkB family carbohydrate kinase	FALSE	FALSE	TRUE	FALSE	TRUE
1157	DSIL_00006164-RA	98640at6656	PF00294 : pfkB family carbohydrate kinase	FALSE	FALSE	TRUE	FALSE	TRUE
1158	DSIL_00006171-RA	9447at6656	PF00787 : PX domain;PF00454 : Phosphatidylinositol 3- and 4-kinase;PF00613 : Phosphoinositide 3-kinase family, accessory domain (PIK domain);PF00168 : C2 domain	FALSE	FALSE	TRUE	FALSE	TRUE
1159	DSIL_00006174-RA	133810at6656	PF00057 : Low-density lipoprotein receptor domain class A;PF07679 : Immunoglobulin I-set domain	FALSE	FALSE	FALSE	FALSE	TRUE
1160	DSIL_00006179-RA	46318at6656	PF00984 : UDP-glucose/GDP-mannose dehydrogenase family, central domain;PF03721 : UDP-glucose/GDP-mannose dehydrogenase family, NAD binding domain	FALSE	FALSE	TRUE	FALSE	TRUE
1161	DSIL_00006184-RA	209083at6656	NA : NA	FALSE	FALSE	FALSE	FALSE	TRUE
1162	DSIL_00006187-RA	121784at6656	NA : NA	FALSE	TRUE	FALSE	FALSE	TRUE
1163	DSIL_00006188-RA	130105at6656	NA : NA	FALSE	FALSE	FALSE	TRUE	TRUE
1164	DSIL_00006191-RA	74994at6656	NA : NA	FALSE	FALSE	FALSE	TRUE	TRUE
1165	DSIL_00006199-RA	21881at6656	PF14223 : gag-polypeptide of LTR copia-type	FALSE	FALSE	TRUE	FALSE	TRUE
1166	DSIL_00006203-RA	106847at6656	PF01302 : CAP-Gly domain	FALSE	FALSE	TRUE	FALSE	TRUE
1167	DSIL_00006210-RA	104158at6656	PF01145 : SPFH domain / Band 7 family	FALSE	FALSE	TRUE	FALSE	TRUE
1168	DSIL_00006214-RA	86339at6656	PF08515 : Transforming growth factor beta type I GS-motif;PF00069 : Protein kinase domain	FALSE	FALSE	TRUE	FALSE	TRUE
1169	DSIL_00006215-RA	72021at6656	PF03770 : Inositol polyphosphate kinase	FALSE	FALSE	TRUE	FALSE	TRUE
1170	DSIL_00006220-RA	9483at6656	PF14529 : Endonuclease-reverse transcriptase;PF10613 : Ligated ion channel L-glutamate- and glycine-binding site;PF00060 : Ligand-gated ion channel	FALSE	FALSE	TRUE	FALSE	TRUE
1171	DSIL_00006221-RA	91979at6656	PF14598 : PAS domain	FALSE	FALSE	FALSE	FALSE	TRUE
1172	DSIL_00006223-RA	64624at6656	PF12763 : Cytoskeletal-regulatory complex EF hand	TRUE	FALSE	FALSE	FALSE	TRUE
1173	DSIL_00006228-RA	125179at6656	NA : NA	FALSE	FALSE	FALSE	TRUE	TRUE
1174	DSIL_00006229-RA	18053at6656	PF01437 : Plexin repeat;PF01403 : Sema domain	FALSE	FALSE	TRUE	FALSE	TRUE
1175	DSIL_00006236-RA	152408at6656	PF12874 : Zinc-finger of C2H2 type	FALSE	FALSE	FALSE	FALSE	TRUE
1176	DSIL_00006239-RA	142653at6656	PF14542 : GCN5-related N-acetyl-transferase;PF01571 : Aminomethyltransferase folate-binding domain	TRUE	FALSE	FALSE	FALSE	TRUE
1177	DSIL_00006240-RA	111344at6656	PF13912 : C2H2-type zinc finger;PF00096 : Zinc finger, C2H2 type	FALSE	TRUE	FALSE	FALSE	TRUE
1178	DSIL_00006241-RA	113088at6656	PF04503 : Single-stranded DNA binding protein, SSDP	FALSE	FALSE	TRUE	FALSE	TRUE
1179	DSIL_00006247-RA	12183at6656	PF03623 : Focal adhesion targeting region;PF00373 : FERM central domain;PF07714 : Protein tyrosine kinase	FALSE	FALSE	TRUE	FALSE	TRUE
1180	DSIL_00006261-RA	155970at6656	PF15923 : Domain of unknown function (DUF4745)	FALSE	TRUE	FALSE	FALSE	TRUE
1181	DSIL_00006268-RA	19619at6656	NA : NA	FALSE	FALSE	FALSE	FALSE	TRUE
1182	DSIL_00006292-RA	59193at6656	NA : NA	FALSE	FALSE	TRUE	FALSE	TRUE
1183	DSIL_00006293-RA	59193at6656	NA : NA	FALSE	FALSE	TRUE	FALSE	TRUE
1184	DSIL_00006295-RA	170326at6656	PF11027 : Protein of unknown function (DUF2615)	FALSE	FALSE	TRUE	FALSE	TRUE
1185	DSIL_00006301-RA	14267at6656	PF00069 : Protein kinase domain	FALSE	FALSE	TRUE	FALSE	TRUE
1186	DSIL_00006302-RA	51171at6656	PF00651 : BTB/POZ domain;PF00071 : Ras family	FALSE	FALSE	TRUE	FALSE	TRUE
1187	DSIL_00006306-RA	50028at6656	PF04710 : Pellino	FALSE	FALSE	TRUE	FALSE	TRUE
1188	DSIL_00006308-RA	87840at6656	NA : NA	FALSE	FALSE	TRUE	FALSE	TRUE
1189	DSIL_00006309-RA	10608at6656	PF01326 : Pyruvate phosphate dikinase, PEP/pyruvate binding domain	FALSE	FALSE	FALSE	TRUE	TRUE
1190	DSIL_00006315-RA	10608at6656	PF00391 : PEP-utilising enzyme, mobile domain	FALSE	FALSE	FALSE	TRUE	TRUE
1191	DSIL_00006319-RA	3569at6656	PF00063 : Myosin head (motor domain)	FALSE	FALSE	TRUE	FALSE	TRUE
1192	DSIL_00006323-RA	64182at6656	PF00651 : BTB/POZ domain;PF00415 : Regulator of chromosome condensation (RCC1) repeat	FALSE	FALSE	FALSE	TRUE	TRUE
1193	DSIL_00006330-RA	36697at6656	PF00209 : Sodium:neurotransmitter symporter family	FALSE	FALSE	FALSE	FALSE	TRUE
1194	DSIL_00006335-RA	99748at6656	PF16184 : Cadherin-like	FALSE	FALSE	FALSE	FALSE	TRUE
1195	DSIL_00006336-RA	67491at6656	PF00069 : Protein kinase domain	FALSE	FALSE	TRUE	FALSE	TRUE
1196	DSIL_00006337-RA	81307at6656	PF00400 : WD domain, G-beta repeat	TRUE	FALSE	FALSE	FALSE	TRUE
1197	DSIL_00006338-RA	40964at6656	PF12836 : Helix-hairpin-helix motif	FALSE	FALSE	FALSE	TRUE	TRUE
1198	DSIL_00006345-RA	134024at6656	NA : NA	FALSE	FALSE	TRUE	FALSE	TRUE
1199	DSIL_00006347-RA	18073at6656	NA : NA	FALSE	FALSE	TRUE	FALSE	TRUE
1200	DSIL_00006348-RA	157316at6656	PF05485 : THAP domain	FALSE	FALSE	FALSE	FALSE	TRUE
1201	DSIL_00006353-RA	207010at6656	NA : NA	FALSE	FALSE	FALSE	FALSE	TRUE
1202	DSIL_00006361-RA	82920at6656	NA : NA	FALSE	FALSE	FALSE	TRUE	TRUE
1203	DSIL_00006362-RA	7362at6656	PF12436 : ICP0-binding domain of Ubiquitin-specific protease 7;PF00917 : MATH domain;PF00443 : Ubiquitin carboxyl-terminal hydrolase	FALSE	FALSE	TRUE	FALSE	TRUE
1204	DSIL_00006364-RA	108564at6656	PF15251 : Domain of unknown function (DUF4588)	TRUE	FALSE	FALSE	FALSE	TRUE
1205	DSIL_00006369-RA	155805at6656	PF10178 : Proteasome assembly chaperone 3	FALSE	FALSE	FALSE	FALSE	TRUE
1206	DSIL_00006370-RA	17363at6656	NA : NA	FALSE	FALSE	FALSE	TRUE	TRUE
1207	DSIL_00006371-RA	84010at6656	PF03127 : GAT domain	FALSE	FALSE	TRUE	FALSE	TRUE
1208	DSIL_00006372-RA	146007at6656	PF02099 : Josephin	TRUE	FALSE	FALSE	FALSE	TRUE
1209	DSIL_00006380-RA	112450at6656	PF00076 : RNA recognition motif. (a.k.a. RRM, RBD, or RNP domain)	FALSE	FALSE	TRUE	FALSE	TRUE
1210	DSIL_00006381-RA	126614at6656	PF00730 : HhH-GPD superfamily base excision DNA repair protein;PF07934 : 8-oxoguanine DNA glycosylase, N-terminal domain	TRUE	FALSE	FALSE	FALSE	TRUE
1211	DSIL_00006382-RA	217425at6656	NA : NA	FALSE	FALSE	FALSE	FALSE	TRUE
1212	DSIL_00006396-RA	197939at6656	NA : NA	FALSE	FALSE	FALSE	FALSE	TRUE
1213	DSIL_00006409-RA	75389at6656	PF01412 : Putative GTPase activating protein for Arf;PF00169 : PH domain	FALSE	FALSE	FALSE	TRUE	TRUE
1214	DSIL_00006411-RA	112985at6656	PF02348 : Cytidylyltransferase	TRUE	FALSE	FALSE	FALSE	TRUE
1215	DSIL_00006414-RA	70814at6656	PF00069 : Protein kinase domain	FALSE	FALSE	TRUE	FALSE	TRUE
1216	DSIL_00006432-RA	69838at6656	PF02931 : Neurotransmitter-gated ion-channel ligand binding domain;PF02932 : Neurotransmitter-gated ion-channel transmembrane region	FALSE	FALSE	TRUE	FALSE	TRUE
1217	DSIL_00006434-RA	76165at6656	PF13927 : Immunoglobulin domain;PF08205 : CD80-like C2-set immunoglobulin domain;PF07679 : Immunoglobulin I-set domain	FALSE	FALSE	FALSE	TRUE	TRUE
1218	DSIL_00006439-RA	103973at6656	PF03184 : DDE superfamily endonuclease	FALSE	FALSE	TRUE	FALSE	TRUE
1219	DSIL_00006447-RA	218774at6656	NA : NA	FALSE	FALSE	FALSE	FALSE	TRUE
1220	DSIL_00006450-RA	223950at6656	PF13976 : GAG-pre-integrase domain	FALSE	FALSE	FALSE	FALSE	TRUE
1221	DSIL_00006456-RA	69212at6656	PF00176 : SNF2 family N-terminal domain;PF00271 : Helicase conserved C-terminal domain	FALSE	FALSE	FALSE	TRUE	TRUE
1222	DSIL_00006458-RA	89006at6656	PF16499 : Alpha galactosidase A;PF17450 : Alpha galactosidase A C-terminal beta sandwich domain	FALSE	FALSE	TRUE	FALSE	TRUE
1223	DSIL_00006467-RA	114959at6656	NA : NA	FALSE	FALSE	TRUE	FALSE	TRUE
1224	DSIL_00006472-RA	203817at6656	NA : NA	FALSE	FALSE	FALSE	FALSE	TRUE
1225	DSIL_00006474-RA	203817at6656	NA : NA	FALSE	FALSE	FALSE	FALSE	TRUE
1226	DSIL_00006475-RA	175185at6656	PF00010 : Helix-loop-helix DNA-binding domain	FALSE	FALSE	FALSE	FALSE	TRUE
1227	DSIL_00006481-RA	206629at6656	NA : NA	FALSE	FALSE	FALSE	FALSE	TRUE
1228	DSIL_00006489-RA	97219at6656	PF01267 : F-actin capping protein alpha subunit	FALSE	FALSE	FALSE	TRUE	TRUE
1229	DSIL_00006494-RA	151761at6656	NA : NA	FALSE	TRUE	FALSE	FALSE	TRUE
1230	DSIL_00006496-RA	147723at6656	PF02109 : DAD family	FALSE	FALSE	FALSE	TRUE	TRUE
1231	DSIL_00006498-RA	133881at6656	PF02936 : Cytochrome c oxidase subunit IV	FALSE	FALSE	FALSE	TRUE	TRUE
1232	DSIL_00006499-RA	59995at6656	PF02872 : 5-nucleotidase, C-terminal domain;PF00149 : Calcineurin-like phosphoesterase	FALSE	FALSE	TRUE	FALSE	TRUE
1233	DSIL_00006506-RA	147271at6656	PF13669 : Glyoxalase/Bleomycin resistance protein/Dioxygenase superfamily	FALSE	TRUE	FALSE	FALSE	TRUE
1234	DSIL_00006507-RA	145492at6656	PF14580 : Leucine-rich repeat	FALSE	FALSE	TRUE	FALSE	TRUE
1235	DSIL_00006512-RA	103394at6656	PF12756 : C2H2 type zinc-finger (2 copies)	FALSE	FALSE	FALSE	FALSE	TRUE
1236	DSIL_00006514-RA	131769at6656	PF01775 : Ribosomal proteins 50S-L18Ae/60S-L20/60S-L18A	TRUE	FALSE	FALSE	FALSE	TRUE
1237	DSIL_00006515-RA	40015at6656	PF00441 : Acyl-CoA dehydrogenase, C-terminal domain;PF02770 : Acyl-CoA dehydrogenase, middle domain;PF02771 : Acyl-CoA dehydrogenase, N-terminal domain	FALSE	TRUE	FALSE	FALSE	TRUE
1238	DSIL_00006523-RA	143817at6656	NA : NA	FALSE	FALSE	FALSE	FALSE	TRUE
1239	DSIL_00006524-RA	143817at6656	PF13516 : Leucine Rich repeat	FALSE	FALSE	FALSE	FALSE	TRUE
1240	DSIL_00006533-RA	64486at6656	PF00069 : Protein kinase domain	FALSE	FALSE	TRUE	FALSE	TRUE
1241	DSIL_00006536-RA	51853at6656	PF00017 : SH2 domain;PF08947 : BPS (Between PH and SH2)	FALSE	FALSE	FALSE	TRUE	TRUE
1242	DSIL_00006538-RA	18524at6656	PF01030 : Receptor L domain;PF00757 : Furin-like cysteine rich region;PF07714 : Protein tyrosine kinase;PF14843 : Growth factor receptor domain IV	FALSE	FALSE	TRUE	FALSE	TRUE
1243	DSIL_00006542-RA	17046at6656	PF12894 : Anaphase-promoting complex subunit 4 WD40 domain;PF01167 : Tub family	FALSE	FALSE	TRUE	FALSE	TRUE
1244	DSIL_00006545-RA	33010at6656	PF00415 : Regulator of chromosome condensation (RCC1) repeat;PF12796 : Ankyrin repeats (3 copies)	TRUE	FALSE	FALSE	FALSE	TRUE
1245	DSIL_00006557-RA	31934at6656	PF00412 : LIM domain;PF02145 : Rap/ran-GAP	FALSE	FALSE	TRUE	FALSE	TRUE
1246	DSIL_00006576-RA	14030at6656	NA : NA	FALSE	FALSE	TRUE	FALSE	TRUE
1247	DSIL_00006583-RA	48983at6656	PF01534 : Frizzled/Smoothened family membrane region;PF01392 : Fz domain	FALSE	FALSE	TRUE	FALSE	TRUE
1248	DSIL_00006593-RA	147915at6656	NA : NA	FALSE	FALSE	FALSE	TRUE	TRUE
1249	DSIL_00006601-RA	79503at6656	PF09606 : ARC105 or Med15 subunit of Mediator complex non-fungal	FALSE	FALSE	TRUE	FALSE	TRUE
1250	DSIL_00006602-RA	47495at6656	PF00408 : Phosphoglucomutase/phosphomannomutase, C-terminal domain	TRUE	FALSE	FALSE	FALSE	TRUE
1251	DSIL_00006605-RA	43112at6656	PF00611 : Fes/CIP4, and EFC/F-BAR homology domain;PF14604 : Variant SH3 domain	FALSE	FALSE	FALSE	TRUE	TRUE
1252	DSIL_00006606-RA	99221at6656	NA : NA	FALSE	FALSE	FALSE	TRUE	TRUE
1253	DSIL_00006621-RA	74996at6656	NA : NA	FALSE	FALSE	FALSE	FALSE	TRUE
1254	DSIL_00006622-RA	181291at6656	PF00801 : PKD domain	FALSE	FALSE	FALSE	FALSE	TRUE
1255	DSIL_00006624-RA	112556at6656	PF08598 : Sds3-like	TRUE	FALSE	FALSE	FALSE	TRUE
1256	DSIL_00006626-RA	57293at6656	NA : NA	FALSE	FALSE	TRUE	FALSE	TRUE
1257	DSIL_00006633-RA	15528at6656	PF00493 : MCM2/3/5 family	FALSE	FALSE	TRUE	FALSE	TRUE
1258	DSIL_00006634-RA	109583at6656	NA : NA	FALSE	FALSE	FALSE	TRUE	TRUE
1259	DSIL_00006635-RA	110355at6656	PF03152 : Ubiquitin fusion degradation protein UFD1	TRUE	FALSE	FALSE	FALSE	TRUE
1260	DSIL_00006637-RA	117902at6656	PF13640 : 2OG-Fe(II) oxygenase superfamily;PF01753 : MYND finger	FALSE	FALSE	TRUE	FALSE	TRUE
1261	DSIL_00006638-RA	153475at6656	PF03259 : Roadblock/LC7 domain	FALSE	FALSE	FALSE	FALSE	TRUE
1262	DSIL_00006646-RA	101479at6656	NA : NA	FALSE	FALSE	TRUE	FALSE	TRUE
1263	DSIL_00006657-RA	35364at6656	PF00147 : Fibrinogen beta and gamma chains, C-terminal globular domain	FALSE	FALSE	TRUE	FALSE	TRUE
1264	DSIL_00006659-RA	142928at6656	PF00642 : Zinc finger C-x8-C-x5-C-x3-H type (and similar)	TRUE	FALSE	FALSE	FALSE	TRUE
1265	DSIL_00006660-RA	116628at6656	PF04884 : Vitamin B6 photo-protection and homoeostasis	TRUE	FALSE	FALSE	FALSE	TRUE
1266	DSIL_00006666-RA	109285at6656	PF08241 : Methyltransferase domain	FALSE	FALSE	FALSE	TRUE	TRUE
1267	DSIL_00006679-RA	66184at6656	PF00105 : Zinc finger, C4 type (two domains);PF00104 : Ligand-binding domain of nuclear hormone receptor	FALSE	FALSE	TRUE	FALSE	TRUE
1268	DSIL_00006685-RA	15948at6656	PF16746 : BAR domain of APPL family;PF14604 : Variant SH3 domain;PF00620 : RhoGAP domain	FALSE	FALSE	FALSE	TRUE	TRUE
1269	DSIL_00006705-RA	112386at6656	NA : NA	FALSE	FALSE	TRUE	FALSE	TRUE
1270	DSIL_00006707-RA	84587at6656	PF02826 : D-isomer specific 2-hydroxyacid dehydrogenase, NAD binding domain	FALSE	FALSE	TRUE	FALSE	TRUE
1271	DSIL_00006709-RA	22004at6656	NA : NA	FALSE	FALSE	TRUE	FALSE	TRUE
1272	DSIL_00006715-RA	4040at6656	NA : NA	FALSE	FALSE	TRUE	FALSE	TRUE
1273	DSIL_00006722-RA	103973at6656	NA : NA	FALSE	FALSE	TRUE	FALSE	TRUE
1274	DSIL_00006723-RA	103973at6656	PF03184 : DDE superfamily endonuclease	FALSE	FALSE	TRUE	FALSE	TRUE
1275	DSIL_00006725-RA	69838at6656	PF02931 : Neurotransmitter-gated ion-channel ligand binding domain;PF02932 : Neurotransmitter-gated ion-channel transmembrane region	FALSE	FALSE	TRUE	FALSE	TRUE
1276	DSIL_00006731-RA	127511at6656	PF05856 : ARP2/3 complex 20 kDa subunit (ARPC4)	TRUE	FALSE	FALSE	FALSE	TRUE
1277	DSIL_00006733-RA	34255at6656	PF00183 : Hsp90 protein;PF02518 : Histidine kinase-, DNA gyrase B-, and HSP90-like ATPase	FALSE	FALSE	TRUE	FALSE	TRUE
1278	DSIL_00006735-RA	55968at6656	NA : NA	FALSE	FALSE	FALSE	FALSE	TRUE
1279	DSIL_00006738-RA	46385at6656	PF12053 : N-terminal of Par3 and HAL proteins;PF00221 : Aromatic amino acid lyase	FALSE	FALSE	FALSE	TRUE	TRUE
1280	DSIL_00006742-RA	85114at6656	NA : NA	FALSE	FALSE	TRUE	FALSE	TRUE
1281	DSIL_00006744-RA	14712at6656	PF15950 : Putative sperm flagellar membrane protein	FALSE	FALSE	TRUE	FALSE	TRUE
1282	DSIL_00006746-RA	116366at6656	PF05428 : Corticotropin-releasing factor binding protein (CRF-BP)	FALSE	FALSE	FALSE	TRUE	TRUE
1283	DSIL_00006758-RA	148601at6656	PF07679 : Immunoglobulin I-set domain	FALSE	FALSE	FALSE	FALSE	TRUE
1284	DSIL_00006762-RA	147915at6656	NA : NA	FALSE	FALSE	FALSE	TRUE	TRUE
1285	DSIL_00006773-RA	20666at6656	PF07714 : Protein tyrosine kinase;PF07679 : Immunoglobulin I-set domain	FALSE	FALSE	TRUE	FALSE	TRUE
1286	DSIL_00006775-RA	116366at6656	PF05428 : Corticotropin-releasing factor binding protein (CRF-BP)	FALSE	FALSE	FALSE	TRUE	TRUE
1287	DSIL_00006780-RA	8882at6656	PF00063 : Myosin head (motor domain);PF00612 : IQ calmodulin-binding motif	FALSE	FALSE	TRUE	FALSE	TRUE
1288	DSIL_00006788-RA	124534at6656	PF00497 : Bacterial extracellular solute-binding proteins, family 3;PF00060 : Ligand-gated ion channel;PF00071 : Ras family	FALSE	FALSE	TRUE	FALSE	TRUE
1289	DSIL_00006791-RA	59430at6656	PF06584 : DIRP	TRUE	FALSE	FALSE	FALSE	TRUE
1290	DSIL_00006792-RA	105956at6656	PF00400 : WD domain, G-beta repeat;PF04494 : WD40 associated region in TFIID subunit, NTD2 domain	FALSE	FALSE	TRUE	FALSE	TRUE
1291	DSIL_00006795-RA	111374at6656	PF01088 : Ubiquitin carboxyl-terminal hydrolase, family 1	FALSE	FALSE	TRUE	FALSE	TRUE
1292	DSIL_00006805-RA	106988at6656	PF04157 : EAP30/Vps36 family;PF10164 : Uncharacterized conserved protein (DUF2367);PF11605 : Vacuolar protein sorting protein 36 Vps36	FALSE	FALSE	TRUE	FALSE	TRUE
1293	DSIL_00006806-RA	33307at6656	NA : NA	FALSE	FALSE	FALSE	TRUE	TRUE
1294	DSIL_00006823-RA	28624at6656	NA : NA	FALSE	FALSE	FALSE	FALSE	TRUE
1295	DSIL_00006830-RA	39520at6656	PF07648 : Kazal-type serine protease inhibitor domain	FALSE	FALSE	FALSE	FALSE	TRUE
1296	DSIL_00006834-RA	156103at6656	PF14223 : gag-polypeptide of LTR copia-type	FALSE	FALSE	FALSE	FALSE	TRUE
1297	DSIL_00006850-RA	140062at6656	PF00505 : HMG (high mobility group) box	FALSE	FALSE	FALSE	TRUE	TRUE
1298	DSIL_00006862-RA	210514at6656	PF04500 : FLYWCH zinc finger domain	FALSE	FALSE	FALSE	FALSE	TRUE
1299	DSIL_00006864-RA	131720at6656	NA : NA	FALSE	FALSE	TRUE	FALSE	TRUE
1300	DSIL_00006872-RA	116114at6656	PF02204 : Vacuolar sorting protein 9 (VPS9) domain;PF00788 : Ras association (RalGDS/AF-6) domain	FALSE	FALSE	TRUE	FALSE	TRUE
1301	DSIL_00006886-RA	3951at6656	PF07677 : A-macroglobulin receptor;PF10569 : Alpha-macro-globulin thiol-ester bond-forming region;PF01759 : UNC-6/NTR/C345C module;PF07678 : A-macroglobulin complement component	FALSE	FALSE	TRUE	FALSE	TRUE
1302	DSIL_00006908-RA	158662at6656	PF05699 : hAT family C-terminal dimerisation region;PF05821 : NADH-ubiquinone oxidoreductase ASHI subunit (CI-ASHI or NDUFB8)	FALSE	FALSE	TRUE	FALSE	TRUE
1303	DSIL_00006918-RA	224329at6656	NA : NA	FALSE	FALSE	FALSE	FALSE	TRUE
1304	DSIL_00006930-RA	77543at6656	PF13499 : EF-hand domain pair;PF00153 : Mitochondrial carrier protein	FALSE	FALSE	TRUE	FALSE	TRUE
1305	DSIL_00006934-RA	27977at6656	PF00209 : Sodium:neurotransmitter symporter family	FALSE	FALSE	TRUE	FALSE	TRUE
1306	DSIL_00006936-RA	141660at6656	PF00692 : dUTPase	FALSE	FALSE	TRUE	FALSE	TRUE
1307	DSIL_00006939-RA	117509at6656	PF06743 : FAST kinase-like protein, subdomain 1	TRUE	FALSE	FALSE	FALSE	TRUE
1308	DSIL_00006945-RA	73106at6656	PF07808 : RED-like protein N-terminal region;PF07807 : RED-like protein C-terminal region	TRUE	FALSE	FALSE	FALSE	TRUE
1309	DSIL_00006949-RA	127703at6656	PF06534 : Repulsive guidance molecule (RGM) C-terminus	FALSE	FALSE	FALSE	TRUE	TRUE
1310	DSIL_00006954-RA	131271at6656	NA : NA	FALSE	FALSE	TRUE	FALSE	TRUE
1311	DSIL_00006958-RA	180207at6656	PF00089 : Trypsin	FALSE	FALSE	FALSE	FALSE	TRUE
1312	DSIL_00006962-RA	143053at6656	PF00412 : LIM domain	FALSE	FALSE	TRUE	FALSE	TRUE
1313	DSIL_00006967-RA	14141at6656	PF00082 : Subtilase family	FALSE	FALSE	FALSE	TRUE	TRUE
1314	DSIL_00006968-RA	10498at6656	PF02181 : Formin Homology 2 Domain	FALSE	FALSE	FALSE	TRUE	TRUE
1315	DSIL_00006975-RA	61261at6656	PF12037 : Domain of unknown function (DUF3523);PF00004 : ATPase family associated with various cellular activities (AAA)	TRUE	FALSE	FALSE	FALSE	TRUE
1316	DSIL_00006980-RA	81650at6656	NA : NA	TRUE	FALSE	FALSE	FALSE	TRUE
1317	DSIL_00006994-RA	103973at6656	NA : NA	FALSE	FALSE	TRUE	FALSE	TRUE
1318	DSIL_00006999-RA	139941at6656	PF13843 : Transposase IS4	FALSE	FALSE	FALSE	TRUE	TRUE
1319	DSIL_00007009-RA	108007at6656	PF08551 : Eukaryotic integral membrane protein (DUF1751)	FALSE	TRUE	FALSE	FALSE	TRUE
1320	DSIL_00007013-RA	13331at6656	PF00083 : Sugar (and other) transporter	FALSE	FALSE	TRUE	FALSE	TRUE
1321	DSIL_00007020-RA	143913at6656	NA : NA	FALSE	FALSE	TRUE	FALSE	TRUE
1322	DSIL_00007030-RA	953at6656	PF01485 : IBR domain, a half RING-finger domain	FALSE	FALSE	TRUE	FALSE	TRUE
1323	DSIL_00007033-RA	24487at6656	NA : NA	FALSE	FALSE	FALSE	FALSE	TRUE
1324	DSIL_00007037-RA	32098at6656	NA : NA	FALSE	FALSE	TRUE	FALSE	TRUE
1325	DSIL_00007040-RA	99552at6656	PF00046 : Homeobox domain	FALSE	FALSE	FALSE	FALSE	TRUE
1326	DSIL_00007042-RA	19619at6656	NA : NA	FALSE	FALSE	FALSE	FALSE	TRUE
1327	DSIL_00007043-RA	19619at6656	PF05380 : Pao retrotransposon peptidase	FALSE	FALSE	FALSE	FALSE	TRUE
1328	DSIL_00007050-RA	106968at6656	PF00069 : Protein kinase domain	FALSE	FALSE	FALSE	TRUE	TRUE
1329	DSIL_00007053-RA	117185at6656	NA : NA	FALSE	FALSE	FALSE	FALSE	TRUE
1330	DSIL_00007056-RA	112214at6656	NA : NA	FALSE	FALSE	FALSE	FALSE	TRUE
1331	DSIL_00007059-RA	151807at6656	PF01283 : Ribosomal protein S26e	FALSE	FALSE	TRUE	FALSE	TRUE
1332	DSIL_00007063-RA	137077at6656	NA : NA	FALSE	FALSE	FALSE	FALSE	TRUE
1333	DSIL_00007066-RA	56719at6656	PF00415 : Regulator of chromosome condensation (RCC1) repeat	FALSE	FALSE	FALSE	FALSE	TRUE
1334	DSIL_00007069-RA	91468at6656	NA : NA	FALSE	FALSE	TRUE	FALSE	TRUE
1335	DSIL_00007079-RA	167511at6656	NA : NA	FALSE	FALSE	FALSE	TRUE	TRUE
1336	DSIL_00007081-RA	94664at6656	NA : NA	FALSE	FALSE	FALSE	TRUE	TRUE
1337	DSIL_00007084-RA	206601at6656	NA : NA	FALSE	FALSE	FALSE	FALSE	TRUE
1338	DSIL_00007085-RA	60256at6656	PF07727 : Reverse transcriptase (RNA-dependent DNA polymerase)	FALSE	FALSE	FALSE	FALSE	TRUE
1339	DSIL_00007104-RA	169666at6656	NA : NA	FALSE	FALSE	FALSE	FALSE	TRUE
1340	DSIL_00007115-RA	94670at6656	PF07714 : Protein tyrosine kinase	FALSE	FALSE	FALSE	FALSE	TRUE
1341	DSIL_00007120-RA	94670at6656	NA : NA	FALSE	FALSE	FALSE	FALSE	TRUE
1342	DSIL_00007122-RA	60373at6656	PF00652 : Ricin-type beta-trefoil lectin domain;PF00535 : Glycosyl transferase family 2	FALSE	FALSE	TRUE	FALSE	TRUE
1343	DSIL_00007131-RA	109325at6656	PF00766 : Electron transfer flavoprotein FAD-binding domain	TRUE	FALSE	FALSE	FALSE	TRUE
1344	DSIL_00007132-RA	70266at6656	PF12874 : Zinc-finger of C2H2 type;PF16501 : S phase cyclin A-associated protein in the endoplasmic reticulum	FALSE	TRUE	FALSE	FALSE	TRUE
1345	DSIL_00007135-RA	38649at6656	PF02005 : N2,N2-dimethylguanosine tRNA methyltransferase	FALSE	FALSE	TRUE	FALSE	TRUE
1346	DSIL_00007136-RA	78042at6656	PF00530 : Scavenger receptor cysteine-rich domain;PF00089 : Trypsin	FALSE	FALSE	TRUE	FALSE	TRUE
1347	DSIL_00007137-RA	26960at6656	PF06777 : Helical and beta-bridge domain;PF13307 : Helicase C-terminal domain;PF06733 : DEAD_2	FALSE	FALSE	TRUE	FALSE	TRUE
1348	DSIL_00007149-RA	222510at6656	NA : NA	FALSE	FALSE	FALSE	FALSE	TRUE
1349	DSIL_00007162-RA	135457at6656	PF13639 : Ring finger domain	FALSE	FALSE	FALSE	TRUE	TRUE
1350	DSIL_00007165-RA	167074at6656	PF06842 : Protein of unknown function (DUF1242)	FALSE	TRUE	FALSE	FALSE	TRUE
1351	DSIL_00007166-RA	113502at6656	PF07743 : HSCB C-terminal oligomerisation domain	FALSE	TRUE	FALSE	FALSE	TRUE
1352	DSIL_00007170-RA	32034at6656	PF00005 : ABC transporter;PF01061 : ABC-2 type transporter	FALSE	FALSE	TRUE	FALSE	TRUE
1353	DSIL_00007185-RA	156965at6656	PF03792 : PBC domain	FALSE	FALSE	FALSE	FALSE	TRUE
1354	DSIL_00007191-RA	166247at6656	PF00379 : Insect cuticle protein	FALSE	FALSE	FALSE	FALSE	TRUE
1355	DSIL_00007201-RA	219205at6656	NA : NA	FALSE	FALSE	FALSE	FALSE	TRUE
1356	DSIL_00007209-RA	12890at6656	PF00400 : WD domain, G-beta repeat;PF08596 : Lethal giant larvae(Lgl) like, C-terminal;PF08366 : LLGL2	FALSE	FALSE	TRUE	FALSE	TRUE
1357	DSIL_00007210-RA	112055at6656	PF00089 : Trypsin	FALSE	FALSE	FALSE	FALSE	TRUE
1358	DSIL_00007212-RA	18242at6656	PF00130 : Phorbol esters/diacylglycerol binding domain (C1 domain);PF00609 : Diacylglycerol kinase accessory domain;PF00781 : Diacylglycerol kinase catalytic domain;PF00536 : SAM domain (Sterile alpha motif)	FALSE	FALSE	TRUE	FALSE	TRUE
1359	DSIL_00007216-RA	29287at6656	PF00560 : Leucine Rich Repeat;PF13855 : Leucine rich repeat;PF00001 : 7 transmembrane receptor (rhodopsin family)	FALSE	FALSE	TRUE	FALSE	TRUE
1360	DSIL_00007221-RA	11846at6656	PF00041 : Fibronectin type III domain	FALSE	FALSE	TRUE	FALSE	TRUE
1361	DSIL_00007224-RA	159048at6656	PF03227 : Gamma interferon inducible lysosomal thiol reductase (GILT)	FALSE	FALSE	FALSE	TRUE	TRUE
1362	DSIL_00007229-RA	77545at6656	PF00566 : Rab-GTPase-TBC domain	FALSE	FALSE	TRUE	FALSE	TRUE
1363	DSIL_00007234-RA	59719at6656	PF00743 : Flavin-binding monooxygenase-like	FALSE	FALSE	TRUE	FALSE	TRUE
1364	DSIL_00007237-RA	55879at6656	PF01607 : Chitin binding Peritrophin-A domain;PF00704 : Glycosyl hydrolases family 18	FALSE	FALSE	TRUE	FALSE	TRUE
1365	DSIL_00007238-RA	150614at6656	PF14705 : Costars	TRUE	FALSE	FALSE	FALSE	TRUE
1366	DSIL_00007251-RA	199835at6656	NA : NA	FALSE	FALSE	FALSE	FALSE	TRUE
1367	DSIL_00007254-RA	90580at6656	PF04670 : Gtr1/RagA G protein conserved region	FALSE	FALSE	TRUE	FALSE	TRUE
1368	DSIL_00007255-RA	30083at6656	PF00400 : WD domain, G-beta repeat	FALSE	FALSE	FALSE	TRUE	TRUE
1369	DSIL_00007256-RA	119778at6656	PF00281 : Ribosomal protein L5;PF00673 : ribosomal L5P family C-terminus	FALSE	FALSE	TRUE	FALSE	TRUE
1370	DSIL_00007268-RA	38503at6656	PF02191 : Olfactomedin-like domain	FALSE	FALSE	TRUE	FALSE	TRUE
1371	DSIL_00007274-RA	71976at6656	PF03096 : Ndr family	FALSE	FALSE	TRUE	FALSE	TRUE
1372	DSIL_00007280-RA	43128at6656	PF10613 : Ligated ion channel L-glutamate- and glycine-binding site;PF01055 : Glycosyl hydrolases family 31	FALSE	FALSE	FALSE	FALSE	TRUE
1373	DSIL_00007286-RA	116197at6656	PF01876 : RNase P subunit p30	FALSE	FALSE	TRUE	FALSE	TRUE
1374	DSIL_00007289-RA	2756at6656	PF00520 : Ion transport protein	TRUE	FALSE	FALSE	FALSE	TRUE
1375	DSIL_00007290-RA	112385at6656	NA : NA	TRUE	FALSE	FALSE	FALSE	TRUE
1376	DSIL_00007292-RA	116146at6656	PF00635 : MSP (Major sperm protein) domain	FALSE	FALSE	FALSE	TRUE	TRUE
1377	DSIL_00007303-RA	45335at6656	PF00096 : Zinc finger, C2H2 type;PF12171 : Zinc-finger double-stranded RNA-binding;PF13909 : C2H2-type zinc-finger domain	FALSE	FALSE	FALSE	TRUE	TRUE
1378	DSIL_00007308-RA	81630at6656	PF08584 : Ribonuclease P 40kDa (Rpp40) subunit	FALSE	FALSE	FALSE	FALSE	TRUE
1379	DSIL_00007315-RA	210396at6656	NA : NA	FALSE	FALSE	FALSE	FALSE	TRUE
1380	DSIL_00007320-RA	90106at6656	PF00001 : 7 transmembrane receptor (rhodopsin family)	FALSE	FALSE	TRUE	FALSE	TRUE
1381	DSIL_00007323-RA	99571at6656	NA : NA	FALSE	TRUE	FALSE	FALSE	TRUE
1382	DSIL_00007329-RA	97767at6656	PF01979 : Amidohydrolase family	FALSE	FALSE	FALSE	TRUE	TRUE
1383	DSIL_00007339-RA	147915at6656	NA : NA	FALSE	FALSE	FALSE	TRUE	TRUE
1384	DSIL_00007342-RA	53561at6656	PF08205 : CD80-like C2-set immunoglobulin domain;PF07679 : Immunoglobulin I-set domain	FALSE	FALSE	FALSE	TRUE	TRUE
1385	DSIL_00007350-RA	1714at6656	PF00435 : Spectrin repeat;PF00307 : Calponin homology (CH) domain	FALSE	FALSE	TRUE	FALSE	TRUE
1386	DSIL_00007354-RA	19107at6656	PF01436 : NHL repeat;PF00643 : B-box zinc finger	FALSE	FALSE	TRUE	FALSE	TRUE
1387	DSIL_00007357-RA	19107at6656	PF00643 : B-box zinc finger;PF00097 : Zinc finger, C3HC4 type (RING finger);PF01436 : NHL repeat	FALSE	FALSE	TRUE	FALSE	TRUE
1388	DSIL_00007365-RA	77748at6656	NA : NA	TRUE	FALSE	FALSE	FALSE	TRUE
1389	DSIL_00007372-RA	162432at6656	PF10163 : Transcription factor e(y)2	FALSE	FALSE	FALSE	TRUE	TRUE
1390	DSIL_00007377-RA	90794at6656	NA : NA	TRUE	FALSE	FALSE	FALSE	TRUE
1391	DSIL_00007380-RA	19619at6656	PF05585 : Putative peptidase (DUF1758)	FALSE	FALSE	FALSE	FALSE	TRUE
1392	DSIL_00007385-RA	147825at6656	PF10248 : Myelodysplasia-myeloid leukemia factor 1-interacting protein	FALSE	FALSE	FALSE	FALSE	TRUE
1393	DSIL_00007390-RA	172421at6656	PF03941 : Inner centromere protein, ARK binding region	FALSE	FALSE	FALSE	FALSE	TRUE
1394	DSIL_00007402-RA	128188at6656	PF01576 : Myosin tail	TRUE	FALSE	FALSE	FALSE	TRUE
1395	DSIL_00007410-RA	124460at6656	NA : NA	FALSE	FALSE	FALSE	TRUE	TRUE
1396	DSIL_00007411-RA	87602at6656	PF00876 : Innexin	FALSE	FALSE	TRUE	FALSE	TRUE
1397	DSIL_00007417-RA	109601at6656	PF00001 : 7 transmembrane receptor (rhodopsin family)	FALSE	FALSE	FALSE	TRUE	TRUE
1398	DSIL_00007421-RA	206601at6656	NA : NA	FALSE	FALSE	FALSE	FALSE	TRUE
1399	DSIL_00007422-RA	44485at6656	NA : NA	FALSE	FALSE	TRUE	FALSE	TRUE
1400	DSIL_00007423-RA	97184at6656	PF02270 : Transcription initiation factor IIF, beta subunit	FALSE	FALSE	TRUE	FALSE	TRUE
1401	DSIL_00007425-RA	171976at6656	NA : NA	FALSE	FALSE	FALSE	FALSE	TRUE
1402	DSIL_00007426-RA	42943at6656	PF00271 : Helicase conserved C-terminal domain;PF00270 : DEAD/DEAH box helicase	FALSE	FALSE	TRUE	FALSE	TRUE
1403	DSIL_00007431-RA	160172at6656	NA : NA	FALSE	FALSE	FALSE	TRUE	TRUE
1404	DSIL_00007444-RA	112427at6656	PF00071 : Ras family	FALSE	FALSE	FALSE	TRUE	TRUE
1405	DSIL_00007448-RA	174776at6656	NA : NA	FALSE	FALSE	FALSE	FALSE	TRUE
1406	DSIL_00007452-RA	84769at6656	PF00557 : Metallopeptidase family M24	FALSE	FALSE	TRUE	FALSE	TRUE
1407	DSIL_00007453-RA	55467at6656	PF00001 : 7 transmembrane receptor (rhodopsin family)	FALSE	FALSE	FALSE	TRUE	TRUE
1408	DSIL_00007462-RA	100513at6656	PF05743 : UEV domain	FALSE	FALSE	TRUE	FALSE	TRUE
1409	DSIL_00007463-RA	112981at6656	PF01652 : Eukaryotic initiation factor 4E	FALSE	FALSE	TRUE	FALSE	TRUE
1410	DSIL_00007466-RA	20758at6656	PF10613 : Ligated ion channel L-glutamate- and glycine-binding site	FALSE	FALSE	TRUE	FALSE	TRUE
1411	DSIL_00007475-RA	85068at6656	PF10234 : Clusterin-associated protein-1	FALSE	FALSE	FALSE	TRUE	TRUE
1412	DSIL_00007477-RA	77647at6656	PF03109 : ABC1 family	FALSE	FALSE	TRUE	FALSE	TRUE
1413	DSIL_00007478-RA	108623at6656	PF00884 : Sulfatase;PF14707 : C-terminal region of aryl-sulfatase	FALSE	FALSE	FALSE	TRUE	TRUE
1414	DSIL_00007480-RA	42064at6656	PF02919 : Eukaryotic DNA topoisomerase I, DNA binding fragment;PF01028 : Eukaryotic DNA topoisomerase I, catalytic core;PF14370 : C-terminal topoisomerase domain	FALSE	FALSE	FALSE	FALSE	TRUE
1415	DSIL_00007488-RA	198491at6656	PF15244 : Spermatogenesis-associated protein 7, or HSD3	FALSE	FALSE	FALSE	FALSE	TRUE
1416	DSIL_00007494-RA	109398at6656	NA : NA	FALSE	FALSE	TRUE	FALSE	TRUE
1417	DSIL_00007496-RA	62434at6656	PF00787 : PX domain	FALSE	FALSE	FALSE	TRUE	TRUE
1418	DSIL_00007504-RA	132998at6656	NA : NA	FALSE	FALSE	FALSE	FALSE	TRUE
1419	DSIL_00007512-RA	33318at6656	PF00400 : WD domain, G-beta repeat	FALSE	FALSE	FALSE	FALSE	TRUE
1420	DSIL_00007517-RA	134686at6656	PF17039 : Fucosyltransferase, N-terminal;PF00852 : Glycosyltransferase family 10 (fucosyltransferase) C-term	FALSE	FALSE	TRUE	FALSE	TRUE
1421	DSIL_00007519-RA	81521at6656	PF00069 : Protein kinase domain	FALSE	FALSE	FALSE	TRUE	TRUE
1422	DSIL_00007521-RA	85910at6656	PF13920 : Zinc finger, C3HC4 type (RING finger)	FALSE	FALSE	FALSE	FALSE	TRUE
1423	DSIL_00007524-RA	130226at6656	NA : NA	FALSE	FALSE	TRUE	FALSE	TRUE
1424	DSIL_00007527-RA	76716at6656	PF15113 : TMEM117 protein family	FALSE	FALSE	FALSE	FALSE	TRUE
1425	DSIL_00007557-RA	152773at6656	NA : NA	FALSE	FALSE	FALSE	FALSE	TRUE
1426	DSIL_00007559-RA	175698at6656	NA : NA	FALSE	FALSE	FALSE	FALSE	TRUE
1427	DSIL_00007560-RA	175698at6656	PF14223 : gag-polypeptide of LTR copia-type	FALSE	FALSE	FALSE	FALSE	TRUE
1428	DSIL_00007561-RA	48105at6656	PF01433 : Peptidase family M1 domain;PF11838 : ERAP1-like C-terminal domain	FALSE	FALSE	TRUE	FALSE	TRUE
1429	DSIL_00007563-RA	34529at6656	PF05192 : MutS domain III;PF00488 : MutS domain V;PF05188 : MutS domain II;PF05190 : MutS family domain IV;PF01624 : MutS domain I	FALSE	FALSE	TRUE	FALSE	TRUE
1430	DSIL_00007565-RA	3469at6656	PF00063 : Myosin head (motor domain);PF01576 : Myosin tail	FALSE	FALSE	TRUE	FALSE	TRUE
1431	DSIL_00007567-RA	7689at6656	PF00328 : Histidine phosphatase superfamily (branch 2)	FALSE	TRUE	FALSE	FALSE	TRUE
1432	DSIL_00007577-RA	67697at6656	PF00787 : PX domain	FALSE	FALSE	FALSE	FALSE	TRUE
1433	DSIL_00007587-RA	49480at6656	PF00067 : Cytochrome P450	FALSE	FALSE	TRUE	FALSE	TRUE
1434	DSIL_00007594-RA	3866at6656	NA : NA	FALSE	FALSE	TRUE	FALSE	TRUE
1435	DSIL_00007596-RA	142365at6656	PF02984 : Cyclin, C-terminal domain	FALSE	FALSE	FALSE	TRUE	TRUE
1436	DSIL_00007599-RA	103429at6656	PF12832 : MFS_1 like family	FALSE	FALSE	TRUE	FALSE	TRUE
1437	DSIL_00007617-RA	165271at6656	PF08766 : DEK C terminal domain	FALSE	TRUE	FALSE	FALSE	TRUE
1438	DSIL_00007629-RA	125127at6656	PF01302 : CAP-Gly domain;PF14560 : Ubiquitin-like domain	FALSE	FALSE	TRUE	FALSE	TRUE
1439	DSIL_00007646-RA	65490at6656	PF00789 : UBX domain	FALSE	FALSE	TRUE	FALSE	TRUE
1440	DSIL_00007652-RA	75927at6656	PF13855 : Leucine rich repeat;PF00001 : 7 transmembrane receptor (rhodopsin family)	FALSE	FALSE	TRUE	FALSE	TRUE
1441	DSIL_00007658-RA	115920at6656	PF12012 : Domain of unknown function (DUF3504)	FALSE	FALSE	FALSE	FALSE	TRUE
1442	DSIL_00007662-RA	163722at6656	PF00615 : Regulator of G protein signaling domain	FALSE	FALSE	FALSE	FALSE	TRUE
1443	DSIL_00007663-RA	106598at6656	PF13843 : Transposase IS4	FALSE	FALSE	FALSE	FALSE	TRUE
1444	DSIL_00007665-RA	142488at6656	PF13639 : Ring finger domain	FALSE	FALSE	FALSE	FALSE	TRUE
1445	DSIL_00007669-RA	36933at6656	NA : NA	FALSE	FALSE	TRUE	FALSE	TRUE
1446	DSIL_00007674-RA	9650at6656	PF00630 : Filamin/ABP280 repeat	FALSE	FALSE	TRUE	FALSE	TRUE
1447	DSIL_00007677-RA	19222at6656	PF01347 : Lipoprotein amino terminal region;PF09172 : Domain of unknown function (DUF1943);PF00094 : von Willebrand factor type D domain	FALSE	FALSE	FALSE	TRUE	TRUE
1448	DSIL_00007687-RA	129083at6656	NA : NA	FALSE	FALSE	FALSE	TRUE	TRUE
1449	DSIL_00007697-RA	99642at6656	NA : NA	FALSE	FALSE	TRUE	FALSE	TRUE
1450	DSIL_00007702-RA	142788at6656	PF06905 : Fas apoptotic inhibitory molecule (FAIM1)	FALSE	FALSE	TRUE	FALSE	TRUE
1451	DSIL_00007703-RA	15760at6656	PF00520 : Ion transport protein;PF00027 : Cyclic nucleotide-binding domain	FALSE	FALSE	TRUE	FALSE	TRUE
1452	DSIL_00007706-RA	137696at6656	PF05915 : Eukaryotic protein of unknown function (DUF872)	FALSE	TRUE	FALSE	FALSE	TRUE
1453	DSIL_00007712-RA	209684at6656	NA : NA	FALSE	FALSE	FALSE	FALSE	TRUE
1454	DSIL_00007717-RA	25026at6656	PF07714 : Protein tyrosine kinase	FALSE	FALSE	TRUE	FALSE	TRUE
1455	DSIL_00007736-RA	174123at6656	PF00078 : Reverse transcriptase (RNA-dependent DNA polymerase)	FALSE	FALSE	FALSE	FALSE	TRUE
1456	DSIL_00007737-RA	62159at6656	PF00069 : Protein kinase domain	FALSE	FALSE	FALSE	TRUE	TRUE
1457	DSIL_00007749-RA	91412at6656	PF00459 : Inositol monophosphatase family	FALSE	FALSE	TRUE	FALSE	TRUE
1458	DSIL_00007754-RA	101593at6656	PF00106 : short chain dehydrogenase	FALSE	FALSE	FALSE	TRUE	TRUE
1459	DSIL_00007760-RA	97817at6656	NA : NA	FALSE	FALSE	FALSE	FALSE	TRUE
1460	DSIL_00007764-RA	76049at6656	PF03095 : Phosphotyrosyl phosphate activator (PTPA) protein;PF13306 : Leucine rich repeats (6 copies);PF13855 : Leucine rich repeat	FALSE	FALSE	TRUE	FALSE	TRUE
1461	DSIL_00007765-RA	140150at6656	PF00049 : Insulin/IGF/Relaxin family	FALSE	FALSE	FALSE	FALSE	TRUE
1462	DSIL_00007772-RA	100936at6656	PF00096 : Zinc finger, C2H2 type;PF13894 : C2H2-type zinc finger	FALSE	FALSE	TRUE	FALSE	TRUE
1463	DSIL_00007780-RA	149807at6656	PF07884 : Vitamin K epoxide reductase family	TRUE	FALSE	FALSE	FALSE	TRUE
1464	DSIL_00007785-RA	84597at6656	PF00459 : Inositol monophosphatase family	FALSE	FALSE	TRUE	FALSE	TRUE
1465	DSIL_00007787-RA	91101at6656	PF00069 : Protein kinase domain	FALSE	FALSE	FALSE	FALSE	TRUE
1466	DSIL_00007790-RA	157984at6656	NA : NA	FALSE	FALSE	FALSE	FALSE	TRUE
1467	DSIL_00007797-RA	82101at6656	PF02932 : Neurotransmitter-gated ion-channel transmembrane region	FALSE	FALSE	TRUE	FALSE	TRUE
1468	DSIL_00007802-RA	70406at6656	PF02933 : Cell division protein 48 (CDC48), domain 2;PF09336 : Vps4 C terminal oligomerisation domain;PF02359 : Cell division protein 48 (CDC48), N-terminal domain;PF00004 : ATPase family associated with various cellular activities (AAA)	FALSE	FALSE	TRUE	FALSE	TRUE
1469	DSIL_00007805-RA	13415at6656	PF00595 : PDZ domain (Also known as DHR or GLGF);PF00625 : Guanylate kinase	TRUE	FALSE	FALSE	FALSE	TRUE
1470	DSIL_00007807-RA	84004at6656	PF08075 : NOPS (NUC059) domain;PF00076 : RNA recognition motif. (a.k.a. RRM, RBD, or RNP domain)	FALSE	FALSE	TRUE	FALSE	TRUE
1471	DSIL_00007808-RA	149680at6656	NA : NA	FALSE	FALSE	FALSE	TRUE	TRUE
1472	DSIL_00007813-RA	131254at6656	PF00071 : Ras family	FALSE	FALSE	FALSE	FALSE	TRUE
1473	DSIL_00007815-RA	100223at6656	NA : NA	FALSE	FALSE	TRUE	FALSE	TRUE
1474	DSIL_00007827-RA	19664at6656	PF08441 : Integrin alpha;PF01839 : FG-GAP repeat	FALSE	FALSE	TRUE	FALSE	TRUE
1475	DSIL_00007829-RA	169886at6656	NA : NA	FALSE	FALSE	FALSE	TRUE	TRUE
1476	DSIL_00007833-RA	166389at6656	PF01599 : Ribosomal protein S27a	FALSE	FALSE	FALSE	TRUE	TRUE
1477	DSIL_00007834-RA	85542at6656	PF07885 : Ion channel	FALSE	FALSE	FALSE	TRUE	TRUE
1478	DSIL_00007837-RA	156868at6656	PF00335 : Tetraspanin family	FALSE	FALSE	FALSE	TRUE	TRUE
1479	DSIL_00007842-RA	76812at6656	PF01490 : Transmembrane amino acid transporter protein	TRUE	FALSE	FALSE	FALSE	TRUE
1480	DSIL_00007851-RA	106846at6656	NA : NA	FALSE	FALSE	FALSE	FALSE	TRUE
1481	DSIL_00007862-RA	137367at6656	NA : NA	FALSE	FALSE	TRUE	FALSE	TRUE
1482	DSIL_00007864-RA	168760at6656	PF01403 : Sema domain	FALSE	FALSE	FALSE	FALSE	TRUE
1483	DSIL_00007870-RA	126483at6656	PF04218 : CENP-B N-terminal DNA-binding domain	FALSE	FALSE	TRUE	FALSE	TRUE
1484	DSIL_00007877-RA	173299at6656	PF00732 : GMC oxidoreductase	FALSE	FALSE	FALSE	FALSE	TRUE
1485	DSIL_00007878-RA	218774at6656	PF13975 : gag-polyprotein putative aspartyl protease	FALSE	FALSE	FALSE	FALSE	TRUE
1486	DSIL_00007886-RA	107287at6656	PF00047 : Immunoglobulin domain;PF13927 : Immunoglobulin domain	FALSE	FALSE	TRUE	FALSE	TRUE
1487	DSIL_00007889-RA	36435at6656	PF04184 : ST7 protein	FALSE	FALSE	TRUE	FALSE	TRUE
1488	DSIL_00007891-RA	107485at6656	NA : NA	TRUE	FALSE	FALSE	FALSE	TRUE
1489	DSIL_00007893-RA	17281at6656	PF00202 : Aminotransferase class-III	FALSE	FALSE	TRUE	FALSE	TRUE
1490	DSIL_00007895-RA	162012at6656	PF00631 : GGL domain	FALSE	FALSE	FALSE	FALSE	TRUE
1491	DSIL_00007905-RA	34900at6656	PF16494 : C-terminal extension of sodium/calcium exchanger domain;PF03160 : Calx-beta domain;PF01699 : Sodium/calcium exchanger protein	FALSE	FALSE	TRUE	FALSE	TRUE
1492	DSIL_00007914-RA	171410at6656	NA : NA	FALSE	FALSE	FALSE	FALSE	TRUE
1493	DSIL_00007918-RA	150728at6656	NA : NA	FALSE	FALSE	FALSE	FALSE	TRUE
1494	DSIL_00007925-RA	113982at6656	PF00702 : haloacid dehalogenase-like hydrolase	FALSE	FALSE	TRUE	FALSE	TRUE
1495	DSIL_00007929-RA	55968at6656	NA : NA	FALSE	FALSE	FALSE	FALSE	TRUE
1496	DSIL_00007931-RA	170967at6656	NA : NA	FALSE	FALSE	FALSE	FALSE	TRUE
1497	DSIL_00007938-RA	42822at6656	PF00096 : Zinc finger, C2H2 type;PF13909 : C2H2-type zinc-finger domain	FALSE	FALSE	TRUE	FALSE	TRUE
1498	DSIL_00007949-RA	44359at6656	PF02759 : RUN domain	FALSE	TRUE	FALSE	FALSE	TRUE
1499	DSIL_00007950-RA	23047at6656	PF01237 : Oxysterol-binding protein	FALSE	FALSE	TRUE	FALSE	TRUE
1500	DSIL_00007951-RA	95332at6656	PF00685 : Sulfotransferase domain	FALSE	FALSE	TRUE	FALSE	TRUE
1501	DSIL_00007956-RA	2624at6656	PF02787 : Carbamoyl-phosphate synthetase large chain, oligomerisation domain;PF02786 : Carbamoyl-phosphate synthase L chain, ATP binding domain;PF01979 : Amidohydrolase family;PF00117 : Glutamine amidotransferase class-I;PF02142 : MGS-like domain	FALSE	FALSE	TRUE	FALSE	TRUE
1502	DSIL_00007965-RA	141660at6656	PF00692 : dUTPase	FALSE	FALSE	TRUE	FALSE	TRUE
1503	DSIL_00007966-RA	138409at6656	NA : NA	FALSE	TRUE	FALSE	FALSE	TRUE
1504	DSIL_00007969-RA	113163at6656	PF13893 : RNA recognition motif. (a.k.a. RRM, RBD, or RNP domain)	FALSE	FALSE	TRUE	FALSE	TRUE
1505	DSIL_00007970-RA	45177at6656	PF00595 : PDZ domain (Also known as DHR or GLGF);PF00536 : SAM domain (Sterile alpha motif);PF00023 : Ankyrin repeat;PF03221 : Tc5 transposase DNA-binding domain	FALSE	FALSE	TRUE	FALSE	TRUE
1506	DSIL_00007979-RA	136959at6656	PF04923 : Ninjurin	FALSE	FALSE	FALSE	TRUE	TRUE
1507	DSIL_00007986-RA	28823at6656	PF00053 : Laminin EGF domain;PF12661 : Human growth factor-like EGF	FALSE	FALSE	TRUE	FALSE	TRUE
1508	DSIL_00007994-RA	147075at6656	PF07719 : Tetratricopeptide repeat;PF00254 : FKBP-type peptidyl-prolyl cis-trans isomerase	FALSE	FALSE	TRUE	FALSE	TRUE
1509	DSIL_00007996-RA	72892at6656	PF08144 : CPL (NUC119) domain	FALSE	FALSE	TRUE	FALSE	TRUE
1510	DSIL_00008003-RA	111500at6656	PF00002 : 7 transmembrane receptor (Secretin family)	FALSE	FALSE	TRUE	FALSE	TRUE
1511	DSIL_00008007-RA	157722at6656	NA : NA	FALSE	FALSE	FALSE	FALSE	TRUE
1512	DSIL_00008029-RA	46866at6656	PF02793 : Hormone receptor domain	FALSE	FALSE	TRUE	FALSE	TRUE
1513	DSIL_00008031-RA	39301at6656	PF01852 : START domain;PF00620 : RhoGAP domain	FALSE	FALSE	FALSE	TRUE	TRUE
1514	DSIL_00008035-RA	123440at6656	NA : NA	FALSE	FALSE	TRUE	FALSE	TRUE
1515	DSIL_00008054-RA	139941at6656	PF13843 : Transposase IS4	FALSE	FALSE	FALSE	TRUE	TRUE
1516	DSIL_00008056-RA	52949at6656	PF00433 : Protein kinase C terminal domain;PF00069 : Protein kinase domain;PF00168 : C2 domain	FALSE	FALSE	TRUE	FALSE	TRUE
1517	DSIL_00008058-RA	105211at6656	PF00443 : Ubiquitin carboxyl-terminal hydrolase	FALSE	TRUE	FALSE	FALSE	TRUE
1518	DSIL_00008082-RA	136095at6656	PF10037 : Mitochondrial 28S ribosomal protein S27	TRUE	FALSE	FALSE	FALSE	TRUE
1519	DSIL_00008087-RA	107419at6656	PF00075 : RNase H	FALSE	FALSE	FALSE	TRUE	TRUE
1520	DSIL_00008089-RA	65798at6656	PF03571 : Peptidase family M49	FALSE	FALSE	TRUE	FALSE	TRUE
1521	DSIL_00008090-RA	65798at6656	PF03571 : Peptidase family M49	FALSE	FALSE	TRUE	FALSE	TRUE
1522	DSIL_00008095-RA	108058at6656	PF00168 : C2 domain	FALSE	FALSE	FALSE	FALSE	TRUE
1523	DSIL_00008096-RA	1417at6656	PF03256 : Anaphase-promoting complex, subunit 10 (APC10)	TRUE	FALSE	FALSE	FALSE	TRUE
1524	DSIL_00008116-RA	207269at6656	NA : NA	FALSE	FALSE	FALSE	FALSE	TRUE
1525	DSIL_00008117-RA	102723at6656	PF00405 : Transferrin	FALSE	FALSE	TRUE	FALSE	TRUE
1526	DSIL_00008139-RA	91372at6656	NA : NA	FALSE	TRUE	FALSE	FALSE	TRUE
1527	DSIL_00008153-RA	89632at6656	PF00795 : Carbon-nitrogen hydrolase	FALSE	FALSE	TRUE	FALSE	TRUE
1528	DSIL_00008154-RA	201728at6656	NA : NA	FALSE	FALSE	FALSE	FALSE	TRUE
1529	DSIL_00008161-RA	82061at6656	PF01238 : Phosphomannose isomerase type I	FALSE	TRUE	FALSE	FALSE	TRUE
1530	DSIL_00008162-RA	18883at6656	NA : NA	FALSE	FALSE	FALSE	TRUE	TRUE
1531	DSIL_00008168-RA	140068at6656	NA : NA	FALSE	FALSE	TRUE	FALSE	TRUE
1532	DSIL_00008172-RA	100136at6656	PF00398 : Ribosomal RNA adenine dimethylase	FALSE	TRUE	FALSE	FALSE	TRUE
1533	DSIL_00008179-RA	147650at6656	PF04893 : Yip1 domain	FALSE	FALSE	TRUE	FALSE	TRUE
1534	DSIL_00008183-RA	78494at6656	PF00084 : Sushi repeat (SCR repeat);PF00089 : Trypsin;PF00092 : von Willebrand factor type A domain	FALSE	FALSE	FALSE	TRUE	TRUE
1535	DSIL_00008189-RA	11761at6656	PF00017 : SH2 domain	FALSE	FALSE	FALSE	FALSE	TRUE
1536	DSIL_00008194-RA	14237at6656	PF13927 : Immunoglobulin domain;PF07679 : Immunoglobulin I-set domain	FALSE	FALSE	TRUE	FALSE	TRUE
1537	DSIL_00008207-RA	44759at6656	PF00092 : von Willebrand factor type A domain;PF08399 : VWA N-terminal	FALSE	FALSE	TRUE	FALSE	TRUE
1538	DSIL_00008215-RA	189122at6656	PF00094 : von Willebrand factor type D domain;PF13330 : Mucin-2 protein WxxW repeating region;PF08742 : C8 domain;PF01826 : Trypsin Inhibitor like cysteine rich domain	FALSE	FALSE	FALSE	FALSE	TRUE
1539	DSIL_00008223-RA	156535at6656	NA : NA	FALSE	FALSE	TRUE	FALSE	TRUE
1540	DSIL_00008229-RA	69873at6656	PF01055 : Glycosyl hydrolases family 31	FALSE	FALSE	TRUE	FALSE	TRUE
1541	DSIL_00008230-RA	7085at6656	PF03810 : Importin-beta N-terminal domain;PF08389 : Exportin 1-like protein	FALSE	FALSE	TRUE	FALSE	TRUE
1542	DSIL_00008233-RA	50838at6656	NA : NA	FALSE	FALSE	FALSE	TRUE	TRUE
1543	DSIL_00008241-RA	4652at6656	PF00435 : Spectrin repeat	FALSE	FALSE	TRUE	FALSE	TRUE
1544	DSIL_00008262-RA	131937at6656	NA : NA	FALSE	FALSE	FALSE	TRUE	TRUE
1545	DSIL_00008269-RA	40891at6656	NA : NA	FALSE	FALSE	TRUE	FALSE	TRUE
1546	DSIL_00008273-RA	175200at6656	NA : NA	FALSE	FALSE	FALSE	FALSE	TRUE
1547	DSIL_00008282-RA	30490at6656	PF05090 : Vitamin K-dependent gamma-carboxylase	FALSE	FALSE	FALSE	TRUE	TRUE
1548	DSIL_00008286-RA	125320at6656	PF01507 : Phosphoadenosine phosphosulfate reductase family;PF00118 : TCP-1/cpn60 chaperonin family	FALSE	FALSE	FALSE	TRUE	TRUE
1549	DSIL_00008295-RA	150307at6656	PF00642 : Zinc finger C-x8-C-x5-C-x3-H type (and similar)	FALSE	FALSE	FALSE	FALSE	TRUE
1550	DSIL_00008296-RA	183424at6656	NA : NA	FALSE	FALSE	FALSE	FALSE	TRUE
1551	DSIL_00008301-RA	28454at6656	PF02469 : Fasciclin domain	FALSE	FALSE	TRUE	FALSE	TRUE
1552	DSIL_00008304-RA	129348at6656	PF00836 : Stathmin family	FALSE	FALSE	TRUE	FALSE	TRUE
1553	DSIL_00008308-RA	66948at6656	PF09404 : Eukaryotic protein of unknown function (DUF2003)	FALSE	TRUE	FALSE	FALSE	TRUE
1554	DSIL_00008309-RA	98821at6656	PF01170 : Putative RNA methylase family UPF0020	TRUE	FALSE	FALSE	FALSE	TRUE
1555	DSIL_00008310-RA	89663at6656	PF00428 : 60s Acidic ribosomal protein;PF00466 : Ribosomal protein L10	FALSE	TRUE	FALSE	FALSE	TRUE
1556	DSIL_00008313-RA	60343at6656	PF07690 : Major Facilitator Superfamily	FALSE	FALSE	TRUE	FALSE	TRUE
1557	DSIL_00008318-RA	22479at6656	PF16414 : Niemann-Pick C1 N terminus;PF02460 : Patched family;PF12349 : Sterol-sensing domain of SREBP cleavage-activation	FALSE	FALSE	TRUE	FALSE	TRUE
1558	DSIL_00008337-RA	28624at6656	NA : NA	FALSE	FALSE	FALSE	FALSE	TRUE
1559	DSIL_00008347-RA	66835at6656	PF00375 : Sodium:dicarboxylate symporter family	FALSE	FALSE	TRUE	FALSE	TRUE
1560	DSIL_00008358-RA	49785at6656	PF00067 : Cytochrome P450	FALSE	FALSE	TRUE	FALSE	TRUE
1561	DSIL_00008360-RA	33133at6656	PF08427 : Domain of unknown function (DUF1741)	FALSE	FALSE	TRUE	FALSE	TRUE
1562	DSIL_00008369-RA	159017at6656	PF01250 : Ribosomal protein S6	TRUE	FALSE	FALSE	FALSE	TRUE
1563	DSIL_00008375-RA	98261at6656	NA : NA	FALSE	FALSE	TRUE	FALSE	TRUE
1564	DSIL_00008377-RA	220638at6656	PF00665 : Integrase core domain	FALSE	FALSE	FALSE	FALSE	TRUE
1565	DSIL_00008382-RA	105940at6656	NA : NA	FALSE	FALSE	TRUE	FALSE	TRUE
1566	DSIL_00008386-RA	49368at6656	PF00083 : Sugar (and other) transporter	FALSE	FALSE	FALSE	TRUE	TRUE
1567	DSIL_00008395-RA	147434at6656	PF03567 : Sulfotransferase family	FALSE	FALSE	FALSE	FALSE	TRUE
1568	DSIL_00008403-RA	149001at6656	PF16906 : Ribosomal proteins L26 eukaryotic, L24P archaeal;PF00467 : KOW motif	FALSE	FALSE	FALSE	TRUE	TRUE
1569	DSIL_00008404-RA	54505at6656	PF09334 : tRNA synthetases class I (M);PF08264 : Anticodon-binding domain of tRNA;PF00458 : WHEP-TRS domain	TRUE	FALSE	FALSE	FALSE	TRUE
1570	DSIL_00008405-RA	103973at6656	PF03221 : Tc5 transposase DNA-binding domain;PF04218 : CENP-B N-terminal DNA-binding domain	FALSE	FALSE	TRUE	FALSE	TRUE
1571	DSIL_00008406-RA	94392at6656	PF00069 : Protein kinase domain	FALSE	FALSE	TRUE	FALSE	TRUE
1572	DSIL_00008409-RA	19774at6656	PF03547 : Membrane transport protein	FALSE	FALSE	TRUE	FALSE	TRUE
1573	DSIL_00008414-RA	47663at6656	PF01490 : Transmembrane amino acid transporter protein	FALSE	FALSE	TRUE	FALSE	TRUE
1574	DSIL_00008418-RA	101470at6656	PF03712 : Copper type II ascorbate-dependent monooxygenase, C-terminal domain	FALSE	FALSE	TRUE	FALSE	TRUE
1575	DSIL_00008422-RA	102048at6656	PF12874 : Zinc-finger of C2H2 type;PF00096 : Zinc finger, C2H2 type	FALSE	FALSE	FALSE	FALSE	TRUE
1576	DSIL_00008429-RA	94063at6656	PF00749 : tRNA synthetases class I (E and Q), catalytic domain	FALSE	FALSE	TRUE	FALSE	TRUE
1577	DSIL_00008437-RA	69742at6656	PF01399 : PCI domain	TRUE	FALSE	FALSE	FALSE	TRUE
1578	DSIL_00008438-RA	106147at6656	PF00650 : CRAL/TRIO domain	FALSE	TRUE	FALSE	FALSE	TRUE
1579	DSIL_00008446-RA	2946at6656	NA : NA	TRUE	FALSE	FALSE	FALSE	TRUE
1580	DSIL_00008464-RA	170272at6656	PF00010 : Helix-loop-helix DNA-binding domain	FALSE	TRUE	FALSE	FALSE	TRUE
1581	DSIL_00008477-RA	208965at6656	NA : NA	FALSE	FALSE	FALSE	FALSE	TRUE
1582	DSIL_00008482-RA	19619at6656	NA : NA	FALSE	FALSE	FALSE	FALSE	TRUE
1583	DSIL_00008486-RA	225275at6656	NA : NA	FALSE	FALSE	FALSE	FALSE	TRUE
1584	DSIL_00008487-RA	225275at6656	NA : NA	FALSE	FALSE	FALSE	FALSE	TRUE
1585	DSIL_00008489-RA	174084at6656	PF05485 : THAP domain	FALSE	FALSE	FALSE	FALSE	TRUE
1586	DSIL_00008496-RA	101807at6656	NA : NA	FALSE	FALSE	FALSE	FALSE	TRUE
1587	DSIL_00008497-RA	40105at6656	PF04515 : Plasma-membrane choline transporter	FALSE	FALSE	TRUE	FALSE	TRUE
1588	DSIL_00008501-RA	82796at6656	PF05153 : Myo-inositol oxygenase	FALSE	FALSE	FALSE	TRUE	TRUE
1589	DSIL_00008506-RA	174544at6656	PF01753 : MYND finger	FALSE	FALSE	FALSE	FALSE	TRUE
1590	DSIL_00008509-RA	157156at6656	PF12796 : Ankyrin repeats (3 copies)	FALSE	FALSE	FALSE	FALSE	TRUE
1591	DSIL_00008513-RA	152696at6656	NA : NA	FALSE	FALSE	FALSE	TRUE	TRUE
1592	DSIL_00008514-RA	183610at6656	PF01431 : Peptidase family M13;PF05649 : Peptidase family M13	FALSE	FALSE	FALSE	FALSE	TRUE
1593	DSIL_00008520-RA	80816at6656	PF16077 : Spaetzle	FALSE	FALSE	TRUE	FALSE	TRUE
1594	DSIL_00008522-RA	171724at6656	PF02008 : CXXC zinc finger domain	FALSE	FALSE	FALSE	FALSE	TRUE
1595	DSIL_00008528-RA	153856at6656	PF16676 : Transactivation domain of FOXO protein family;PF00250 : Forkhead domain	FALSE	FALSE	FALSE	FALSE	TRUE
1596	DSIL_00008530-RA	156716at6656	PF03650 : Uncharacterised protein family (UPF0041)	FALSE	FALSE	FALSE	FALSE	TRUE
1597	DSIL_00008536-RA	19619at6656	PF05380 : Pao retrotransposon peptidase	FALSE	FALSE	FALSE	FALSE	TRUE
1598	DSIL_00008541-RA	71040at6656	PF01388 : ARID/BRIGHT DNA binding domain	FALSE	FALSE	FALSE	FALSE	TRUE
1599	DSIL_00008546-RA	103389at6656	PF10545 : Alcohol dehydrogenase transcription factor Myb/SANT-like;PF02944 : BESS motif	FALSE	FALSE	FALSE	TRUE	TRUE
1600	DSIL_00008561-RA	6721at6656	NA : NA	FALSE	FALSE	TRUE	FALSE	TRUE
1601	DSIL_00008564-RA	94703at6656	PF00147 : Fibrinogen beta and gamma chains, C-terminal globular domain	FALSE	FALSE	TRUE	FALSE	TRUE
1602	DSIL_00008572-RA	65651at6656	PF00250 : Forkhead domain	FALSE	FALSE	FALSE	FALSE	TRUE
1603	DSIL_00008576-RA	120974at6656	PF03850 : Transcription factor Tfb4	TRUE	FALSE	FALSE	FALSE	TRUE
1604	DSIL_00008578-RA	223950at6656	NA : NA	FALSE	FALSE	FALSE	FALSE	TRUE
1605	DSIL_00008580-RA	18882at6656	PF00694 : Aconitase C-terminal domain;PF00330 : Aconitase family (aconitate hydratase)	FALSE	FALSE	TRUE	FALSE	TRUE
1606	DSIL_00008585-RA	13449at6656	NA : NA	FALSE	FALSE	FALSE	FALSE	TRUE
1607	DSIL_00008588-RA	99980at6656	PF02866 : lactate/malate dehydrogenase, alpha/beta C-terminal domain;PF00056 : lactate/malate dehydrogenase, NAD binding domain	TRUE	FALSE	FALSE	FALSE	TRUE
1608	DSIL_00008598-RA	72288at6656	PF00017 : SH2 domain;PF07525 : SOCS box	FALSE	FALSE	FALSE	TRUE	TRUE
1609	DSIL_00008609-RA	44759at6656	PF08473 : Neuronal voltage-dependent calcium channel alpha 2acd	FALSE	FALSE	TRUE	FALSE	TRUE
1610	DSIL_00008617-RA	101386at6656	PF01728 : FtsJ-like methyltransferase	TRUE	FALSE	FALSE	FALSE	TRUE
1611	DSIL_00008618-RA	143605at6656	PF03660 : PHF5-like protein	TRUE	FALSE	FALSE	FALSE	TRUE
1612	DSIL_00008619-RA	127661at6656	NA : NA	TRUE	FALSE	FALSE	FALSE	TRUE
1613	DSIL_00008623-RA	111500at6656	PF00002 : 7 transmembrane receptor (Secretin family)	FALSE	FALSE	TRUE	FALSE	TRUE
1614	DSIL_00008627-RA	46692at6656	PF11916 : Vacuolar protein 14 C-terminal Fig4p binding;PF12755 : Vacuolar 14 Fab1-binding region	FALSE	FALSE	TRUE	FALSE	TRUE
1615	DSIL_00008630-RA	36300at6656	PF08373 : RAP domain;PF06743 : FAST kinase-like protein, subdomain 1	FALSE	FALSE	FALSE	TRUE	TRUE
1616	DSIL_00008635-RA	132210at6656	NA : NA	FALSE	FALSE	TRUE	FALSE	TRUE
1617	DSIL_00008636-RA	132210at6656	PF08212 : Lipocalin-like domain	FALSE	FALSE	TRUE	FALSE	TRUE
1618	DSIL_00008646-RA	88767at6656	PF03820 : Tricarboxylate carrier	FALSE	FALSE	TRUE	FALSE	TRUE
1619	DSIL_00008650-RA	106099at6656	PF00341 : PDGF/VEGF domain	FALSE	FALSE	FALSE	TRUE	TRUE
1620	DSIL_00008653-RA	13833at6656	PF07719 : Tetratricopeptide repeat	FALSE	FALSE	TRUE	FALSE	TRUE
1621	DSIL_00008654-RA	50506at6656	PF03490 : Variant-surface-glycoprotein phospholipase C	FALSE	FALSE	TRUE	FALSE	TRUE
1622	DSIL_00008655-RA	102498at6656	NA : NA	FALSE	FALSE	FALSE	FALSE	TRUE
1623	DSIL_00008669-RA	53813at6656	NA : NA	FALSE	FALSE	TRUE	FALSE	TRUE
1624	DSIL_00008671-RA	99868at6656	PF00650 : CRAL/TRIO domain	FALSE	FALSE	TRUE	FALSE	TRUE
1625	DSIL_00008676-RA	99868at6656	NA : NA	FALSE	FALSE	TRUE	FALSE	TRUE
1626	DSIL_00008702-RA	196627at6656	NA : NA	FALSE	FALSE	FALSE	FALSE	TRUE
1627	DSIL_00008708-RA	57315at6656	PF03189 : Otopetrin	FALSE	FALSE	TRUE	FALSE	TRUE
1628	DSIL_00008710-RA	38806at6656	NA : NA	FALSE	FALSE	TRUE	FALSE	TRUE
1629	DSIL_00008713-RA	154829at6656	NA : NA	FALSE	FALSE	FALSE	FALSE	TRUE
1630	DSIL_00008715-RA	38806at6656	PF01757 : Acyltransferase family	FALSE	FALSE	TRUE	FALSE	TRUE
1631	DSIL_00008721-RA	130002at6656	PF00179 : Ubiquitin-conjugating enzyme	FALSE	FALSE	TRUE	FALSE	TRUE
1632	DSIL_00008722-RA	52949at6656	PF00130 : Phorbol esters/diacylglycerol binding domain (C1 domain);PF00564 : PB1 domain	FALSE	FALSE	TRUE	FALSE	TRUE
1633	DSIL_00008730-RA	170967at6656	NA : NA	FALSE	FALSE	FALSE	FALSE	TRUE
1634	DSIL_00008735-RA	143375at6656	NA : NA	FALSE	FALSE	FALSE	FALSE	TRUE
1635	DSIL_00008745-RA	85760at6656	PF00010 : Helix-loop-helix DNA-binding domain	FALSE	FALSE	FALSE	FALSE	TRUE
1636	DSIL_00008749-RA	131772at6656	PF02582 : Uncharacterised ACR, YagE family COG1723	FALSE	FALSE	TRUE	FALSE	TRUE
1637	DSIL_00008752-RA	81876at6656	PF00854 : POT family	FALSE	FALSE	FALSE	FALSE	TRUE
1638	DSIL_00008753-RA	158595at6656	PF10500 : Nuclear RNA-splicing-associated protein	FALSE	FALSE	FALSE	FALSE	TRUE
1639	DSIL_00008754-RA	5392at6656	PF00084 : Sushi repeat (SCR repeat)	FALSE	FALSE	TRUE	FALSE	TRUE
1640	DSIL_00008757-RA	122855at6656	PF00092 : von Willebrand factor type A domain;PF00084 : Sushi repeat (SCR repeat);PF00089 : Trypsin	FALSE	FALSE	FALSE	FALSE	TRUE
1641	DSIL_00008761-RA	68531at6656	PF01043 : SecA preprotein cross-linking domain;PF13414 : TPR repeat;PF07517 : SecA DEAD-like domain	FALSE	FALSE	FALSE	FALSE	TRUE
1642	DSIL_00008770-RA	63924at6656	PF00899 : ThiF family	TRUE	FALSE	FALSE	FALSE	TRUE
1643	DSIL_00008774-RA	24703at6656	PF05236 : Transcription initiation factor TFIID component TAF4 family;PF07531 : NHR1 homology to TAF	FALSE	FALSE	FALSE	TRUE	TRUE
1644	DSIL_00008780-RA	22426at6656	PF06480 : FtsH Extracellular;PF01434 : Peptidase family M41;PF00004 : ATPase family associated with various cellular activities (AAA)	FALSE	FALSE	TRUE	FALSE	TRUE
1645	DSIL_00008797-RA	225275at6656	NA : NA	FALSE	FALSE	FALSE	FALSE	TRUE
1646	DSIL_00008799-RA	156448at6656	PF06212 : GRIM-19 protein	FALSE	TRUE	FALSE	FALSE	TRUE
1647	DSIL_00008800-RA	78123at6656	PF07479 : NAD-dependent glycerol-3-phosphate dehydrogenase C-terminus;PF01210 : NAD-dependent glycerol-3-phosphate dehydrogenase N-terminus	FALSE	FALSE	FALSE	FALSE	TRUE
1648	DSIL_00008801-RA	138107at6656	PF06859 : Bicoid-interacting protein 3 (Bin3)	FALSE	TRUE	FALSE	FALSE	TRUE
1649	DSIL_00008803-RA	121636at6656	PF00160 : Cyclophilin type peptidyl-prolyl cis-trans isomerase/CLD	FALSE	FALSE	TRUE	FALSE	TRUE
1650	DSIL_00008804-RA	90380at6656	PF00153 : Mitochondrial carrier protein	FALSE	FALSE	TRUE	FALSE	TRUE
1651	DSIL_00008816-RA	7909at6656	NA : NA	FALSE	FALSE	TRUE	FALSE	TRUE
1652	DSIL_00008819-RA	71437at6656	PF00400 : WD domain, G-beta repeat	FALSE	FALSE	TRUE	FALSE	TRUE
1653	DSIL_00008825-RA	80348at6656	NA : NA	TRUE	FALSE	FALSE	FALSE	TRUE
1654	DSIL_00008826-RA	123049at6656	PF00013 : KH domain	TRUE	FALSE	FALSE	FALSE	TRUE
1655	DSIL_00008831-RA	87110at6656	PF06512 : Sodium ion transport-associated;PF03985 : Paf1	TRUE	FALSE	FALSE	FALSE	TRUE
1656	DSIL_00008832-RA	145207at6656	PF00651 : BTB/POZ domain	FALSE	FALSE	FALSE	FALSE	TRUE
1657	DSIL_00008837-RA	145107at6656	NA : NA	FALSE	FALSE	FALSE	TRUE	TRUE
1658	DSIL_00008839-RA	92651at6656	PF04790 : Sarcoglycan complex subunit protein	FALSE	FALSE	FALSE	FALSE	TRUE
1659	DSIL_00008845-RA	15528at6656	PF00493 : MCM2/3/5 family;PF14551 : MCM N-terminal domain;PF17207 : MCM OB domain	FALSE	FALSE	TRUE	FALSE	TRUE
1660	DSIL_00008858-RA	170946at6656	NA : NA	FALSE	FALSE	FALSE	FALSE	TRUE
1661	DSIL_00008866-RA	166854at6656	NA : NA	TRUE	FALSE	FALSE	FALSE	TRUE
1662	DSIL_00008871-RA	153349at6656	PF07686 : Immunoglobulin V-set domain	FALSE	FALSE	FALSE	FALSE	TRUE
1663	DSIL_00008872-RA	94989at6656	PF02759 : RUN domain	FALSE	FALSE	FALSE	FALSE	TRUE
1664	DSIL_00008875-RA	21743at6656	PF13432 : Tetratricopeptide repeat;PF00089 : Trypsin;PF13181 : Tetratricopeptide repeat	FALSE	FALSE	TRUE	FALSE	TRUE
1665	DSIL_00008877-RA	130226at6656	NA : NA	FALSE	FALSE	TRUE	FALSE	TRUE
1666	DSIL_00008882-RA	23195at6656	PF14703 : Cytosolic domain of 10TM putative phosphate transporter;PF02714 : Calcium-dependent channel, 7TM region, putative phosphate	FALSE	FALSE	TRUE	FALSE	TRUE
1667	DSIL_00008891-RA	107594at6656	PF13869 : Nucleotide hydrolase	FALSE	FALSE	TRUE	FALSE	TRUE
1668	DSIL_00008895-RA	55015at6656	PF00076 : RNA recognition motif. (a.k.a. RRM, RBD, or RNP domain)	TRUE	FALSE	FALSE	FALSE	TRUE
1669	DSIL_00008898-RA	120923at6656	PF00583 : Acetyltransferase (GNAT) family	TRUE	FALSE	FALSE	FALSE	TRUE
1670	DSIL_00008903-RA	142905at6656	PF03226 : Yippee zinc-binding/DNA-binding /Mis18, centromere assembly	FALSE	FALSE	FALSE	TRUE	TRUE
1671	DSIL_00008916-RA	142398at6656	PF09011 : HMG-box domain;PF00505 : HMG (high mobility group) box	FALSE	TRUE	FALSE	FALSE	TRUE
1672	DSIL_00008917-RA	207823at6656	NA : NA	FALSE	FALSE	FALSE	FALSE	TRUE
1673	DSIL_00008918-RA	207823at6656	NA : NA	FALSE	FALSE	FALSE	FALSE	TRUE
1674	DSIL_00008919-RA	120828at6656	PF00076 : RNA recognition motif. (a.k.a. RRM, RBD, or RNP domain);PF14304 : Transcription termination and cleavage factor C-terminal;PF14327 : Hinge domain of cleavage stimulation factor subunit 2	FALSE	FALSE	TRUE	FALSE	TRUE
1675	DSIL_00008922-RA	90173at6656	NA : NA	FALSE	FALSE	FALSE	FALSE	TRUE
1676	DSIL_00008923-RA	55937at6656	PF00595 : PDZ domain (Also known as DHR or GLGF)	FALSE	FALSE	TRUE	FALSE	TRUE
1677	DSIL_00008926-RA	112386at6656	PF00858 : Amiloride-sensitive sodium channel	FALSE	FALSE	TRUE	FALSE	TRUE
1678	DSIL_00008931-RA	87247at6656	PF00017 : SH2 domain	FALSE	FALSE	TRUE	FALSE	TRUE
1679	DSIL_00008932-RA	116740at6656	PF01088 : Ubiquitin carboxyl-terminal hydrolase, family 1	FALSE	FALSE	TRUE	FALSE	TRUE
1680	DSIL_00008934-RA	36548at6656	PF05019 : Coenzyme Q (ubiquinone) biosynthesis protein Coq4	FALSE	FALSE	FALSE	TRUE	TRUE
1681	DSIL_00008943-RA	22929at6656	PF00644 : Poly(ADP-ribose) polymerase catalytic domain;PF12796 : Ankyrin repeats (3 copies);PF05406 : WGR domain;PF02877 : Poly(ADP-ribose) polymerase, regulatory domain	FALSE	FALSE	FALSE	TRUE	TRUE
1682	DSIL_00008951-RA	206629at6656	NA : NA	FALSE	FALSE	FALSE	FALSE	TRUE
1683	DSIL_00008955-RA	7538at6656	PF00856 : SET domain;PF11764 : COMPASS (Complex proteins associated with Set1p) component N	FALSE	FALSE	TRUE	FALSE	TRUE
1684	DSIL_00008965-RA	73364at6656	PF00069 : Protein kinase domain	FALSE	FALSE	TRUE	FALSE	TRUE
1685	DSIL_00008978-RA	19619at6656	PF03564 : Protein of unknown function (DUF1759)	FALSE	FALSE	FALSE	FALSE	TRUE
1686	DSIL_00008980-RA	138137at6656	NA : NA	FALSE	FALSE	TRUE	FALSE	TRUE
1687	DSIL_00008981-RA	138137at6656	NA : NA	FALSE	FALSE	TRUE	FALSE	TRUE
1688	DSIL_00008982-RA	138137at6656	NA : NA	FALSE	FALSE	TRUE	FALSE	TRUE
1689	DSIL_00008986-RA	168561at6656	NA : NA	FALSE	FALSE	FALSE	TRUE	TRUE
1690	DSIL_00008988-RA	143866at6656	PF01242 : 6-pyruvoyl tetrahydropterin synthase	FALSE	TRUE	FALSE	FALSE	TRUE
1691	DSIL_00008996-RA	417at6656	PF00431 : CUB domain;PF07645 : Calcium-binding EGF domain;PF00008 : EGF-like domain	FALSE	FALSE	TRUE	FALSE	TRUE
1692	DSIL_00009000-RA	174123at6656	PF00078 : Reverse transcriptase (RNA-dependent DNA polymerase)	FALSE	FALSE	FALSE	FALSE	TRUE
1693	DSIL_00009002-RA	93641at6656	NA : NA	FALSE	FALSE	FALSE	TRUE	TRUE
1694	DSIL_00009007-RA	41771at6656	PF13895 : Immunoglobulin domain;PF07679 : Immunoglobulin I-set domain;PF13927 : Immunoglobulin domain	FALSE	FALSE	TRUE	FALSE	TRUE
1695	DSIL_00009011-RA	7659at6656	PF14776 : Cation-channel complex subunit UNC-79	FALSE	FALSE	FALSE	TRUE	TRUE
1696	DSIL_00009018-RA	55968at6656	NA : NA	FALSE	FALSE	FALSE	FALSE	TRUE
1697	DSIL_00009033-RA	5778at6656	PF14631 : Fanconi anaemia protein FancD2 nuclease	TRUE	FALSE	FALSE	FALSE	TRUE
1698	DSIL_00009034-RA	96459at6656	PF13843 : Transposase IS4;PF00069 : Protein kinase domain	FALSE	FALSE	TRUE	FALSE	TRUE
1699	DSIL_00009038-RA	43607at6656	PF03062 : MBOAT, membrane-bound O-acyltransferase family	FALSE	FALSE	TRUE	FALSE	TRUE
1700	DSIL_00009041-RA	161284at6656	PF07773 : Protein of unknown function (DUF1619)	FALSE	FALSE	FALSE	FALSE	TRUE
1701	DSIL_00009043-RA	7924at6656	PF02210 : Laminin G domain;PF00008 : EGF-like domain;PF01034 : Syndecan domain	FALSE	FALSE	TRUE	FALSE	TRUE
1702	DSIL_00009048-RA	34291at6656	PF10996 : Beta-Casp domain;PF07521 : Zn-dependent metallo-hydrolase RNA specificity domain;PF11718 : Pre-mRNA 3-end-processing endonuclease polyadenylation factor C-term;PF16661 : Metallo-beta-lactamase superfamily domain	FALSE	FALSE	TRUE	FALSE	TRUE
1703	DSIL_00009058-RA	152391at6656	PF00307 : Calponin homology (CH) domain	FALSE	FALSE	FALSE	FALSE	TRUE
1704	DSIL_00009059-RA	4954at6656	PF01477 : PLAT/LH2 domain;PF00801 : PKD domain;PF02010 : REJ domain;PF01825 : GPCR proteolysis site, GPS, motif;PF08016 : Polycystin cation channel	FALSE	FALSE	FALSE	TRUE	TRUE
1705	DSIL_00009062-RA	121380at6656	PF03900 : Porphobilinogen deaminase, C-terminal domain;PF01379 : Porphobilinogen deaminase, dipyromethane cofactor binding domain	FALSE	FALSE	FALSE	FALSE	TRUE
1706	DSIL_00009064-RA	138889at6656	PF04421 : Mss4 protein	TRUE	FALSE	FALSE	FALSE	TRUE
1707	DSIL_00009069-RA	148118at6656	NA : NA	TRUE	FALSE	FALSE	FALSE	TRUE
1708	DSIL_00009070-RA	164092at6656	PF12796 : Ankyrin repeats (3 copies)	FALSE	FALSE	FALSE	FALSE	TRUE
1709	DSIL_00009080-RA	67410at6656	PF02214 : BTB/POZ domain;PF00520 : Ion transport protein	FALSE	FALSE	TRUE	FALSE	TRUE
1710	DSIL_00009084-RA	217425at6656	PF14529 : Endonuclease-reverse transcriptase	FALSE	FALSE	FALSE	FALSE	TRUE
1711	DSIL_00009087-RA	32096at6656	PF00057 : Low-density lipoprotein receptor domain class A	FALSE	FALSE	TRUE	FALSE	TRUE
1712	DSIL_00009092-RA	15616at6656	PF00133 : tRNA synthetases class I (I, L, M and V);PF08264 : Anticodon-binding domain of tRNA	FALSE	FALSE	TRUE	FALSE	TRUE
1713	DSIL_00009094-RA	168125at6656	NA : NA	FALSE	FALSE	FALSE	FALSE	TRUE
1714	DSIL_00009096-RA	62949at6656	PF01758 : Sodium Bile acid symporter family	FALSE	FALSE	TRUE	FALSE	TRUE
1715	DSIL_00009101-RA	21361at6656	PF12237 : Phosphorylated CTD interacting factor 1 WW domain	FALSE	FALSE	TRUE	FALSE	TRUE
1716	DSIL_00009110-RA	174286at6656	NA : NA	FALSE	FALSE	FALSE	TRUE	TRUE
1717	DSIL_00009125-RA	159947at6656	NA : NA	FALSE	FALSE	FALSE	FALSE	TRUE
1718	DSIL_00009129-RA	46458at6656	PF01697 : Glycosyltransferase family 92	FALSE	FALSE	TRUE	FALSE	TRUE
1719	DSIL_00009131-RA	78913at6656	PF00400 : WD domain, G-beta repeat	FALSE	FALSE	TRUE	FALSE	TRUE
1720	DSIL_00009132-RA	49298at6656	PF00225 : Kinesin motor domain	FALSE	FALSE	TRUE	FALSE	TRUE
1721	DSIL_00009138-RA	27162at6656	PF15936 : Domain of unknown function (DUF4749);PF00595 : PDZ domain (Also known as DHR or GLGF);PF00412 : LIM domain	FALSE	FALSE	TRUE	FALSE	TRUE
1722	DSIL_00009148-RA	152696at6656	PF01498 : Transposase	FALSE	FALSE	FALSE	TRUE	TRUE
1723	DSIL_00009161-RA	68904at6656	PF05679 : Chondroitin N-acetylgalactosaminyltransferase	FALSE	FALSE	FALSE	TRUE	TRUE
1724	DSIL_00009168-RA	159424at6656	NA : NA	FALSE	TRUE	FALSE	FALSE	TRUE
1725	DSIL_00009174-RA	130707at6656	PF02214 : BTB/POZ domain	FALSE	FALSE	TRUE	FALSE	TRUE
1726	DSIL_00009175-RA	137770at6656	PF13855 : Leucine rich repeat	FALSE	TRUE	FALSE	FALSE	TRUE
1727	DSIL_00009176-RA	84025at6656	PF07653 : Variant SH3 domain;PF00018 : SH3 domain;PF00097 : Zinc finger, C3HC4 type (RING finger);PF14604 : Variant SH3 domain	FALSE	FALSE	TRUE	FALSE	TRUE
1728	DSIL_00009191-RA	26926at6656	PF02437 : SKI/SNO/DAC family	FALSE	FALSE	TRUE	FALSE	TRUE
1729	DSIL_00009199-RA	100129at6656	PF01871 : AMMECR1	FALSE	FALSE	TRUE	FALSE	TRUE
1730	DSIL_00009205-RA	122007at6656	PF07114 : Transmembrane protein 126	FALSE	FALSE	FALSE	FALSE	TRUE
1731	DSIL_00009207-RA	166136at6656	NA : NA	FALSE	FALSE	FALSE	TRUE	TRUE
1732	DSIL_00009213-RA	71942at6656	PF00474 : Sodium:solute symporter family	FALSE	FALSE	FALSE	TRUE	TRUE
1733	DSIL_00009216-RA	119983at6656	PF00578 : AhpC/TSA family;PF10417 : C-terminal domain of 1-Cys peroxiredoxin	FALSE	FALSE	TRUE	FALSE	TRUE
1734	DSIL_00009219-RA	104935at6656	PF00307 : Calponin homology (CH) domain;PF03271 : EB1-like C-terminal motif	FALSE	FALSE	FALSE	TRUE	TRUE
1735	DSIL_00009221-RA	158533at6656	PF01907 : Ribosomal protein L37e	FALSE	FALSE	TRUE	FALSE	TRUE
1736	DSIL_00009222-RA	42135at6656	PF00069 : Protein kinase domain	FALSE	FALSE	TRUE	FALSE	TRUE
1737	DSIL_00009231-RA	168512at6656	NA : NA	FALSE	FALSE	FALSE	FALSE	TRUE
1738	DSIL_00009234-RA	148748at6656	PF00335 : Tetraspanin family	FALSE	FALSE	TRUE	FALSE	TRUE
1739	DSIL_00009242-RA	11757at6656	PF00069 : Protein kinase domain	FALSE	FALSE	FALSE	TRUE	TRUE
1740	DSIL_00009253-RA	99998at6656	PF01239 : Protein prenyltransferase alpha subunit repeat	FALSE	FALSE	TRUE	FALSE	TRUE
1741	DSIL_00009261-RA	80007at6656	PF10204 : Dual oxidase maturation factor	FALSE	FALSE	TRUE	FALSE	TRUE
1742	DSIL_00009281-RA	192656at6656	PF00086 : Thyroglobulin type-1 repeat	FALSE	FALSE	FALSE	FALSE	TRUE
1743	DSIL_00009288-RA	151567at6656	NA : NA	FALSE	FALSE	FALSE	FALSE	TRUE
1744	DSIL_00009290-RA	125706at6656	PF13920 : Zinc finger, C3HC4 type (RING finger);PF00642 : Zinc finger C-x8-C-x5-C-x3-H type (and similar)	FALSE	FALSE	TRUE	FALSE	TRUE
1745	DSIL_00009291-RA	119723at6656	PF17284 : Spermidine synthase tetramerisation domain;PF01564 : Spermine/spermidine synthase domain	TRUE	FALSE	FALSE	FALSE	TRUE
1746	DSIL_00009299-RA	164133at6656	PF08285 : Dolichol-phosphate mannosyltransferase subunit 3 (DPM3)	FALSE	TRUE	FALSE	FALSE	TRUE
1747	DSIL_00009300-RA	144136at6656	PF13847 : Methyltransferase domain	FALSE	TRUE	FALSE	FALSE	TRUE
1748	DSIL_00009302-RA	74612at6656	PF00069 : Protein kinase domain	FALSE	FALSE	TRUE	FALSE	TRUE
1749	DSIL_00009311-RA	121034at6656	PF00071 : Ras family	FALSE	FALSE	TRUE	FALSE	TRUE
1750	DSIL_00009313-RA	60241at6656	PF00305 : Lipoxygenase	FALSE	FALSE	FALSE	TRUE	TRUE
1751	DSIL_00009327-RA	42731at6656	PF00270 : DEAD/DEAH box helicase;PF00013 : KH domain;PF00271 : Helicase conserved C-terminal domain	FALSE	FALSE	TRUE	FALSE	TRUE
1752	DSIL_00009329-RA	131851at6656	PF03024 : Folate receptor family	FALSE	FALSE	FALSE	TRUE	TRUE
1753	DSIL_00009330-RA	6237at6656	PF00041 : Fibronectin type III domain;PF13927 : Immunoglobulin domain;PF07679 : Immunoglobulin I-set domain;PF13895 : Immunoglobulin domain	FALSE	FALSE	TRUE	FALSE	TRUE
1754	DSIL_00009332-RA	99868at6656	PF00650 : CRAL/TRIO domain	FALSE	FALSE	TRUE	FALSE	TRUE
1755	DSIL_00009333-RA	57800at6656	PF14778 : Olfactory receptor 4-like	TRUE	FALSE	FALSE	FALSE	TRUE
1756	DSIL_00009343-RA	790at6656	PF00028 : Cadherin domain	FALSE	FALSE	TRUE	FALSE	TRUE
1757	DSIL_00009350-RA	67545at6656	PF10300 : Protein of unknown function (DUF3808)	FALSE	FALSE	FALSE	TRUE	TRUE
1758	DSIL_00009362-RA	152696at6656	NA : NA	FALSE	FALSE	FALSE	TRUE	TRUE
1759	DSIL_00009371-RA	48103at6656	PF12796 : Ankyrin repeats (3 copies)	FALSE	FALSE	TRUE	FALSE	TRUE
1760	DSIL_00009372-RA	84453at6656	PF00814 : Glycoprotease family	TRUE	FALSE	FALSE	FALSE	TRUE
[truncated: 11,007 more rows]
